# Supplementary material for: Semi-automated workflow for molecular pair analysis and QSAR-assisted transformation space expansion
Source: J Cheminform. 2021 Nov 13;13:86. doi: 10.1186/s13321-021-00564-6 (PMC8590336; doi:10.1186/s13321-021-00564-6)
Supplement: Supplementary file 1 — Additional file 1. The statistical results of MMPA for the experimental and expanded LogP dataset. [file 13321_2021_564_MOESM1_ESM.csv]

Transformation	Left Fragment	Right Fragment	Mean_��logP_Expanded	Count_Expanded	SD_Expanded	SEM_Expanded	Mean_��logP_Initial	Count_Initial	Note	SD_Initial	SEM_Initial	Cluster
[1*]/C=C(/C(=O)O[2*])C(=O)OC[3*]>>[1*]C=C(C([3*])=O)C(=O)O[2*]	[1*]/C=C(/C(=O)O[2*])C(=O)OC[3*]	[1*]C=C(C([3*])=O)C(=O)O[2*]	-0.682389685	16	0.20605004	0.012878127	-0.729230823	13	Rules	0.182138278	0.014010637	3
[1*]/C=C(/C([2*])=O)C(=O)OCC>>[1*]C=C(C([2*])=O)C(C)=O	[1*]/C=C(/C([2*])=O)C(=O)OCC	[1*]C=C(C([2*])=O)C(C)=O	-0.682389685	16	0.20605004	0.012878127	-0.729230823	13	Rules	0.182138278	0.014010637	3
[1*]/C=C(/C([2*])=O)C(=O)OC[3*]>>[1*]C=C(C([2*])=O)C([3*])=O	[1*]/C=C(/C([2*])=O)C(=O)OC[3*]	[1*]C=C(C([2*])=O)C([3*])=O	-0.682389685	16	0.20605004	0.012878127	-0.729230823	13	Rules	0.182138278	0.014010637	3
[1*]/C=C(/C([2*])=O)C(C)=O>>[1*]/S(I)=C(/N([2*])C)N(C)C	[1*]/C=C(/C([2*])=O)C(C)=O	[1*]/S(I)=C(/N([2*])C)N(C)C	-2.335000005	10	0.17469019	0.017469019	-2.335000005	10	Rules	0.17469019	0.017469019	0
[1*]/C=C(/C([2*])=O)C(C)=O>>[1*]C(=O)O[2*]	[1*]/C=C(/C([2*])=O)C(C)=O	[1*]C(=O)O[2*]	0.498194468	12	0.212762752	0.017730229	0.48699997	10	Rules	0.190615948	0.019061595	2
[1*]/C=C(/C([2*])=O)C(C)=O>>[1*]C=CC([2*])=O	[1*]/C=C(/C([2*])=O)C(C)=O	[1*]C=CC([2*])=O	0.526667952	12	0.106798517	0.008899876	0.530909064	11	Rules	0.110946324	0.010086029	1
[1*]/C=C(/C([2*])=O)C(C)=O>>[1*]NC([2*])=O	[1*]/C=C(/C([2*])=O)C(C)=O	[1*]NC([2*])=O	-0.594165368	12	0.355461207	0.029621767	-0.558181824	11	Rules	0.349136611	0.031739692	1
[1*]/C=C(/C([2*])=O)C(C)=O>>[1*]OC(=O)N[2*]	[1*]/C=C(/C([2*])=O)C(C)=O	[1*]OC(=O)N[2*]	-0.484545455	11	0.182448008	0.016586183	-0.484545455	11	Rules	0.182448008	0.016586183	0
[1*]/C=C(/C([2*])=O)C(C)=O>>[1*]O[2*]	[1*]/C=C(/C([2*])=O)C(C)=O	[1*]O[2*]	0.38250131	12	0.335261187	0.027938432	0.452727273	11	Rules	0.241954163	0.021995833	1
[1*]/C=C(/C([2*])=O)C(C)=O>>[2*][1*]	[1*]/C=C(/C([2*])=O)C(C)=O	[2*][1*]	0.934166716	14	0.241740908	0.017267208	0.986666675	12	Rules	0.147914763	0.01232623	2
[1*]/C=C(/[2*])C(=O)OCC>>[1*]C=C([2*])C(C)=O	[1*]/C=C(/[2*])C(=O)OCC	[1*]C=C([2*])C(C)=O	-0.682389685	16	0.20605004	0.012878127	-0.729230823	13	Rules	0.182138278	0.014010637	3
[1*]/C=C(/[2*])C(=O)OC[3*]>>[1*]C=C([2*])C([3*])=O	[1*]/C=C(/[2*])C(=O)OC[3*]	[1*]C=C([2*])C([3*])=O	-0.682389685	16	0.20605004	0.012878127	-0.729230823	13	Rules	0.182138278	0.014010637	3
[1*]/C=C(/[2*])C(C)=O>>[1*]C=C([2*])C(=O)OCC	[1*]/C=C(/[2*])C(C)=O	[1*]C=C([2*])C(=O)OCC	0.63400001	10	0.084485384	0.008448538	0.63400001	10	Rules	0.084485384	0.008448538	0
[1*]/C=C(/[2*])C(C)=O>>[1*]C=C[2*]	[1*]/C=C(/[2*])C(C)=O	[1*]C=C[2*]	0.526667952	12	0.106798517	0.008899876	0.530909064	11	Rules	0.110946324	0.010086029	1
[1*]/C=C(/[2*])C(C)=O>>[1*]N[2*]	[1*]/C=C(/[2*])C(C)=O	[1*]N[2*]	-0.594165368	12	0.355461207	0.029621767	-0.558181824	11	Rules	0.349136611	0.031739692	1
[1*]/C=C(/[2*])C([3*])=O>>[1*]C=C([2*])C(=O)OC[3*]	[1*]/C=C(/[2*])C([3*])=O	[1*]C=C([2*])C(=O)OC[3*]	0.63400001	10	0.084485384	0.008448538	0.63400001	10	Rules	0.084485384	0.008448538	0
[1*]/S(I)=C(/N([2*])C)N(C)C>>[1*]/C=C(/C([2*])=O)C(C)=O	[1*]/S(I)=C(/N([2*])C)N(C)C	[1*]/C=C(/C([2*])=O)C(C)=O	2.335000005	10	0.17469019	0.017469019	2.335000005	10	Rules	0.17469019	0.017469019	0
[1*]/S(I)=C(/N([2*])C)N(C)C>>[1*]C(=O)O[2*]	[1*]/S(I)=C(/N([2*])C)N(C)C	[1*]C(=O)O[2*]	2.7564499	21	0.25592113	0.01218672	2.764499999	20	Rules	0.259827349	0.012991367	1
[1*]/S(I)=C(/N([2*])C)N(C)C>>[1*]C([2*])=O	[1*]/S(I)=C(/N([2*])C)N(C)C	[1*]C([2*])=O	2.370783471	25	0.191936991	0.00767748	2.361304342	23	Rules	0.192738739	0.008379945	2
[1*]/S(I)=C(/N([2*])C)N(C)C>>[1*]C=CC([2*])=O	[1*]/S(I)=C(/N([2*])C)N(C)C	[1*]C=CC([2*])=O	2.846499992	20	0.114812194	0.00574061	2.846499992	20	Rules	0.114812194	0.00574061	0
[1*]/S(I)=C(/N([2*])C)N(C)C>>[1*]CN([2*])N=O	[1*]/S(I)=C(/N([2*])C)N(C)C	[1*]CN([2*])N=O	2.005833356	12	0.274141913	0.022845159	2.005833356	12	Rules	0.274141913	0.022845159	0
[1*]/S(I)=C(/N([2*])C)N(C)C>>[1*]COC(=O)N([2*])C	[1*]/S(I)=C(/N([2*])C)N(C)C	[1*]COC(=O)N([2*])C	2.867999987	10	0.165314523	0.016531452	2.867999987	10	Rules	0.165314523	0.016531452	0
[1*]/S(I)=C(/N([2*])C)N(C)C>>[1*]C[2*]	[1*]/S(I)=C(/N([2*])C)N(C)C	[1*]C[2*]	3.819090929	11	0.327122475	0.029738407	3.819090929	11	Rules	0.327122475	0.029738407	0
[1*]/S(I)=C(/N([2*])C)N(C)C>>[1*]N([2*])C	[1*]/S(I)=C(/N([2*])C)N(C)C	[1*]N([2*])C	2.740800841	11	0.407692001	0.037062909	2.733999979	10	Rules	0.429086884	0.042908688	1
[1*]/S(I)=C(/N([2*])C)N(C)C>>[1*]N=NN([2*])C	[1*]/S(I)=C(/N([2*])C)N(C)C	[1*]N=NN([2*])C	3.431666647	12	0.337930445	0.02816087	3.431666647	12	Rules	0.337930445	0.02816087	0
[1*]/S(I)=C(/N([2*])C)N(C)C>>[1*]NC(=O)N([2*])C	[1*]/S(I)=C(/N([2*])C)N(C)C	[1*]NC(=O)N([2*])C	1.994833538	14	0.334811678	0.02391512	1.993846172	13	Rules	0.348461828	0.026804756	1
[1*]/S(I)=C(/N([2*])C)N(C)C>>[1*]NC(=O)NNC([2*])=O	[1*]/S(I)=C(/N([2*])C)N(C)C	[1*]NC(=O)NNC([2*])=O	1.094999999	16	0.426380117	0.026648757	1.094999999	16	Rules	0.426380117	0.026648757	0
[1*]/S(I)=C(/N([2*])C)N(C)C>>[1*]NC(=O)O[2*]	[1*]/S(I)=C(/N([2*])C)N(C)C	[1*]NC(=O)O[2*]	2.471413658	29	0.318755504	0.010991569	2.511851857	27	Rules	0.289814729	0.010733879	2
[1*]/S(I)=C(/N([2*])C)N(C)C>>[1*]NC([2*])=O	[1*]/S(I)=C(/N([2*])C)N(C)C	[1*]NC([2*])=O	1.966553274	50	0.50678652	0.01013573	1.966458343	48	Rules	0.512887065	0.010685147	2
[1*]/S(I)=C(/N([2*])C)N(C)C>>[1*]OC(=O)N([2*])C	[1*]/S(I)=C(/N([2*])C)N(C)C	[1*]OC(=O)N([2*])C	2.20149999	20	0.186696333	0.009334817	2.20149999	20	Rules	0.186696333	0.009334817	0
[1*]/S(I)=C(/N([2*])C)N(C)C>>[1*]OC(=O)N[2*]	[1*]/S(I)=C(/N([2*])C)N(C)C	[1*]OC(=O)N[2*]	1.946666673	36	0.28582713	0.007939643	1.946666673	36	Rules	0.28582713	0.007939643	0
[1*]/S(I)=C(/N([2*])C)N(C)C>>[1*]OC([2*])=O	[1*]/S(I)=C(/N([2*])C)N(C)C	[1*]OC([2*])=O	2.296799996	25	0.26125852	0.010450341	2.296799996	25	Rules	0.26125852	0.010450341	0
[1*]/S(I)=C(/N([2*])C)N(C)C>>[1*]O[2*]	[1*]/S(I)=C(/N([2*])C)N(C)C	[1*]O[2*]	2.853413182	37	0.360250737	0.009736506	2.892857154	35	Rules	0.327607826	0.009360224	2
[1*]/S(I)=C(/N([2*])C)N(C)C>>[2*][1*]	[1*]/S(I)=C(/N([2*])C)N(C)C	[2*][1*]	3.362482307	39	0.334060682	0.008565659	3.390263158	38	Rules	0.28930938	0.007613405	1
[1*]/S(I)=C(/N([2*])[3*])N(C)C>>[1*]C=C(C([2*])=O)C([3*])=O	[1*]/S(I)=C(/N([2*])[3*])N(C)C	[1*]C=C(C([2*])=O)C([3*])=O	2.329090915	11	0.166880458	0.015170951	2.329090915	11	Rules	0.166880458	0.015170951	0
[1*]/S(I)=C(/N([2*])[3*])N(C)C>>[1*]C=C(C([3*])=O)C(=O)OC[2*]	[1*]/S(I)=C(/N([2*])[3*])N(C)C	[1*]C=C(C([3*])=O)C(=O)OC[2*]	3.01065972	17	0.203950724	0.011997101	2.982666676	15	Rules	0.195501807	0.013033454	2
[1*]/S(I)=C(/N([2*])[3*])N(C)C>>[1*]COC(=O)N([2*])[3*]	[1*]/S(I)=C(/N([2*])[3*])N(C)C	[1*]COC(=O)N([2*])[3*]	2.865454544	11	0.157058188	0.014278017	2.865454544	11	Rules	0.157058188	0.014278017	0
[1*]/S(I)=C(/N([2*])[3*])N(C)C>>[1*]N([2*])[3*]	[1*]/S(I)=C(/N([2*])[3*])N(C)C	[1*]N([2*])[3*]	2.76156743	12	0.39531953	0.032943294	2.7572727	11	Rules	0.414320907	0.037665537	1
[1*]/S(I)=C(/N([2*])[3*])N(C)C>>[1*]N1C(N)=NC(N)=NC1([2*])[3*]	[1*]/S(I)=C(/N([2*])[3*])N(C)C	[1*]N1C(N)=NC(N)=NC1([2*])[3*]	0.918000004	10	0.122637676	0.012263768	0.918000004	10	Rules	0.122637676	0.012263768	0
[1*]/S(I)=C(/N([2*])[3*])N(C)C>>[1*]N=NN([2*])[3*]	[1*]/S(I)=C(/N([2*])[3*])N(C)C	[1*]N=NN([2*])[3*]	3.419230744	13	0.326635947	0.025125842	3.419230744	13	Rules	0.326635947	0.025125842	0
[1*]/S(I)=C(/N([2*])[3*])N(C)C>>[1*]NC(=O)N([2*])[3*]	[1*]/S(I)=C(/N([2*])[3*])N(C)C	[1*]NC(=O)N([2*])[3*]	1.972511304	15	0.334015015	0.022267668	1.970000019	14	Rules	0.346476778	0.024748341	1
[1*]/S(I)=C(/N([2*])[3*])N(C)C>>[1*]OC(=O)N([2*])[3*]	[1*]/S(I)=C(/N([2*])[3*])N(C)C	[1*]OC(=O)N([2*])[3*]	2.20333332	21	0.182162915	0.008674425	2.20333332	21	Rules	0.182162915	0.008674425	0
[1*]/S(I)=C(/N([2*])[3*])N(C)C>>[1*]OCC(=O)NNC([2*])[3*]	[1*]/S(I)=C(/N([2*])[3*])N(C)C	[1*]OCC(=O)NNC([2*])[3*]	1.915999998	10	0.168667996	0.0168668	1.915999998	10	Rules	0.168667996	0.0168668	0
[1*]/S(I)=C(/[2*])N(C)C>>[1*]COC([2*])=O	[1*]/S(I)=C(/[2*])N(C)C	[1*]COC([2*])=O	2.865454544	11	0.157058188	0.014278017	2.865454544	11	Rules	0.157058188	0.014278017	0
[1*]/S(I)=C(/[2*])N(C)C>>[1*]N=N[2*]	[1*]/S(I)=C(/[2*])N(C)C	[1*]N=N[2*]	3.419230744	13	0.326635947	0.025125842	3.419230744	13	Rules	0.326635947	0.025125842	0
[1*]/S(I)=C(/[2*])N(C)C>>[1*]NC([2*])=O	[1*]/S(I)=C(/[2*])N(C)C	[1*]NC([2*])=O	1.972511304	15	0.334015015	0.022267668	1.970000019	14	Rules	0.346476778	0.024748341	1
[1*]/S(I)=C(/[2*])N(C)C>>[1*]OC([2*])=O	[1*]/S(I)=C(/[2*])N(C)C	[1*]OC([2*])=O	2.20333332	21	0.182162915	0.008674425	2.20333332	21	Rules	0.182162915	0.008674425	0
[1*]/S(I)=C(/[2*])N(C)C>>[2*][1*]	[1*]/S(I)=C(/[2*])N(C)C	[2*][1*]	2.76156743	12	0.39531953	0.032943294	2.7572727	11	Rules	0.414320907	0.037665537	1
[1*]Br>>[1*]C	[1*]Br	[1*]C	-0.384069696	700	0.238132175	0.000340189	-0.290051281	195	Rules	0.385312149	0.00197596	505
[1*]Br>>[1*]C#N	[1*]Br	[1*]C#N	-1.025313981	165	0.287037527	0.001739621	-1.159885059	87	Rules	0.312482543	0.003591753	78
[1*]Br>>[1*]C(=O)N(C)C	[1*]Br	[1*]C(=O)N(C)C	-1.568643838	44	0.376645585	0.008560127	-1.945882361	17	Rules	0.231572278	0.013621899	27
[1*]Br>>[1*]C(=O)NCC	[1*]Br	[1*]C(=O)NCC	-1.546242	16	0.336791024	0.021049439	-1.620000034	11	Rules	0.338614842	0.030783167	5
[1*]Br>>[1*]C(=O)NN	[1*]Br	[1*]C(=O)NN	-2.599181169	33	0.387340979	0.011737605	-2.670769234	26	Rules	0.359053477	0.013809749	7
[1*]Br>>[1*]C(=O)O	[1*]Br	[1*]C(=O)O	-1.055537192	107	0.415239414	0.003880742	-1.077142847	70	Rules	0.438006489	0.006257236	37
[1*]Br>>[1*]C(=O)OC	[1*]Br	[1*]C(=O)OC	-0.802279155	172	0.182860247	0.001063141	-0.75685185	54	Rules	0.276888542	0.005127566	118
[1*]Br>>[1*]C(=O)OCC	[1*]Br	[1*]C(=O)OCC	-0.475325856	108	0.250780159	0.002322039	-0.302666683	30	Rules	0.324291629	0.010809721	78
[1*]Br>>[1*]C(C)(C)C	[1*]Br	[1*]C(C)(C)C	0.924859956	27	0.358428538	0.013275131	0.955652196	23	Rules	0.362401408	0.015756583	4
[1*]Br>>[1*]C(C)=O	[1*]Br	[1*]C(C)=O	-0.99959914	151	0.275325009	0.001823344	-1.149861108	72	Rules	0.296849634	0.004122912	79
[1*]Br>>[1*]C(C)C	[1*]Br	[1*]C(C)C	0.399131538	101	0.293920851	0.002910107	0.589772705	44	Rules	0.334528351	0.007602917	57
[1*]Br>>[1*]C(F)(F)F	[1*]Br	[1*]C(F)(F)F	0.091096347	116	0.167388025	0.001443	0.126833329	60	Rules	0.222058868	0.003700981	56
[1*]Br>>[1*]C(N)=O	[1*]Br	[1*]C(N)=O	-2.0557382	66	0.343437355	0.005203596	-2.076470591	51	Rules	0.375008402	0.007353106	15
[1*]Br>>[1*]C(N)=S	[1*]Br	[1*]C(N)=S	-1.057171451	11	0.389642693	0.035422063	-1.074999987	10	Rules	0.405962512	0.040596251	1
[1*]Br>>[1*]C=C	[1*]Br	[1*]C=C	0.346772487	17	0.431801374	0.025400081	0.41600002	15	Rules	0.411526758	0.027435117	2
[1*]Br>>[1*]C=CC(C)=O	[1*]Br	[1*]C=CC(C)=O	-0.687175331	19	0.1969808	0.010367411	-0.710624988	16	Rules	0.182737357	0.011421085	3
[1*]Br>>[1*]C=C[N+](=O)[O-]	[1*]Br	[1*]C=C[N+](=O)[O-]	-0.765459358	18	0.182066638	0.010114813	-0.775000021	14	Rules	0.181563711	0.012968837	4
[1*]Br>>[1*]C=O	[1*]Br	[1*]C=O	-1.104384207	63	0.275459416	0.004372372	-1.272187504	32	Rules	0.281983002	0.008811969	31
[1*]Br>>[1*]CBr	[1*]Br	[1*]CBr	0.294292849	20	0.283337375	0.014166869	0.433846131	13	Rules	0.231284054	0.017791081	7
[1*]Br>>[1*]CC#N	[1*]Br	[1*]CC#N	-0.984593909	39	0.299498928	0.00767946	-1.25466668	15	Rules	0.252752499	0.016850167	24
[1*]Br>>[1*]CC(=O)O	[1*]Br	[1*]CC(=O)O	-1.271039363	37	0.335304867	0.009062294	-1.284285705	28	Rules	0.355375978	0.012691999	9
[1*]Br>>[1*]CC(N)C(=O)O	[1*]Br	[1*]CC(N)C(=O)O	-4.153999979	10	0.50098124	0.050098124	-4.153999979	10	Rules	0.50098124	0.050098124	0
[1*]Br>>[1*]CCC	[1*]Br	[1*]CCC	0.851607639	47	0.510811323	0.010868326	0.913500022	40	Rules	0.523085263	0.013077132	7
[1*]Br>>[1*]CCC(=O)O	[1*]Br	[1*]CCC(=O)O	-0.777679439	15	0.442713458	0.029514231	-0.6336363	11	Rules	0.421788436	0.038344403	4
[1*]Br>>[1*]CCCC	[1*]Br	[1*]CCCC	1.202227404	36	0.529466607	0.014707406	1.344074137	27	Rules	0.528817669	0.01958584	9
[1*]Br>>[1*]CCCCC	[1*]Br	[1*]CCCCC	1.792884865	14	0.50797668	0.036284049	1.811666725	12	Rules	0.539744552	0.044978713	2
[1*]Br>>[1*]CCCO	[1*]Br	[1*]CCCO	-0.623397282	12	0.461117625	0.038426469	-0.631818195	11	Rules	0.482655545	0.043877777	1
[1*]Br>>[1*]CCN	[1*]Br	[1*]CCN	-1.313905172	13	0.784588573	0.060352967	-1.344166667	12	Rules	0.811513316	0.06762611	1
[1*]Br>>[1*]CCO	[1*]Br	[1*]CCO	-1.078189405	20	0.451325497	0.022566275	-1.066111104	18	Rules	0.468566539	0.026031474	2
[1*]Br>>[1*]CN	[1*]Br	[1*]CN	-1.58912579	22	0.494154862	0.022461585	-1.601904769	21	Rules	0.502619335	0.023934254	1
[1*]Br>>[1*]CN(C)N=O	[1*]Br	[1*]CN(C)N=O	-1.629521552	14	0.327928371	0.023423455	-1.637692301	13	Rules	0.339832151	0.026140935	1
[1*]Br>>[1*]CO	[1*]Br	[1*]CO	-1.508265715	58	0.343481241	0.00592209	-1.561666676	48	Rules	0.325872528	0.006789011	10
[1*]Br>>[1*]COC(=O)N(C)C	[1*]Br	[1*]COC(=O)N(C)C	-0.751553449	15	0.219822201	0.014654813	-0.747857137	14	Rules	0.227636016	0.016259715	1
[1*]Br>>[1*]Cl	[1*]Br	[1*]Cl	-0.095200465	775	0.116231984	0.000149977	-0.161422594	239	Rules	0.148713191	0.000622231	536
[1*]Br>>[1*]F	[1*]Br	[1*]F	-0.554190018	586	0.143143952	0.000244273	-0.640915491	142	Rules	0.232256602	0.00163561	444
[1*]Br>>[1*]I	[1*]Br	[1*]I	0.157484846	234	0.163006617	0.000696609	0.245212777	94	Rules	0.186297996	0.001981894	140
[1*]Br>>[1*]N	[1*]Br	[1*]N	-1.646332944	146	0.526294701	0.003604758	-1.825394745	76	Rules	0.602902847	0.007932932	70
[1*]Br>>[1*]N(C)C	[1*]Br	[1*]N(C)C	-0.680196357	84	0.442332225	0.00526586	-0.694166696	36	Rules	0.665785787	0.01849405	48
[1*]Br>>[1*]N=C=S	[1*]Br	[1*]N=C=S	0.361176876	19	0.362756223	0.019092433	0.332941182	17	Rules	0.343725283	0.020219134	2
[1*]Br>>[1*]NC	[1*]Br	[1*]NC	-1.308051144	15	0.61310496	0.040873664	-1.32071428	14	Rules	0.634210177	0.045300727	1
[1*]Br>>[1*]NC(=O)N(C)C	[1*]Br	[1*]NC(=O)N(C)C	-1.686359244	16	0.377220734	0.023576296	-1.720000001	14	Rules	0.386582654	0.027613047	2
[1*]Br>>[1*]NC(=O)NN	[1*]Br	[1*]NC(=O)NN	-2.886041209	25	0.279732435	0.011189297	-2.902083333	24	Rules	0.27374979	0.011406241	1
[1*]Br>>[1*]NC(=O)OC	[1*]Br	[1*]NC(=O)OC	-0.985407977	21	0.302401378	0.014400066	-0.972500038	16	Rules	0.287436925	0.017964808	5
[1*]Br>>[1*]NC(C)=O	[1*]Br	[1*]NC(C)=O	-1.367920421	111	0.357266297	0.003218615	-1.533913054	46	Rules	0.451227848	0.009809301	65
[1*]Br>>[1*]NC(N)=O	[1*]Br	[1*]NC(N)=O	-2.015821106	16	0.27884012	0.017427508	-1.975384617	13	Rules	0.293984563	0.022614197	3
[1*]Br>>[1*]NC=O	[1*]Br	[1*]NC=O	-1.644441835	12	0.286772473	0.023897706	-1.667272745	11	Rules	0.289105154	0.026282287	1
[1*]Br>>[1*]O	[1*]Br	[1*]O	-1.19361998	183	0.515222843	0.002815425	-1.395699995	100	Rules	0.527935286	0.005279353	83
[1*]Br>>[1*]OC	[1*]Br	[1*]OC	-0.718689527	484	0.202403705	0.000418189	-0.764685314	143	Rules	0.316287452	0.0022118	341
[1*]Br>>[1*]OC(=O)N(C)C	[1*]Br	[1*]OC(=O)N(C)C	-1.194690048	28	0.271815738	0.009707705	-1.238095261	21	Rules	0.244348532	0.011635644	7
[1*]Br>>[1*]OC(=O)NC	[1*]Br	[1*]OC(=O)NC	-1.56028079	25	0.221955924	0.008878237	-1.580952401	21	Rules	0.236387468	0.011256546	4
[1*]Br>>[1*]OC(C)=O	[1*]Br	[1*]OC(C)=O	-1.056632625	63	0.262445404	0.0041658	-1.230000011	28	Rules	0.294907415	0.010532408	35
[1*]Br>>[1*]OCC	[1*]Br	[1*]OCC	-0.374419279	221	0.200415533	0.000906858	-0.35959183	49	Rules	0.355263748	0.007250281	172
[1*]Br>>[1*]OCC(=O)O	[1*]Br	[1*]OCC(=O)O	-1.540766534	35	0.22735579	0.00649588	-1.56307693	26	Rules	0.236943347	0.009113206	9
[1*]Br>>[1*]OCCCC	[1*]Br	[1*]OCCCC	0.472092725	31	0.237662445	0.00766653	0.554545436	11	Rules	0.291422803	0.026492982	20
[1*]Br>>[1*]Oc1ccccc1	[1*]Br	[1*]Oc1ccccc1	0.814752685	35	0.271577003	0.007759343	0.825555566	18	Rules	0.305579889	0.016976661	17
[1*]Br>>[1*]S(C)(=O)=O	[1*]Br	[1*]S(C)(=O)=O	-2.121176773	25	0.271202389	0.010848096	-2.186499999	20	Rules	0.219143666	0.010957183	5
[1*]Br>>[1*]S(N)(=O)=O	[1*]Br	[1*]S(N)(=O)=O	-2.243243135	51	0.313685287	0.006150692	-2.342333334	30	Rules	0.342774518	0.011425817	21
[1*]Br>>[1*][H]	[1*]Br	[1*][H]	-0.682869688	1041	0.274945539	0.000264117	-0.701656253	320	Rules	0.401666672	0.001255208	721
[1*]Br>>[1*][N+](=O)[O-]	[1*]Br	[1*][N+](=O)[O-]	-0.78257897	440	0.232657093	0.000528766	-0.798333331	150	Rules	0.353715486	0.002358103	290
[1*]Br>>[1*][N+]([O-])=NC#N	[1*]Br	[1*][N+]([O-])=NC#N	-1.057253068	17	0.202993456	0.011940792	-1.042500015	16	Rules	0.200016664	0.012501042	1
[1*]Br>>[1*]c1ccccc1	[1*]Br	[1*]c1ccccc1	0.937025278	66	0.253357031	0.003838743	0.950222208	45	Rules	0.298210497	0.0066269	21
[1*]Br>>[1*]n1c(O)ccc1O	[1*]Br	[1*]n1c(O)ccc1O	-2.408354416	24	0.496842908	0.020701788	-2.522500026	16	Rules	0.56757379	0.035473362	8
[1*]C#C>>[1*]C=C	[1*]C#C	[1*]C=C	0.295701175	41	0.191032956	0.00465934	0.369375032	16	Rules	0.270073304	0.016879581	25
[1*]C#C>>[1*]CC	[1*]C#C	[1*]CC	0.568321933	29	0.320953548	0.011067364	0.6764286	14	Rules	0.420212529	0.030015181	15
[1*]C#C>>[1*]CCC	[1*]C#C	[1*]CCC	1.065891541	16	0.460234855	0.028764678	1.153999992	10	Rules	0.563189327	0.056318933	6
[1*]C#C>>[1*][H]	[1*]C#C	[1*][H]	-0.24416153	64	0.263815565	0.004122118	-0.287826086	23	Rules	0.366964914	0.015954996	41
[1*]C#N>>[1*]Br	[1*]C#N	[1*]Br	1.025313981	165	0.287037527	0.001739621	1.159885059	87	Rules	0.312482543	0.003591753	78
[1*]C#N>>[1*]C	[1*]C#N	[1*]C	0.694903306	295	0.492612321	0.001669872	0.896408454	142	Rules	0.611696105	0.004307719	153
[1*]C#N>>[1*]C(=O)N(C)C	[1*]C#N	[1*]C(=O)N(C)C	-0.498215049	41	0.314255331	0.007664764	-0.712941172	17	Rules	0.364207441	0.021423967	24
[1*]C#N>>[1*]C(=O)NC	[1*]C#N	[1*]C(=O)NC	-0.52735743	36	0.22518892	0.006255248	-0.550909082	11	Rules	0.288425154	0.026220469	25
[1*]C#N>>[1*]C(=O)NN	[1*]C#N	[1*]C(=O)NN	-1.329617719	30	0.385035627	0.012834521	-1.431904778	21	Rules	0.330705593	0.015747885	9
[1*]C#N>>[1*]C(=O)OC	[1*]C#N	[1*]C(=O)OC	0.142835556	169	0.297586249	0.001760865	0.313478257	69	Rules	0.3872597	0.005612459	100
[1*]C#N>>[1*]C(=O)OCC	[1*]C#N	[1*]C(=O)OCC	0.480838525	109	0.312376889	0.002865843	0.744594583	37	Rules	0.378796281	0.010237737	72
[1*]C#N>>[1*]C(C)(C)C	[1*]C#N	[1*]C(C)(C)C	1.939499741	20	0.332530391	0.01662652	1.958125013	16	Rules	0.322453513	0.020153345	4
[1*]C#N>>[1*]C(C)C	[1*]C#N	[1*]C(C)C	1.504563439	62	0.503104799	0.008114594	1.81303031	33	Rules	0.497176313	0.015065949	29
[1*]C#N>>[1*]C(F)(F)F	[1*]C#N	[1*]C(F)(F)F	1.12800427	63	0.253930885	0.004030649	1.261282034	39	Rules	0.225717315	0.005787623	24
[1*]C#N>>[1*]C(N)=O	[1*]C#N	[1*]C(N)=O	-0.897288238	94	0.382051014	0.004064372	-0.870571432	70	Rules	0.418585902	0.005979799	24
[1*]C#N>>[1*]C=C	[1*]C#N	[1*]C=C	1.277075969	25	0.71649009	0.028659604	1.589375045	16	Rules	0.71905	0.044940625	9
[1*]C#N>>[1*]C=CC(C)=O	[1*]C#N	[1*]C=CC(C)=O	0.514982416	19	0.178826827	0.009411938	0.551538462	13	Rules	0.178318349	0.013716796	6
[1*]C#N>>[1*]C=C[N+](=O)[O-]	[1*]C#N	[1*]C=C[N+](=O)[O-]	0.451649831	16	0.219875516	0.01374222	0.518333335	12	Rules	0.211265996	0.0176055	4
[1*]C#N>>[1*]CBr	[1*]C#N	[1*]CBr	1.758680344	14	0.468842163	0.033488726	1.898333342	12	Rules	0.317599846	0.026466654	2
[1*]C#N>>[1*]CC	[1*]C#N	[1*]CC	1.184737896	140	0.634156807	0.004529691	1.495324689	77	Rules	0.695999079	0.009038949	63
[1*]C#N>>[1*]CCC	[1*]C#N	[1*]CCC	1.992802772	55	0.69652294	0.012664053	2.171219536	41	Rules	0.705220509	0.0172005	14
[1*]C#N>>[1*]CCCC	[1*]C#N	[1*]CCCC	2.462399221	32	0.712739842	0.02227312	2.715	22	Rules	0.693677232	0.031530783	10
[1*]C#N>>[1*]CCCCC	[1*]C#N	[1*]CCCCC	3.162818334	14	0.609934936	0.043566781	3.260833361	12	Rules	0.605211609	0.050434301	2
[1*]C#N>>[1*]CCl	[1*]C#N	[1*]CCl	1.221469178	20	0.488021457	0.024401073	1.216315808	19	Rules	0.500834979	0.026359736	1
[1*]C#N>>[1*]CO	[1*]C#N	[1*]CO	-0.304378819	67	0.464416298	0.006931587	-0.239803926	51	Rules	0.489426162	0.009596591	16
[1*]C#N>>[1*]COC(=O)N(C)C	[1*]C#N	[1*]COC(=O)N(C)C	0.588058189	12	0.312045487	0.026003791	0.59272728	11	Rules	0.326836135	0.029712376	1
[1*]C#N>>[1*]Cl	[1*]C#N	[1*]Cl	0.898349911	217	0.23167278	0.001067616	0.974462816	121	Rules	0.263912719	0.002181097	96
[1*]C#N>>[1*]F	[1*]C#N	[1*]F	0.37368566	187	0.168062499	0.00089873	0.449027779	72	Rules	0.235863176	0.003275877	115
[1*]C#N>>[1*]I	[1*]C#N	[1*]I	1.225216017	93	0.299716333	0.003222756	1.401702145	47	Rules	0.292874205	0.006231366	46
[1*]C#N>>[1*]N	[1*]C#N	[1*]N	-0.551448727	98	0.517316011	0.005278735	-0.524696965	66	Rules	0.574253282	0.008700807	32
[1*]C#N>>[1*]N(C)C	[1*]C#N	[1*]N(C)C	0.418036855	73	0.541844868	0.007422532	0.548125	48	Rules	0.623540541	0.012990428	25
[1*]C#N>>[1*]N=C=S	[1*]C#N	[1*]N=C=S	1.72302732	18	0.305461725	0.016970096	1.762666673	15	Rules	0.319116309	0.021274421	3
[1*]C#N>>[1*]N=NN(C)C	[1*]C#N	[1*]N=NN(C)C	1.100833327	12	0.515812825	0.042984402	1.100833327	12	Rules	0.515812825	0.042984402	0
[1*]C#N>>[1*]NC(=O)NN	[1*]C#N	[1*]NC(=O)NN	-1.63555344	15	0.279960667	0.018664044	-1.647142842	14	Rules	0.286770568	0.020483612	1
[1*]C#N>>[1*]NC(C)=O	[1*]C#N	[1*]NC(C)=O	-0.369004093	78	0.41138789	0.005274204	-0.339999991	43	Rules	0.515257659	0.011982736	35
[1*]C#N>>[1*]O	[1*]C#N	[1*]O	-0.226301609	112	0.465948747	0.004160257	-0.228481009	79	Rules	0.529714692	0.006705249	33
[1*]C#N>>[1*]OC	[1*]C#N	[1*]OC	0.246166704	214	0.295919809	0.001382803	0.343300976	103	Rules	0.384565936	0.00373365	111
[1*]C#N>>[1*]OC(=O)N(C)C	[1*]C#N	[1*]OC(=O)N(C)C	0.243152427	24	0.340936529	0.014205689	0.289500014	20	Rules	0.346690783	0.017334539	4
[1*]C#N>>[1*]OC(N)=O	[1*]C#N	[1*]OC(N)=O	-0.317272728	11	0.175390475	0.015944589	-0.317272728	11	Rules	0.175390475	0.015944589	0
[1*]C#N>>[1*]OCC	[1*]C#N	[1*]OCC	0.595877177	97	0.328499026	0.003386588	0.768571428	42	Rules	0.411188478	0.009790202	55
[1*]C#N>>[1*]OCCC	[1*]C#N	[1*]OCCC	1.20584386	20	0.4320322	0.02160161	1.443636355	11	Rules	0.442883184	0.040262108	9
[1*]C#N>>[1*]OCCCC	[1*]C#N	[1*]OCCCC	1.727353915	18	0.430921791	0.0239401	1.864999991	12	Rules	0.419122479	0.034926873	6
[1*]C#N>>[1*]Oc1ccccc1	[1*]C#N	[1*]Oc1ccccc1	1.798345652	31	0.401442617	0.012949762	1.924000006	15	Rules	0.521574563	0.034771638	16
[1*]C#N>>[1*]S(C)(=O)=O	[1*]C#N	[1*]S(C)(=O)=O	-0.836732137	19	0.288728744	0.01519625	-0.901333339	15	Rules	0.213135303	0.01420902	4
[1*]C#N>>[1*]S(N)(=O)=O	[1*]C#N	[1*]S(N)(=O)=O	-1.135452306	46	0.274436134	0.005966003	-1.135000001	28	Rules	0.31146606	0.011123788	18
[1*]C#N>>[1*]SC	[1*]C#N	[1*]SC	0.724508667	58	0.331306124	0.005712175	0.896000005	25	Rules	0.416052894	0.016642116	33
[1*]C#N>>[1*][H]	[1*]C#N	[1*][H]	0.260452911	485	0.43005633	0.000886714	0.397589734	195	Rules	0.57532763	0.002950398	290
[1*]C#N>>[1*][N+](=O)[O-]	[1*]C#N	[1*][N+](=O)[O-]	0.183207082	190	0.232034286	0.001221233	0.247064228	109	Rules	0.267125659	0.002450694	81
[1*]C#N>>[1*][N+]([O-])=NC#N	[1*]C#N	[1*][N+]([O-])=NC#N	0.221113196	15	0.178415074	0.011894338	0.234999983	14	Rules	0.176537236	0.012609803	1
[1*]C#N>>[1*]c1ccccc1	[1*]C#N	[1*]c1ccccc1	1.895224407	74	0.421149627	0.005691211	1.992368397	38	Rules	0.532177783	0.014004678	36
[1*]C(=C)C>>[1*]C	[1*]C(=C)C	[1*]C	-0.551237945	37	0.279574441	0.007556066	-0.784166723	12	Rules	0.36587279	0.030489399	25
[1*]C(=O)C(C)(C)C>>[1*]C(=O)CCC	[1*]C(=O)C(C)(C)C	[1*]C(=O)CCC	-0.296989867	20	0.152811523	0.007640576	-0.32538465	13	Rules	0.173858891	0.013373761	7
[1*]C(=O)C(C)(C)C>>[1*]C(C)=O	[1*]C(=O)C(C)(C)C	[1*]C(C)=O	-1.158037446	44	0.311331231	0.00707571	-1.177142879	14	Rules	0.394021258	0.028144376	30
[1*]C(=O)C(C)(C)C>>[1*][H]	[1*]C(=O)C(C)(C)C	[1*][H]	-1.31671363	24	0.408386197	0.017016092	-1.589999973	10	Rules	0.483459768	0.048345977	14
[1*]C(=O)C(C)C>>[1*]C(=O)C(CC)CC	[1*]C(=O)C(C)C	[1*]C(=O)C(CC)CC	0.61944927	26	0.142111695	0.005465834	0.588333354	12	Rules	0.137829474	0.011485789	14
[1*]C(=O)C(C)C>>[1*][H]	[1*]C(=O)C(C)C	[1*][H]	-0.764550711	79	0.362463628	0.004588147	-1.222727266	11	Rules	0.382128036	0.034738912	68
[1*]C(=O)C(C)NC([2*])=O>>[1*]C([2*])=O	[1*]C(=O)C(C)NC([2*])=O	[1*]C([2*])=O	0.356299913	20	0.194891404	0.00974457	0.317777774	18	Rules	0.155357487	0.008630971	2
[1*]C(=O)C(C)N[2*]>>[2*][1*]	[1*]C(=O)C(C)N[2*]	[2*][1*]	0.42300061	31	0.389094004	0.012551419	0.331499996	20	Rules	0.180387743	0.009019387	11
[1*]C(=O)C(CC(C)C)NC([2*])=O>>[1*]C([2*])=O	[1*]C(=O)C(CC(C)C)NC([2*])=O	[1*]C([2*])=O	-0.931538466	13	0.600317205	0.046178247	-0.931538466	13	Rules	0.600317205	0.046178247	0
[1*]C(=O)C(CC(C)C)N[2*]>>[2*][1*]	[1*]C(=O)C(CC(C)C)N[2*]	[2*][1*]	-0.938125004	16	0.538147655	0.033634228	-0.938125004	16	Rules	0.538147655	0.033634228	0
[1*]C(=O)C(CC)CC>>[1*]C(=O)C(C)C	[1*]C(=O)C(CC)CC	[1*]C(=O)C(C)C	-0.61944927	26	0.142111695	0.005465834	-0.588333354	12	Rules	0.137829474	0.011485789	14
[1*]C(=O)C(CCCC[2*])NC([3*])=O>>[1*]C(=O)C(CCC[2*])NC([3*])=O	[1*]C(=O)C(CCCC[2*])NC([3*])=O	[1*]C(=O)C(CCC[2*])NC([3*])=O	-0.280714278	14	0.240878664	0.017205619	-0.280714278	14	Rules	0.240878664	0.017205619	0
[1*]C(=O)C(CCCC[2*])N[3*]>>[1*]C(=O)C(CCC[2*])N[3*]	[1*]C(=O)C(CCCC[2*])N[3*]	[1*]C(=O)C(CCC[2*])N[3*]	-0.280714278	14	0.240878664	0.017205619	-0.280714278	14	Rules	0.240878664	0.017205619	0
[1*]C(=O)C(CCC[2*])NC(C)=O>>[1*]C(=O)C(CC[2*])NC(C)=O	[1*]C(=O)C(CCC[2*])NC(C)=O	[1*]C(=O)C(CC[2*])NC(C)=O	-0.255384605	13	0.230492787	0.017730214	-0.255384605	13	Rules	0.230492787	0.017730214	0
[1*]C(=O)C(CCC[2*])NC([3*])=O>>[1*]C(=O)C(CCCC[2*])NC([3*])=O	[1*]C(=O)C(CCC[2*])NC([3*])=O	[1*]C(=O)C(CCCC[2*])NC([3*])=O	0.280714278	14	0.240878664	0.017205619	0.280714278	14	Rules	0.240878664	0.017205619	0
[1*]C(=O)C(CCC[2*])NC([3*])=O>>[1*]C(=O)C(CC[2*])NC([3*])=O	[1*]C(=O)C(CCC[2*])NC([3*])=O	[1*]C(=O)C(CC[2*])NC([3*])=O	-0.280714278	14	0.240878664	0.017205619	-0.280714278	14	Rules	0.240878664	0.017205619	0
[1*]C(=O)C(CCC[2*])N[3*]>>[1*]C(=O)C(CCCC[2*])N[3*]	[1*]C(=O)C(CCC[2*])N[3*]	[1*]C(=O)C(CCCC[2*])N[3*]	0.280714278	14	0.240878664	0.017205619	0.280714278	14	Rules	0.240878664	0.017205619	0
[1*]C(=O)C(CCC[2*])N[3*]>>[1*]C(=O)C(CC[2*])N[3*]	[1*]C(=O)C(CCC[2*])N[3*]	[1*]C(=O)C(CC[2*])N[3*]	-0.302499992	16	0.232364662	0.014522791	-0.302499992	16	Rules	0.232364662	0.014522791	0
[1*]C(=O)C(CC[2*])NC(C)=O>>[1*]C(=O)C(CCC[2*])NC(C)=O	[1*]C(=O)C(CC[2*])NC(C)=O	[1*]C(=O)C(CCC[2*])NC(C)=O	0.255384605	13	0.230492787	0.017730214	0.255384605	13	Rules	0.230492787	0.017730214	0
[1*]C(=O)C(CC[2*])NC([3*])=O>>[1*]C(=O)C(CCC[2*])NC([3*])=O	[1*]C(=O)C(CC[2*])NC([3*])=O	[1*]C(=O)C(CCC[2*])NC([3*])=O	0.280714278	14	0.240878664	0.017205619	0.280714278	14	Rules	0.240878664	0.017205619	0
[1*]C(=O)C(CC[2*])NC([3*])=O>>[1*]C(=O)C(C[2*])NC([3*])=O	[1*]C(=O)C(CC[2*])NC([3*])=O	[1*]C(=O)C(C[2*])NC([3*])=O	-0.203888882	18	0.259867367	0.014437076	-0.203888882	18	Rules	0.259867367	0.014437076	0
[1*]C(=O)C(CC[2*])N[3*]>>[1*]C(=O)C(CCC[2*])N[3*]	[1*]C(=O)C(CC[2*])N[3*]	[1*]C(=O)C(CCC[2*])N[3*]	0.302499992	16	0.232364662	0.014522791	0.302499992	16	Rules	0.232364662	0.014522791	0
[1*]C(=O)C(CC[2*])N[3*]>>[1*]C(=O)C(C[2*])N[3*]	[1*]C(=O)C(CC[2*])N[3*]	[1*]C(=O)C(C[2*])N[3*]	-0.263636362	22	0.228442882	0.010383767	-0.263636362	22	Rules	0.228442882	0.010383767	0
[1*]C(=O)C(C[2*])C[3*]>>[1*]C(=O)C([2*])[3*]	[1*]C(=O)C(C[2*])C[3*]	[1*]C(=O)C([2*])[3*]	-0.654497784	36	0.158554597	0.004404294	-0.646111132	18	Rules	0.184745905	0.010263661	18
[1*]C(=O)C(C[2*])NC(C)=O>>[1*]C(=O)C([2*])NC(C)=O	[1*]C(=O)C(C[2*])NC(C)=O	[1*]C(=O)C([2*])NC(C)=O	-0.202222213	18	0.257191976	0.014288443	-0.202222213	18	Rules	0.257191976	0.014288443	0
[1*]C(=O)C(C[2*])NC([3*])=O>>[1*]C(=O)C(CC[2*])NC([3*])=O	[1*]C(=O)C(C[2*])NC([3*])=O	[1*]C(=O)C(CC[2*])NC([3*])=O	0.203888882	18	0.259867367	0.014437076	0.203888882	18	Rules	0.259867367	0.014437076	0
[1*]C(=O)C(C[2*])NC([3*])=O>>[1*]C(=O)C([2*])NC([3*])=O	[1*]C(=O)C(C[2*])NC([3*])=O	[1*]C(=O)C([2*])NC([3*])=O	-0.230434775	23	0.255636077	0.011114612	-0.230434775	23	Rules	0.255636077	0.011114612	0
[1*]C(=O)C(C[2*])N[3*]>>[1*]C(=O)C(CC[2*])N[3*]	[1*]C(=O)C(C[2*])N[3*]	[1*]C(=O)C(CC[2*])N[3*]	0.263636362	22	0.228442882	0.010383767	0.263636362	22	Rules	0.228442882	0.010383767	0
[1*]C(=O)C(C[2*])N[3*]>>[1*]C(=O)C([2*])N[3*]	[1*]C(=O)C(C[2*])N[3*]	[1*]C(=O)C([2*])N[3*]	-0.305294111	34	0.245656025	0.007225177	-0.305294111	34	Rules	0.245656025	0.007225177	0
[1*]C(=O)C(Cc1ccccc1)N[2*]>>[2*][1*]	[1*]C(=O)C(Cc1ccccc1)N[2*]	[2*][1*]	-1.125976926	20	0.7525533	0.037627665	-1.397999977	15	Rules	0.644838823	0.042989255	5
[1*]C(=O)C(F)(F)F>>[1*]C(C)=O	[1*]C(=O)C(F)(F)F	[1*]C(C)=O	-0.888192265	38	0.304246686	0.008006492	-0.910952419	21	Rules	0.244947019	0.011664144	17
[1*]C(=O)C(NC([2*])=O)C(C)C>>[1*]C([2*])=O	[1*]C(=O)C(NC([2*])=O)C(C)C	[1*]C([2*])=O	-0.390000004	16	0.141938965	0.008871185	-0.390000004	16	Rules	0.141938965	0.008871185	0
[1*]C(=O)C(N[2*])C(C)C>>[2*][1*]	[1*]C(=O)C(N[2*])C(C)C	[2*][1*]	-0.480317907	20	0.401504501	0.020075225	-0.395263162	19	Rules	0.13205086	0.006950045	1
[1*]C(=O)C([2*])(C)C>>[1*]C(=O)CC[2*]	[1*]C(=O)C([2*])(C)C	[1*]C(=O)CC[2*]	-0.296853347	23	0.161501913	0.007021822	-0.344285748	14	Rules	0.181392634	0.012956617	9
[1*]C(=O)C([2*])(C)C>>[1*]C(=O)OC[2*]	[1*]C(=O)C([2*])(C)C	[1*]C(=O)OC[2*]	-0.564379565	15	0.450410853	0.03002739	-0.648999994	10	Rules	0.534902899	0.05349029	5
[1*]C(=O)C([2*])(C)C>>[1*]C(=O)O[2*]	[1*]C(=O)C([2*])(C)C	[1*]C(=O)O[2*]	-0.82994855	16	0.437428597	0.027339287	-0.87400004	10	Rules	0.446522323	0.044652232	6
[1*]C(=O)C([2*])(C)C>>[1*]C([2*])=O	[1*]C(=O)C([2*])(C)C	[1*]C([2*])=O	-1.17788365	51	0.303257496	0.005946225	-1.224117664	17	Rules	0.386022327	0.022707196	34
[1*]C(=O)C([2*])([3*])C>>[1*]C(=O)C([2*])[3*]	[1*]C(=O)C([2*])([3*])C	[1*]C(=O)C([2*])[3*]	-0.387262467	40	0.171190481	0.004279762	-0.426923051	13	Rules	0.242946662	0.018688205	27
[1*]C(=O)C([2*])C>>[1*]C(=O)C[2*]	[1*]C(=O)C([2*])C	[1*]C(=O)C[2*]	-0.294844781	53	0.196270109	0.00370321	-0.368571435	21	Rules	0.255935223	0.012187392	32
[1*]C(=O)C([2*])CCCC[3*]>>[1*]C(=O)C([2*])CCC[3*]	[1*]C(=O)C([2*])CCCC[3*]	[1*]C(=O)C([2*])CCC[3*]	-0.302499992	16	0.232364662	0.014522791	-0.302499992	16	Rules	0.232364662	0.014522791	0
[1*]C(=O)C([2*])CCC[3*]>>[1*]C(=O)C([2*])CCCC[3*]	[1*]C(=O)C([2*])CCC[3*]	[1*]C(=O)C([2*])CCCC[3*]	0.302499992	16	0.232364662	0.014522791	0.302499992	16	Rules	0.232364662	0.014522791	0
[1*]C(=O)C([2*])CCC[3*]>>[1*]C(=O)C([2*])CC[3*]	[1*]C(=O)C([2*])CCC[3*]	[1*]C(=O)C([2*])CC[3*]	-0.304999994	18	0.223244794	0.012402489	-0.304999994	18	Rules	0.223244794	0.012402489	0
[1*]C(=O)C([2*])CC[3*]>>[1*]C(=O)C([2*])CCC[3*]	[1*]C(=O)C([2*])CC[3*]	[1*]C(=O)C([2*])CCC[3*]	0.304999994	18	0.223244794	0.012402489	0.304999994	18	Rules	0.223244794	0.012402489	0
[1*]C(=O)C([2*])CC[3*]>>[1*]C(=O)C([2*])C[3*]	[1*]C(=O)C([2*])CC[3*]	[1*]C(=O)C([2*])C[3*]	-0.349588914	45	0.239606705	0.005324593	-0.317931015	29	Rules	0.287133347	0.00990115	16
[1*]C(=O)C([2*])CC[3*]>>[1*]C(=O)C([2*])[3*]	[1*]C(=O)C([2*])CC[3*]	[1*]C(=O)C([2*])[3*]	-0.892430536	38	0.199841297	0.005258982	-0.950000008	10	Rules	0.278607625	0.027860762	28
[1*]C(=O)C([2*])C[3*]>>[1*]C(=O)C([2*])CC[3*]	[1*]C(=O)C([2*])C[3*]	[1*]C(=O)C([2*])CC[3*]	0.349588914	45	0.239606705	0.005324593	0.317931015	29	Rules	0.287133347	0.00990115	16
[1*]C(=O)C([2*])C[3*]>>[1*]C(=O)C([2*])[3*]	[1*]C(=O)C([2*])C[3*]	[1*]C(=O)C([2*])[3*]	-0.360161647	57	0.226680929	0.003976858	-0.349047607	42	Rules	0.259303086	0.006173883	15
[1*]C(=O)C([2*])N>>[1*]C(=O)CC[2*]	[1*]C(=O)C([2*])N	[1*]C(=O)CC[2*]	2.9825	12	1.308483744	0.109040312	2.9825	12	Rules	1.308483744	0.109040312	0
[1*]C(=O)C([2*])N>>[1*]C(=O)C[2*]	[1*]C(=O)C([2*])N	[1*]C(=O)C[2*]	2.806450758	15	0.997618393	0.066507893	2.814615373	13	Rules	1.076658594	0.082819892	2
[1*]C(=O)C([2*])N>>[1*]C([2*])=O	[1*]C(=O)C([2*])N	[1*]C([2*])=O	2.518489794	27	0.929471771	0.03442488	2.586399987	25	Rules	0.841481267	0.033659251	2
[1*]C(=O)C([2*])N>>[1*]C[2*]	[1*]C(=O)C([2*])N	[1*]C[2*]	2.693823986	16	0.543819089	0.033988693	2.729999981	15	Rules	0.542612688	0.036174179	1
[1*]C(=O)C([2*])N>>[2*][1*]	[1*]C(=O)C([2*])N	[2*][1*]	2.376047341	25	0.51753275	0.02070131	2.408333315	24	Rules	0.50228751	0.020928646	1
[1*]C(=O)C([2*])NC(C)=O>>[1*]C(=O)C(C[2*])NC(C)=O	[1*]C(=O)C([2*])NC(C)=O	[1*]C(=O)C(C[2*])NC(C)=O	0.202222213	18	0.257191976	0.014288443	0.202222213	18	Rules	0.257191976	0.014288443	0
[1*]C(=O)C([2*])NC([3*])=O>>[1*]C(=O)C(C[2*])NC([3*])=O	[1*]C(=O)C([2*])NC([3*])=O	[1*]C(=O)C(C[2*])NC([3*])=O	0.230434775	23	0.255636077	0.011114612	0.230434775	23	Rules	0.255636077	0.011114612	0
[1*]C(=O)C([2*])N[3*]>>[1*]C(=O)C(C[2*])N[3*]	[1*]C(=O)C([2*])N[3*]	[1*]C(=O)C(C[2*])N[3*]	0.305294111	34	0.245656025	0.007225177	0.305294111	34	Rules	0.245656025	0.007225177	0
[1*]C(=O)C([2*])[3*]>>[1*]C(=O)C(C[2*])C[3*]	[1*]C(=O)C([2*])[3*]	[1*]C(=O)C(C[2*])C[3*]	0.654497784	36	0.158554597	0.004404294	0.646111132	18	Rules	0.184745905	0.010263661	18
[1*]C(=O)C([2*])[3*]>>[1*]C(=O)C([2*])([3*])C	[1*]C(=O)C([2*])[3*]	[1*]C(=O)C([2*])([3*])C	0.387262467	40	0.171190481	0.004279762	0.426923051	13	Rules	0.242946662	0.018688205	27
[1*]C(=O)C([2*])[3*]>>[1*]C(=O)C([2*])CC[3*]	[1*]C(=O)C([2*])[3*]	[1*]C(=O)C([2*])CC[3*]	0.892430536	38	0.199841297	0.005258982	0.950000008	10	Rules	0.278607625	0.027860762	28
[1*]C(=O)C([2*])[3*]>>[1*]C(=O)C([2*])C[3*]	[1*]C(=O)C([2*])[3*]	[1*]C(=O)C([2*])C[3*]	0.360161647	57	0.226680929	0.003976858	0.349047607	42	Rules	0.259303086	0.006173883	15
[1*]C(=O)CC>>[1*]C(=O)CCC	[1*]C(=O)CC	[1*]C(=O)CCC	0.462382844	40	0.13572749	0.003393187	0.432222246	18	Rules	0.175450853	0.00974727	22
[1*]C(=O)CC>>[1*]C(=O)CCCC	[1*]C(=O)CC	[1*]C(=O)CCCC	0.89832832	17	0.211441647	0.012437744	0.860000021	10	Rules	0.258155876	0.025815588	7
[1*]C(=O)CC>>[1*]C(C)=O	[1*]C(=O)CC	[1*]C(C)=O	-0.358342294	163	0.243889824	0.001496257	-0.477727264	22	Rules	0.147807229	0.00671851	141
[1*]C(=O)CC>>[1*][H]	[1*]C(=O)CC	[1*][H]	-0.451966336	119	0.366567646	0.0030804	-0.64392858	28	Rules	0.559572179	0.019984721	91
[1*]C(=O)CCC>>[1*]C(=O)C(C)(C)C	[1*]C(=O)CCC	[1*]C(=O)C(C)(C)C	0.296989867	20	0.152811523	0.007640576	0.32538465	13	Rules	0.173858891	0.013373761	7
[1*]C(=O)CCC>>[1*]C(=O)CC	[1*]C(=O)CCC	[1*]C(=O)CC	-0.462382844	40	0.13572749	0.003393187	-0.432222246	18	Rules	0.175450853	0.00974727	22
[1*]C(=O)CCC>>[1*]C(=O)CCCC	[1*]C(=O)CCC	[1*]C(=O)CCCC	0.433700826	21	0.135862462	0.006469641	0.462499981	12	Rules	0.173106622	0.014425552	9
[1*]C(=O)CCC>>[1*]C(=O)c1ccccc1	[1*]C(=O)CCC	[1*]C(=O)c1ccccc1	0.487672872	25	0.258237063	0.010329483	0.458333323	12	Rules	0.355855768	0.029654647	13
[1*]C(=O)CCC>>[1*]C(C)=O	[1*]C(=O)CCC	[1*]C(C)=O	-0.95143486	53	0.273223224	0.005155155	-0.974400002	25	Rules	0.144714648	0.005788586	28
[1*]C(=O)CCC>>[1*][H]	[1*]C(=O)CCC	[1*][H]	-1.077834491	41	0.485114324	0.011832057	-1.284736838	19	Rules	0.609894023	0.032099685	22
[1*]C(=O)CCCC>>[1*]C(=O)CC	[1*]C(=O)CCCC	[1*]C(=O)CC	-0.89832832	17	0.211441647	0.012437744	-0.860000021	10	Rules	0.258155876	0.025815588	7
[1*]C(=O)CCCC>>[1*]C(=O)CCC	[1*]C(=O)CCCC	[1*]C(=O)CCC	-0.433700826	21	0.135862462	0.006469641	-0.462499981	12	Rules	0.173106622	0.014425552	9
[1*]C(=O)CCCC>>[1*]C(C)=O	[1*]C(=O)CCCC	[1*]C(C)=O	-1.415634619	29	0.335128657	0.011556161	-1.337692266	13	Rules	0.248534208	0.019118016	16
[1*]C(=O)CCCC>>[1*][H]	[1*]C(=O)CCCC	[1*][H]	-1.528788813	27	0.452289123	0.016751449	-1.745000012	14	Rules	0.531583223	0.03797023	13
[1*]C(=O)CCCCCC[2*]>>[1*]C(=O)CCCC[2*]	[1*]C(=O)CCCCCC[2*]	[1*]C(=O)CCCC[2*]	-0.9871429	14	0.180146458	0.012867604	-0.9871429	14	Rules	0.180146458	0.012867604	0
[1*]C(=O)CCCCCC[2*]>>[1*]C(=O)CC[2*]	[1*]C(=O)CCCCCC[2*]	[1*]C(=O)CC[2*]	-1.956249968	16	0.333484091	0.020842756	-1.956249968	16	Rules	0.333484091	0.020842756	0
[1*]C(=O)CCCCCC[2*]>>[1*]C([2*])=O	[1*]C(=O)CCCCCC[2*]	[1*]C([2*])=O	-2.996428607	14	0.397135931	0.028366852	-2.996428607	14	Rules	0.397135931	0.028366852	0
[1*]C(=O)CCCCC[2*]>>[1*]C(=O)CCC[2*]	[1*]C(=O)CCCCC[2*]	[1*]C(=O)CCC[2*]	-0.915217404	23	0.199473649	0.008672767	-0.915217404	23	Rules	0.199473649	0.008672767	0
[1*]C(=O)CCCCC[2*]>>[1*]C(=O)CC[2*]	[1*]C(=O)CCCCC[2*]	[1*]C(=O)CC[2*]	-1.231904747	21	0.318317742	0.015157988	-1.231904747	21	Rules	0.318317742	0.015157988	0
[1*]C(=O)CCCCC[2*]>>[1*]C(=O)C[2*]	[1*]C(=O)CCCCC[2*]	[1*]C(=O)C[2*]	-1.749583304	24	0.487526833	0.020313618	-1.749583304	24	Rules	0.487526833	0.020313618	0
[1*]C(=O)CCCCC[2*]>>[1*]C([2*])=O	[1*]C(=O)CCCCC[2*]	[1*]C([2*])=O	-2.110694475	15	0.738142646	0.04920951	-2.258571393	14	Rules	0.483239989	0.034517142	1
[1*]C(=O)CCCC[2*]>>[1*]C(=O)CCCCCC[2*]	[1*]C(=O)CCCC[2*]	[1*]C(=O)CCCCCC[2*]	0.9871429	14	0.180146458	0.012867604	0.9871429	14	Rules	0.180146458	0.012867604	0
[1*]C(=O)CCCC[2*]>>[1*]C(=O)CCC[2*]	[1*]C(=O)CCCC[2*]	[1*]C(=O)CCC[2*]	-0.417777777	27	0.170594796	0.006318326	-0.417777777	27	Rules	0.170594796	0.006318326	0
[1*]C(=O)CCCC[2*]>>[1*]C(=O)CC[2*]	[1*]C(=O)CCCC[2*]	[1*]C(=O)CC[2*]	-0.897721266	45	0.227921369	0.005064919	-0.896590924	44	Rules	0.230428763	0.005237017	1
[1*]C(=O)CCCC[2*]>>[1*]C(=O)C[2*]	[1*]C(=O)CCCC[2*]	[1*]C(=O)C[2*]	-1.239500013	40	0.343816814	0.00859542	-1.239500013	40	Rules	0.343816814	0.00859542	0
[1*]C(=O)CCCC[2*]>>[1*]C([2*])=O	[1*]C(=O)CCCC[2*]	[1*]C([2*])=O	-1.763263638	44	0.59975537	0.013630804	-1.802857148	42	Rules	0.525479039	0.012511406	2
[1*]C(=O)CCCC[2*]>>[1*]C[2*]	[1*]C(=O)CCCC[2*]	[1*]C[2*]	-1.566080787	15	0.547455819	0.036497055	-1.602857128	14	Rules	0.548556524	0.039182609	1
[1*]C(=O)CCCC[2*]>>[2*][1*]	[1*]C(=O)CCCC[2*]	[2*][1*]	-2.33000009	10	0.395502519	0.039550252	-2.33000009	10	Rules	0.395502519	0.039550252	0
[1*]C(=O)CCC[2*]>>[1*]C(=O)CCCCC[2*]	[1*]C(=O)CCC[2*]	[1*]C(=O)CCCCC[2*]	0.915217404	23	0.199473649	0.008672767	0.915217404	23	Rules	0.199473649	0.008672767	0
[1*]C(=O)CCC[2*]>>[1*]C(=O)CCCC[2*]	[1*]C(=O)CCC[2*]	[1*]C(=O)CCCC[2*]	0.417777777	27	0.170594796	0.006318326	0.417777777	27	Rules	0.170594796	0.006318326	0
[1*]C(=O)CCC[2*]>>[1*]C(=O)CCS[2*]	[1*]C(=O)CCC[2*]	[1*]C(=O)CCS[2*]	0.526363624	11	0.45301817	0.04118347	0.526363624	11	Rules	0.45301817	0.04118347	0
[1*]C(=O)CCC[2*]>>[1*]C(=O)CC[2*]	[1*]C(=O)CCC[2*]	[1*]C(=O)CC[2*]	-0.34922218	96	0.19892315	0.002072116	-0.352345671	81	Rules	0.213455358	0.002635251	15
[1*]C(=O)CCC[2*]>>[1*]C(=O)C[2*]	[1*]C(=O)CCC[2*]	[1*]C(=O)C[2*]	-0.796254815	90	0.330866156	0.003676291	-0.784444455	81	Rules	0.342260881	0.004225443	9
[1*]C(=O)CCC[2*]>>[1*]C([2*])=O	[1*]C(=O)CCC[2*]	[1*]C([2*])=O	-1.238882344	95	0.479550838	0.005047904	-1.212435905	78	Rules	0.44454905	0.005699347	17
[1*]C(=O)CCC[2*]>>[1*]CCCC[2*]	[1*]C(=O)CCC[2*]	[1*]CCCC[2*]	0.64848616	15	0.603670324	0.040244688	0.609999993	14	Rules	0.607061091	0.043361506	1
[1*]C(=O)CCC[2*]>>[1*]C[2*]	[1*]C(=O)CCC[2*]	[1*]C[2*]	-0.501870024	34	0.620735015	0.018256912	-0.685454571	22	Rules	0.702775003	0.031944318	12
[1*]C(=O)CCC[2*]>>[2*][1*]	[1*]C(=O)CCC[2*]	[2*][1*]	-0.647453896	50	0.931045748	0.018620915	-0.932333322	30	Rules	1.084453413	0.036148447	20
[1*]C(=O)CCS[2*]>>[1*]C(=O)CCC[2*]	[1*]C(=O)CCS[2*]	[1*]C(=O)CCC[2*]	-0.526363624	11	0.45301817	0.04118347	-0.526363624	11	Rules	0.45301817	0.04118347	0
[1*]C(=O)CCS[2*]>>[1*]C(=O)CC[2*]	[1*]C(=O)CCS[2*]	[1*]C(=O)CC[2*]	-0.691666638	12	0.334550834	0.027879236	-0.691666638	12	Rules	0.334550834	0.027879236	0
[1*]C(=O)CC[2*]>>[1*]C(=O)C([2*])(C)C	[1*]C(=O)CC[2*]	[1*]C(=O)C([2*])(C)C	0.296853347	23	0.161501913	0.007021822	0.344285748	14	Rules	0.181392634	0.012956617	9
[1*]C(=O)CC[2*]>>[1*]C(=O)C([2*])N	[1*]C(=O)CC[2*]	[1*]C(=O)C([2*])N	-2.9825	12	1.308483744	0.109040312	-2.9825	12	Rules	1.308483744	0.109040312	0
[1*]C(=O)CC[2*]>>[1*]C(=O)CCCCCC[2*]	[1*]C(=O)CC[2*]	[1*]C(=O)CCCCCC[2*]	1.956249968	16	0.333484091	0.020842756	1.956249968	16	Rules	0.333484091	0.020842756	0
[1*]C(=O)CC[2*]>>[1*]C(=O)CCCCC[2*]	[1*]C(=O)CC[2*]	[1*]C(=O)CCCCC[2*]	1.231904747	21	0.318317742	0.015157988	1.231904747	21	Rules	0.318317742	0.015157988	0
[1*]C(=O)CC[2*]>>[1*]C(=O)CCCC[2*]	[1*]C(=O)CC[2*]	[1*]C(=O)CCCC[2*]	0.897721266	45	0.227921369	0.005064919	0.896590924	44	Rules	0.230428763	0.005237017	1
[1*]C(=O)CC[2*]>>[1*]C(=O)CCC[2*]	[1*]C(=O)CC[2*]	[1*]C(=O)CCC[2*]	0.34922218	96	0.19892315	0.002072116	0.352345671	81	Rules	0.213455358	0.002635251	15
[1*]C(=O)CC[2*]>>[1*]C(=O)CCS[2*]	[1*]C(=O)CC[2*]	[1*]C(=O)CCS[2*]	0.691666638	12	0.334550834	0.027879236	0.691666638	12	Rules	0.334550834	0.027879236	0
[1*]C(=O)CC[2*]>>[1*]C(=O)C[2*]	[1*]C(=O)CC[2*]	[1*]C(=O)C[2*]	-0.320424351	258	0.218811581	0.000848107	-0.332094595	148	Rules	0.264678623	0.001788369	110
[1*]C(=O)CC[2*]>>[1*]C(=O)N[2*]	[1*]C(=O)CC[2*]	[1*]C(=O)N[2*]	-1.141670664	19	0.38998257	0.020525398	-1.256363627	11	Rules	0.397750523	0.036159138	8
[1*]C(=O)CC[2*]>>[1*]C([2*])=O	[1*]C(=O)CC[2*]	[1*]C([2*])=O	-0.683303934	296	0.346640893	0.001171084	-0.830000008	142	Rules	0.339974975	0.00239419	154
[1*]C(=O)CC[2*]>>[1*]CCCCC[2*]	[1*]C(=O)CC[2*]	[1*]CCCCC[2*]	1.460833365	12	0.727092095	0.060591008	1.460833365	12	Rules	0.727092095	0.060591008	0
[1*]C(=O)CC[2*]>>[1*]CCCC[2*]	[1*]C(=O)CC[2*]	[1*]CCCC[2*]	1.196971289	22	0.625124977	0.028414772	1.1761905	21	Rules	0.632728036	0.030129906	1
[1*]C(=O)CC[2*]>>[1*]CCC[2*]	[1*]C(=O)CC[2*]	[1*]CCC[2*]	0.708448092	40	0.538737772	0.013468444	0.711000004	30	Rules	0.605573854	0.020185795	10
[1*]C(=O)CC[2*]>>[1*]CC[2*]	[1*]C(=O)CC[2*]	[1*]CC[2*]	0.364667429	59	0.643023282	0.0108987	0.368571407	35	Rules	0.831066437	0.023744755	24
[1*]C(=O)CC[2*]>>[1*]c1ccc([2*])cc1	[1*]C(=O)CC[2*]	[1*]c1ccc([2*])cc1	1.546218491	21	0.490960051	0.02337905	1.527272674	11	Rules	0.567769195	0.051615381	10
[1*]C(=O)CNC(=O)C[2*]>>[1*]C(=O)C[2*]	[1*]C(=O)CNC(=O)C[2*]	[1*]C(=O)C[2*]	0.547142846	14	0.298571668	0.021326548	0.547142846	14	Rules	0.298571668	0.021326548	0
[1*]C(=O)CNC([2*])=O>>[1*]C([2*])=O	[1*]C(=O)CNC([2*])=O	[1*]C([2*])=O	0.538237199	27	0.323953405	0.011998274	0.485454533	22	Rules	0.337451602	0.015338709	5
[1*]C(=O)CN[2*]>>[2*][1*]	[1*]C(=O)CN[2*]	[2*][1*]	0.82051126	68	0.422944685	0.006219775	0.71138888	36	Rules	0.510317276	0.01417548	32
[1*]C(=O)C[2*]>>[1*]C(=O)C([2*])C	[1*]C(=O)C[2*]	[1*]C(=O)C([2*])C	0.294844781	53	0.196270109	0.00370321	0.368571435	21	Rules	0.255935223	0.012187392	32
[1*]C(=O)C[2*]>>[1*]C(=O)C([2*])N	[1*]C(=O)C[2*]	[1*]C(=O)C([2*])N	-2.806450758	15	0.997618393	0.066507893	-2.814615373	13	Rules	1.076658594	0.082819892	2
[1*]C(=O)C[2*]>>[1*]C(=O)CCCCC[2*]	[1*]C(=O)C[2*]	[1*]C(=O)CCCCC[2*]	1.749583304	24	0.487526833	0.020313618	1.749583304	24	Rules	0.487526833	0.020313618	0
[1*]C(=O)C[2*]>>[1*]C(=O)CCCC[2*]	[1*]C(=O)C[2*]	[1*]C(=O)CCCC[2*]	1.239500013	40	0.343816814	0.00859542	1.239500013	40	Rules	0.343816814	0.00859542	0
[1*]C(=O)C[2*]>>[1*]C(=O)CCC[2*]	[1*]C(=O)C[2*]	[1*]C(=O)CCC[2*]	0.796254815	90	0.330866156	0.003676291	0.784444455	81	Rules	0.342260881	0.004225443	9
[1*]C(=O)C[2*]>>[1*]C(=O)CC[2*]	[1*]C(=O)C[2*]	[1*]C(=O)CC[2*]	0.320424351	258	0.218811581	0.000848107	0.332094595	148	Rules	0.264678623	0.001788369	110
[1*]C(=O)C[2*]>>[1*]C(=O)CNC(=O)C[2*]	[1*]C(=O)C[2*]	[1*]C(=O)CNC(=O)C[2*]	-0.547142846	14	0.298571668	0.021326548	-0.547142846	14	Rules	0.298571668	0.021326548	0
[1*]C(=O)C[2*]>>[1*]C(=O)N[2*]	[1*]C(=O)C[2*]	[1*]C(=O)N[2*]	-0.691471171	49	0.437520176	0.008928983	-0.842857168	21	Rules	0.398197768	0.018961798	28
[1*]C(=O)C[2*]>>[1*]C(=O)OCC[2*]	[1*]C(=O)C[2*]	[1*]C(=O)OCC[2*]	0.792639317	25	0.374862255	0.01499449	0.792666651	15	Rules	0.432970909	0.028864727	10
[1*]C(=O)C[2*]>>[1*]C(=O)OC[2*]	[1*]C(=O)C[2*]	[1*]C(=O)OC[2*]	0.384494052	44	0.25960851	0.005900193	0.475555549	18	Rules	0.311320185	0.017295566	26
[1*]C(=O)C[2*]>>[1*]C([2*])(C)C	[1*]C(=O)C[2*]	[1*]C([2*])(C)C	1.138999965	10	0.850469784	0.085046978	1.138999965	10	Rules	0.850469784	0.085046978	0
[1*]C(=O)C[2*]>>[1*]C([2*])=O	[1*]C(=O)C[2*]	[1*]C([2*])=O	-0.289413385	734	0.248289531	0.000338269	-0.363865544	238	Rules	0.291782278	0.001225976	496
[1*]C(=O)C[2*]>>[1*]C([2*])C	[1*]C(=O)C[2*]	[1*]C([2*])C	0.595090054	49	0.485673973	0.009911714	0.635909107	22	Rules	0.711327817	0.032333083	27
[1*]C(=O)C[2*]>>[1*]C([2*])CC	[1*]C(=O)C[2*]	[1*]C([2*])CC	1.200212311	13	0.753189736	0.057937672	1.243999974	10	Rules	0.836981343	0.083698134	3
[1*]C(=O)C[2*]>>[1*]CCCCC[2*]	[1*]C(=O)C[2*]	[1*]CCCCC[2*]	2.467500002	12	0.635382785	0.052948565	2.467500002	12	Rules	0.635382785	0.052948565	0
[1*]C(=O)C[2*]>>[1*]CCCC[2*]	[1*]C(=O)C[2*]	[1*]CCCC[2*]	1.511962756	27	0.785132471	0.02907898	1.534000012	25	Rules	0.792716838	0.031708674	2
[1*]C(=O)C[2*]>>[1*]CCC[2*]	[1*]C(=O)C[2*]	[1*]CCC[2*]	1.150428507	58	0.6472431	0.011159364	1.226888906	45	Rules	0.696448211	0.015476627	13
[1*]C(=O)C[2*]>>[1*]CC[2*]	[1*]C(=O)C[2*]	[1*]CC[2*]	0.67743886	122	0.545923664	0.004474784	0.78838235	68	Rules	0.676650251	0.009950739	54
[1*]C(=O)C[2*]>>[1*]C[2*]	[1*]C(=O)C[2*]	[1*]C[2*]	0.326797102	165	0.519526876	0.003148648	0.41845069	71	Rules	0.755601273	0.010642271	94
[1*]C(=O)C[2*]>>[1*]c1ccc([2*])cc1	[1*]C(=O)C[2*]	[1*]c1ccc([2*])cc1	1.87327777	44	0.442700811	0.010061382	1.953333314	15	Rules	0.53008982	0.035339321	29
[1*]C(=O)Cc1ccccc1>>[1*]C(=O)OC	[1*]C(=O)Cc1ccccc1	[1*]C(=O)OC	-1.017843522	29	0.199100548	0.006865536	-0.925384615	13	Rules	0.150588548	0.011583734	16
[1*]C(=O)Cc1ccccc1>>[1*]C(C)=O	[1*]C(=O)Cc1ccccc1	[1*]C(C)=O	-1.530570121	81	0.267659323	0.003304436	-1.523999979	15	Rules	0.170243555	0.01134957	66
[1*]C(=O)Cc1ccccc1>>[1*][H]	[1*]C(=O)Cc1ccccc1	[1*][H]	-1.567209596	60	0.314126441	0.005235441	-1.653846135	13	Rules	0.28984299	0.022295615	47
[1*]C(=O)N(C([2*])[3*])C(C)C>>[1*]C(=O)N([2*])[3*]	[1*]C(=O)N(C([2*])[3*])C(C)C	[1*]C(=O)N([2*])[3*]	-1.494478448	13	0.306007691	0.023539053	-1.517999972	10	Rules	0.309005583	0.030900558	3
[1*]C(=O)N(C)C>>[1*]Br	[1*]C(=O)N(C)C	[1*]Br	1.568643838	44	0.376645585	0.008560127	1.945882361	17	Rules	0.231572278	0.013621899	27
[1*]C(=O)N(C)C>>[1*]C	[1*]C(=O)N(C)C	[1*]C	1.024700211	106	0.603194636	0.005690515	1.121290331	62	Rules	0.709251472	0.01143954	44
[1*]C(=O)N(C)C>>[1*]C#N	[1*]C(=O)N(C)C	[1*]C#N	0.498215049	41	0.314255331	0.007664764	0.712941172	17	Rules	0.364207441	0.021423967	24
[1*]C(=O)N(C)C>>[1*]C(=O)N(C)OC	[1*]C(=O)N(C)C	[1*]C(=O)N(C)OC	0.274615367	13	0.105957131	0.008150549	0.274615367	13	Rules	0.105957131	0.008150549	0
[1*]C(=O)N(C)C>>[1*]C(=O)N(CC)CC	[1*]C(=O)N(C)C	[1*]C(=O)N(CC)CC	0.736714821	41	0.317073963	0.007733511	0.876666633	18	Rules	0.323510144	0.017972786	23
[1*]C(=O)N(C)C>>[1*]C(=O)NC	[1*]C(=O)N(C)C	[1*]C(=O)NC	-0.194112484	116	0.217768652	0.001877316	-0.144736846	57	Rules	0.275940628	0.004841064	59
[1*]C(=O)N(C)C>>[1*]C(=O)NCC	[1*]C(=O)N(C)C	[1*]C(=O)NCC	0.256122868	36	0.297971843	0.008276996	0.320952367	21	Rules	0.357126087	0.017006004	15
[1*]C(=O)N(C)C>>[1*]C(=O)NN	[1*]C(=O)N(C)C	[1*]C(=O)NN	-0.864295628	28	0.488103548	0.01743227	-0.927777784	18	Rules	0.471375415	0.026187523	10
[1*]C(=O)N(C)C>>[1*]C(=O)NNC(C)=O	[1*]C(=O)N(C)C	[1*]C(=O)NNC(C)=O	-0.798917757	15	0.194373843	0.012958256	-0.808461558	13	Rules	0.204199501	0.015707654	2
[1*]C(=O)N(C)C>>[1*]C(=O)O	[1*]C(=O)N(C)C	[1*]C(=O)O	0.395953333	55	0.623824792	0.011342269	0.772105282	19	Rules	0.478221006	0.025169527	36
[1*]C(=O)N(C)C>>[1*]C(=O)OC	[1*]C(=O)N(C)C	[1*]C(=O)OC	0.642684418	77	0.373996839	0.004857102	0.824615365	39	Rules	0.419735802	0.010762456	38
[1*]C(=O)N(C)C>>[1*]C(=O)OCC	[1*]C(=O)N(C)C	[1*]C(=O)OCC	0.904293938	55	0.467670676	0.008503103	1.281666654	18	Rules	0.600453276	0.033358515	37
[1*]C(=O)N(C)C>>[1*]C(C)=O	[1*]C(=O)N(C)C	[1*]C(C)=O	0.279030013	106	0.356652711	0.003364648	0.24205881	68	Rules	0.418224969	0.006150367	38
[1*]C(=O)N(C)C>>[1*]C(C)C	[1*]C(=O)N(C)C	[1*]C(C)C	1.88290912	24	0.803212601	0.033467192	2.403999979	10	Rules	1.004237672	0.100423767	14
[1*]C(=O)N(C)C>>[1*]C(N)=O	[1*]C(=O)N(C)C	[1*]C(N)=O	-0.432639922	80	0.411038195	0.005137977	-0.345818205	55	Rules	0.439316352	0.00798757	25
[1*]C(=O)N(C)C>>[1*]C=O	[1*]C(=O)N(C)C	[1*]C=O	0.339958198	30	0.428970197	0.014299007	0.364999996	26	Rules	0.447001115	0.017192351	4
[1*]C(=O)N(C)C>>[1*]CC	[1*]C(=O)N(C)C	[1*]CC	1.489768736	59	0.644533716	0.0109243	1.84240001	25	Rules	0.768549933	0.030741997	34
[1*]C(=O)N(C)C>>[1*]CC#N	[1*]C(=O)N(C)C	[1*]CC#N	0.425578235	27	0.250388031	0.009273631	0.498000002	10	Rules	0.310762485	0.031076249	17
[1*]C(=O)N(C)C>>[1*]CCC	[1*]C(=O)N(C)C	[1*]CCC	2.232254287	22	0.688243718	0.031283805	2.594545489	11	Rules	0.60191965	0.054719968	11
[1*]C(=O)N(C)C>>[1*]Cl	[1*]C(=O)N(C)C	[1*]Cl	1.404233768	50	0.351449613	0.007028992	1.795625013	16	Rules	0.330130663	0.020633166	34
[1*]C(=O)N(C)C>>[1*]F	[1*]C(=O)N(C)C	[1*]F	0.804520889	44	0.287527425	0.006534714	1.264999987	10	Rules	0.209350876	0.020935088	34
[1*]C(=O)N(C)C>>[1*]N(C)C	[1*]C(=O)N(C)C	[1*]N(C)C	0.863687846	28	0.511713627	0.018275487	1.252307681	13	Rules	0.530662379	0.040820183	15
[1*]C(=O)N(C)C>>[1*]OC	[1*]C(=O)N(C)C	[1*]OC	0.678762003	59	0.362998285	0.006152513	1.100000034	17	Rules	0.361040155	0.021237656	42
[1*]C(=O)N(C)C>>[1*]OC(C)=O	[1*]C(=O)N(C)C	[1*]OC(C)=O	0.45948057	25	0.226648487	0.009065939	0.633999994	10	Rules	0.192480902	0.01924809	15
[1*]C(=O)N(C)C>>[1*]S(=O)(=O)C(F)(F)F	[1*]C(=O)N(C)C	[1*]S(=O)(=O)C(F)(F)F	1.857242542	15	0.399745279	0.026649685	1.975000018	12	Rules	0.235082121	0.019590177	3
[1*]C(=O)N(C)C>>[1*][H]	[1*]C(=O)N(C)C	[1*][H]	0.401801412	195	0.655872141	0.003363447	0.271826917	104	Rules	0.802805462	0.007719283	91
[1*]C(=O)N(C)C>>[1*][N+](=O)[O-]	[1*]C(=O)N(C)C	[1*][N+](=O)[O-]	0.626327826	52	0.272485161	0.005240099	0.807777775	18	Rules	0.344170894	0.019120605	34
[1*]C(=O)N(C)C>>[1*]c1ccccc1	[1*]C(=O)N(C)C	[1*]c1ccccc1	2.586083121	34	0.438911987	0.012909176	2.674782594	23	Rules	0.398381627	0.01732094	11
[1*]C(=O)N(C)OC>>[1*]C(=O)N(C)C	[1*]C(=O)N(C)OC	[1*]C(=O)N(C)C	-0.274615367	13	0.105957131	0.008150549	-0.274615367	13	Rules	0.105957131	0.008150549	0
[1*]C(=O)N(C)OC>>[1*][H]	[1*]C(=O)N(C)OC	[1*][H]	-0.321193679	21	0.258143157	0.012292531	-0.388333319	18	Rules	0.142467729	0.007914874	3
[1*]C(=O)N(C)O[2*]>>[1*]C(=O)N([2*])C	[1*]C(=O)N(C)O[2*]	[1*]C(=O)N([2*])C	-0.274615367	13	0.105957131	0.008150549	-0.274615367	13	Rules	0.105957131	0.008150549	0
[1*]C(=O)N(CC)CC>>[1*]C(=O)N(C)C	[1*]C(=O)N(CC)CC	[1*]C(=O)N(C)C	-0.736714821	41	0.317073963	0.007733511	-0.876666633	18	Rules	0.323510144	0.017972786	23
[1*]C(=O)N(CC)CC>>[1*]C(=O)NCC	[1*]C(=O)N(CC)CC	[1*]C(=O)NCC	-0.64309672	21	0.307281621	0.014632458	-0.618999983	10	Rules	0.426782571	0.042678257	11
[1*]C(=O)N(CC)CC>>[1*]C(N)=O	[1*]C(=O)N(CC)CC	[1*]C(N)=O	-1.395301128	29	0.33651836	0.011604081	-1.335294131	17	Rules	0.396155201	0.023303247	12
[1*]C(=O)N(C[2*])CC>>[1*]C(=O)N([2*])C	[1*]C(=O)N(C[2*])CC	[1*]C(=O)N([2*])C	-0.732395729	46	0.304405258	0.006617506	-0.857727242	22	Rules	0.296164865	0.013462039	24
[1*]C(=O)N(C[2*])CC>>[1*]C(=O)NC[2*]	[1*]C(=O)N(C[2*])CC	[1*]C(=O)NC[2*]	-0.580915944	25	0.334078139	0.013363126	-0.514999987	12	Rules	0.456219666	0.038018305	13
[1*]C(=O)N(C[2*])CC>>[1*]C[2*]	[1*]C(=O)N(C[2*])CC	[1*]C[2*]	1.028347812	30	0.73501119	0.024500373	1.006363644	11	Rules	1.000192711	0.09092661	19
[1*]C(=O)N(C[2*])C[3*]>>[1*]C(=O)N([2*])[3*]	[1*]C(=O)N(C[2*])C[3*]	[1*]C(=O)N([2*])[3*]	-0.74340007	53	0.323370545	0.006101331	-0.84758619	29	Rules	0.331497187	0.011430937	24
[1*]C(=O)N(N[2*])C(C)(C)C>>[1*]OC(=O)CN[2*]	[1*]C(=O)N(N[2*])C(C)(C)C	[1*]OC(=O)CN[2*]	-0.208333342	12	0.127481409	0.010623451	-0.208333342	12	Rules	0.127481409	0.010623451	0
[1*]C(=O)N([2*])C(C)(C)C>>[1*]OC(=O)C[2*]	[1*]C(=O)N([2*])C(C)(C)C	[1*]OC(=O)C[2*]	-0.208333342	12	0.127481409	0.010623451	-0.208333342	12	Rules	0.127481409	0.010623451	0
[1*]C(=O)N([2*])C>>[1*]C(=O)N(C)O[2*]	[1*]C(=O)N([2*])C	[1*]C(=O)N(C)O[2*]	0.274615367	13	0.105957131	0.008150549	0.274615367	13	Rules	0.105957131	0.008150549	0
[1*]C(=O)N([2*])C>>[1*]C(=O)N(C[2*])CC	[1*]C(=O)N([2*])C	[1*]C(=O)N(C[2*])CC	0.732395729	46	0.304405258	0.006617506	0.857727242	22	Rules	0.296164865	0.013462039	24
[1*]C(=O)N([2*])C>>[1*]C(=O)N([2*])OC	[1*]C(=O)N([2*])C	[1*]C(=O)N([2*])OC	0.274615367	13	0.105957131	0.008150549	0.274615367	13	Rules	0.105957131	0.008150549	0
[1*]C(=O)N([2*])C>>[1*]C(=O)NCC[2*]	[1*]C(=O)N([2*])C	[1*]C(=O)NCC[2*]	0.637495356	24	0.443016919	0.018459038	0.94153844	13	Rules	0.185240676	0.014249283	11
[1*]C(=O)N([2*])C>>[1*]C(=O)NC[2*]	[1*]C(=O)N([2*])C	[1*]C(=O)NC[2*]	0.168342244	56	0.290443361	0.005186489	0.325416658	24	Rules	0.33992299	0.014163458	32
[1*]C(=O)N([2*])C>>[1*]C(=O)NNC([2*])=O	[1*]C(=O)N([2*])C	[1*]C(=O)NNC([2*])=O	-0.756485397	16	0.253121566	0.015820098	-0.759285733	14	Rules	0.268971386	0.019212242	2
[1*]C(=O)N([2*])C>>[1*]C(=O)N[2*]	[1*]C(=O)N([2*])C	[1*]C(=O)N[2*]	-0.181500985	159	0.207841097	0.001307177	-0.155000004	68	Rules	0.270176832	0.003973189	91
[1*]C(=O)N([2*])C>>[1*]C(=O)OC[2*]	[1*]C(=O)N([2*])C	[1*]C(=O)OC[2*]	0.88391285	58	0.46499488	0.008017153	1.204499989	20	Rules	0.618712384	0.030935619	38
[1*]C(=O)N([2*])C>>[1*]C(=O)O[2*]	[1*]C(=O)N([2*])C	[1*]C(=O)O[2*]	0.622395361	84	0.366946044	0.004368405	0.824615365	39	Rules	0.419735802	0.010762456	45
[1*]C(=O)N([2*])C>>[1*]C([2*])=O	[1*]C(=O)N([2*])C	[1*]C([2*])=O	0.243270572	117	0.372504576	0.0031838	0.217042244	71	Rules	0.436068135	0.006141805	46
[1*]C(=O)N([2*])C>>[1*]C([2*])C	[1*]C(=O)N([2*])C	[1*]C([2*])C	1.813192755	25	0.860103773	0.034404151	2.198181799	11	Rules	1.172013791	0.106546708	14
[1*]C(=O)N([2*])C>>[1*]CCC[2*]	[1*]C(=O)N([2*])C	[1*]CCC[2*]	2.141635979	21	0.85395832	0.040664682	2.18099999	10	Rules	1.08099184	0.108099184	11
[1*]C(=O)N([2*])C>>[1*]CC[2*]	[1*]C(=O)N([2*])C	[1*]CC[2*]	2.128383772	25	0.784913294	0.031396532	2.331428598	14	Rules	0.878712852	0.062765204	11
[1*]C(=O)N([2*])C>>[1*]CN([2*])C	[1*]C(=O)N([2*])C	[1*]CN([2*])C	0.974479034	11	0.490340058	0.044576369	0.964999984	10	Rules	0.515800345	0.051580035	1
[1*]C(=O)N([2*])C>>[1*]C[2*]	[1*]C(=O)N([2*])C	[1*]C[2*]	1.446661802	64	0.710365136	0.011099455	1.691666671	30	Rules	0.907387622	0.030246254	34
[1*]C(=O)N([2*])C>>[1*]N([2*])C	[1*]C(=O)N([2*])C	[1*]N([2*])C	0.827373157	29	0.539205863	0.018593306	1.252307681	13	Rules	0.530662379	0.040820183	16
[1*]C(=O)N([2*])C>>[1*]OC([2*])=O	[1*]C(=O)N([2*])C	[1*]OC([2*])=O	0.445340509	28	0.218380059	0.007799288	0.633999994	10	Rules	0.192480902	0.01924809	18
[1*]C(=O)N([2*])C>>[1*]O[2*]	[1*]C(=O)N([2*])C	[1*]O[2*]	0.668368385	62	0.359641365	0.005800667	1.100000034	17	Rules	0.361040155	0.021237656	45
[1*]C(=O)N([2*])C>>[2*][1*]	[1*]C(=O)N([2*])C	[2*][1*]	0.996224221	117	0.638412569	0.005456518	1.086212129	66	Rules	0.750306122	0.011368275	51
[1*]C(=O)N([2*])CC>>[1*]C(=O)N[2*]	[1*]C(=O)N([2*])CC	[1*]C(=O)N[2*]	-0.514026906	36	0.309810266	0.008605841	-0.465999995	15	Rules	0.420523495	0.0280349	21
[1*]C(=O)N([2*])CC>>[1*]C[2*]	[1*]C(=O)N([2*])CC	[1*]C[2*]	1.883342145	13	0.825171321	0.063474717	1.837272727	11	Rules	0.893410226	0.081219111	2
[1*]C(=O)N([2*])CC>>[2*][1*]	[1*]C(=O)N([2*])CC	[2*][1*]	0.967804338	35	0.769010172	0.021971719	0.874285728	14	Rules	1.0459351	0.07470965	21
[1*]C(=O)N([2*])CCC>>[1*]C(=O)N[2*]	[1*]C(=O)N([2*])CCC	[1*]C(=O)N[2*]	-0.919000059	10	0.431906599	0.04319066	-0.919000059	10	Rules	0.431906599	0.04319066	0
[1*]C(=O)N([2*])N=O>>[1*]C(=O)N[2*]	[1*]C(=O)N([2*])N=O	[1*]C(=O)N[2*]	-0.626923072	13	0.367840209	0.028295401	-0.626923072	13	Rules	0.367840209	0.028295401	0
[1*]C(=O)N([2*])OC>>[1*]C(=O)N([2*])C	[1*]C(=O)N([2*])OC	[1*]C(=O)N([2*])C	-0.274615367	13	0.105957131	0.008150549	-0.274615367	13	Rules	0.105957131	0.008150549	0
[1*]C(=O)N([2*])O[3*]>>[1*]C(=O)N([2*])[3*]	[1*]C(=O)N([2*])O[3*]	[1*]C(=O)N([2*])[3*]	-0.274615367	13	0.105957131	0.008150549	-0.274615367	13	Rules	0.105957131	0.008150549	0
[1*]C(=O)N([2*])[3*]>>[1*]C(=O)N(C([2*])[3*])C(C)C	[1*]C(=O)N([2*])[3*]	[1*]C(=O)N(C([2*])[3*])C(C)C	1.494478448	13	0.306007691	0.023539053	1.517999972	10	Rules	0.309005583	0.030900558	3
[1*]C(=O)N([2*])[3*]>>[1*]C(=O)N(C[2*])C[3*]	[1*]C(=O)N([2*])[3*]	[1*]C(=O)N(C[2*])C[3*]	0.74340007	53	0.323370545	0.006101331	0.84758619	29	Rules	0.331497187	0.011430937	24
[1*]C(=O)N([2*])[3*]>>[1*]C(=O)N([2*])O[3*]	[1*]C(=O)N([2*])[3*]	[1*]C(=O)N([2*])O[3*]	0.274615367	13	0.105957131	0.008150549	0.274615367	13	Rules	0.105957131	0.008150549	0
[1*]C(=O)N([2*])[3*]>>[1*]C(=O)N([C@@H]([2*])C)[C@@H]([3*])C	[1*]C(=O)N([2*])[3*]	[1*]C(=O)N([C@@H]([2*])C)[C@@H]([3*])C	1.494478448	13	0.306007691	0.023539053	1.517999972	10	Rules	0.309005583	0.030900558	3
[1*]C(=O)N([2*])[3*]>>[1*]C(=O)N([C@@H]([3*])C)[C@H]([2*])C	[1*]C(=O)N([2*])[3*]	[1*]C(=O)N([C@@H]([3*])C)[C@H]([2*])C	1.494478448	13	0.306007691	0.023539053	1.517999972	10	Rules	0.309005583	0.030900558	3
[1*]C(=O)N([2*])[3*]>>[1*]C(=O)N([C@H]([2*])C)[C@H]([3*])C	[1*]C(=O)N([2*])[3*]	[1*]C(=O)N([C@H]([2*])C)[C@H]([3*])C	1.494478448	13	0.306007691	0.023539053	1.517999972	10	Rules	0.309005583	0.030900558	3
[1*]C(=O)N([2*])[3*]>>[1*]C([2*])[3*]	[1*]C(=O)N([2*])[3*]	[1*]C([2*])[3*]	1.813192755	25	0.860103773	0.034404151	2.198181799	11	Rules	1.172013791	0.106546708	14
[1*]C(=O)N([2*])[3*]>>[1*]CCN([2*])[3*]	[1*]C(=O)N([2*])[3*]	[1*]CCN([2*])[3*]	0.852857154	14	0.766695468	0.054763962	0.852857154	14	Rules	0.766695468	0.054763962	0
[1*]C(=O)N([2*])[3*]>>[1*]CN([2*])[3*]	[1*]C(=O)N([2*])[3*]	[1*]CN([2*])[3*]	0.949939114	12	0.47518658	0.039598882	0.939090894	11	Rules	0.496818968	0.045165361	1
[1*]C(=O)N([2*])[3*]>>[1*]N([2*])[3*]	[1*]C(=O)N([2*])[3*]	[1*]N([2*])[3*]	0.821208584	40	0.526564192	0.013164105	1.294374977	16	Rules	0.535013615	0.033438351	24
[1*]C(=O)N([C@@H]([2*])C)[C@@H]([3*])C>>[1*]C(=O)N([2*])[3*]	[1*]C(=O)N([C@@H]([2*])C)[C@@H]([3*])C	[1*]C(=O)N([2*])[3*]	-1.494478448	13	0.306007691	0.023539053	-1.517999972	10	Rules	0.309005583	0.030900558	3
[1*]C(=O)N([C@@H]([3*])C)[C@H]([2*])C>>[1*]C(=O)N([2*])[3*]	[1*]C(=O)N([C@@H]([3*])C)[C@H]([2*])C	[1*]C(=O)N([2*])[3*]	-1.494478448	13	0.306007691	0.023539053	-1.517999972	10	Rules	0.309005583	0.030900558	3
[1*]C(=O)N([C@H]([2*])C)[C@H]([3*])C>>[1*]C(=O)N([2*])[3*]	[1*]C(=O)N([C@H]([2*])C)[C@H]([3*])C	[1*]C(=O)N([2*])[3*]	-1.494478448	13	0.306007691	0.023539053	-1.517999972	10	Rules	0.309005583	0.030900558	3
[1*]C(=O)NC(C)C>>[1*]C(=O)NC	[1*]C(=O)NC(C)C	[1*]C(=O)NC	-0.687845146	52	0.137076267	0.002636082	-0.638000005	10	Rules	0.195607337	0.019560734	42
[1*]C(=O)NC>>[1*]C	[1*]C(=O)NC	[1*]C	1.047012493	120	0.553104539	0.004609204	0.911724147	58	Rules	0.491150236	0.008468108	62
[1*]C(=O)NC>>[1*]C#N	[1*]C(=O)NC	[1*]C#N	0.52735743	36	0.22518892	0.006255248	0.550909082	11	Rules	0.288425154	0.026220469	25
[1*]C(=O)NC>>[1*]C(=O)N(C)C	[1*]C(=O)NC	[1*]C(=O)N(C)C	0.194112484	116	0.217768652	0.001877316	0.144736846	57	Rules	0.275940628	0.004841064	59
[1*]C(=O)NC>>[1*]C(=O)NC(C)C	[1*]C(=O)NC	[1*]C(=O)NC(C)C	0.687845146	52	0.137076267	0.002636082	0.638000005	10	Rules	0.195607337	0.019560734	42
[1*]C(=O)NC>>[1*]C(=O)NCC	[1*]C(=O)NC	[1*]C(=O)NCC	0.370255896	57	0.11568964	0.002029643	0.407777758	27	Rules	0.125861139	0.004661524	30
[1*]C(=O)NC>>[1*]C(=O)NCCC	[1*]C(=O)NC	[1*]C(=O)NCCC	0.86297625	20	0.152715083	0.007635754	0.884285705	14	Rules	0.120939532	0.008638538	6
[1*]C(=O)NC>>[1*]C(=O)NCCCC	[1*]C(=O)NC	[1*]C(=O)NCCCC	1.357272671	11	0.280894663	0.025535878	1.357272671	11	Rules	0.280894663	0.025535878	0
[1*]C(=O)NC>>[1*]C(=O)O	[1*]C(=O)NC	[1*]C(=O)O	0.483772465	78	0.355152501	0.004553237	0.610000033	19	Rules	0.386609213	0.020347853	59
[1*]C(=O)NC>>[1*]C(=O)OC	[1*]C(=O)NC	[1*]C(=O)OC	0.678603709	70	0.320901086	0.004584301	0.675999982	30	Rules	0.35600852	0.011866951	40
[1*]C(=O)NC>>[1*]C(=O)OCC	[1*]C(=O)NC	[1*]C(=O)OCC	1.079794275	50	0.338381356	0.006767627	1.312500001	16	Rules	0.396055555	0.024753472	34
[1*]C(=O)NC>>[1*]C(C)=O	[1*]C(=O)NC	[1*]C(C)=O	0.405831642	101	0.240958872	0.002385731	0.334399998	50	Rules	0.208435959	0.004168719	51
[1*]C(=O)NC>>[1*]C(N)=O	[1*]C(=O)NC	[1*]C(N)=O	-0.407986094	119	0.167639032	0.001408731	-0.343333336	45	Rules	0.162424815	0.00360944	74
[1*]C(=O)NC>>[1*]CC	[1*]C(=O)NC	[1*]CC	1.572603197	44	0.68981598	0.015677636	1.531578969	19	Rules	0.749053208	0.039423853	25
[1*]C(=O)NC>>[1*]CC(=O)O	[1*]C(=O)NC	[1*]CC(=O)O	0.179590769	67	0.360879735	0.005386265	0.13897958	49	Rules	0.351207709	0.007167504	18
[1*]C(=O)NC>>[1*]CCC	[1*]C(=O)NC	[1*]CCC	2.052359051	24	0.666298282	0.027762428	1.965000019	10	Rules	0.996329391	0.099632939	14
[1*]C(=O)NC>>[1*]CCN(C)C	[1*]C(=O)NC	[1*]CCN(C)C	0.566000042	10	0.433081994	0.043308199	0.566000042	10	Rules	0.433081994	0.043308199	0
[1*]C(=O)NC>>[1*][H]	[1*]C(=O)NC	[1*][H]	0.617426573	236	0.512426566	0.002171299	0.36527778	108	Rules	0.448147715	0.004149516	128
[1*]C(=O)NC>>[1*][N+](=O)[O-]	[1*]C(=O)NC	[1*][N+](=O)[O-]	0.742529792	53	0.266329233	0.00502508	0.635999997	10	Rules	0.26306736	0.026306736	43
[1*]C(=O)NC>>[1*]c1ccccc1	[1*]C(=O)NC	[1*]c1ccccc1	2.486834493	45	0.512404874	0.011386775	2.550833307	24	Rules	0.461998664	0.019249944	21
[1*]C(=O)NCC(=O)O[2*]>>[1*]C(=O)NN(C([2*])=O)C(C)(C)C	[1*]C(=O)NCC(=O)O[2*]	[1*]C(=O)NN(C([2*])=O)C(C)(C)C	0.214545455	11	0.131784931	0.011980448	0.214545455	11	Rules	0.131784931	0.011980448	0
[1*]C(=O)NCC(=O)O[2*]>>[1*]CC(=O)N[2*]	[1*]C(=O)NCC(=O)O[2*]	[1*]CC(=O)N[2*]	0.352239853	22	0.228189181	0.010372235	0.438181827	11	Rules	0.160487891	0.014589808	11
[1*]C(=O)NCC([2*])=O>>[1*]C([2*])=O	[1*]C(=O)NCC([2*])=O	[1*]C([2*])=O	1.06506214	38	0.304923124	0.008024293	1.285454542	11	Rules	0.302005421	0.027455038	27
[1*]C(=O)NCC([2*])=O>>[2*][1*]	[1*]C(=O)NCC([2*])=O	[2*][1*]	1.27980197	31	0.3971722	0.012812006	1.246153867	13	Rules	0.525191069	0.040399313	18
[1*]C(=O)NCC>>[1*]Br	[1*]C(=O)NCC	[1*]Br	1.546242	16	0.336791024	0.021049439	1.620000034	11	Rules	0.338614842	0.030783167	5
[1*]C(=O)NCC>>[1*]C	[1*]C(=O)NCC	[1*]C	1.036233538	36	0.725482987	0.020152305	0.944545466	22	Rules	0.798818929	0.036309951	14
[1*]C(=O)NCC>>[1*]C(=O)N(C)C	[1*]C(=O)NCC	[1*]C(=O)N(C)C	-0.256122868	36	0.297971843	0.008276996	-0.320952367	21	Rules	0.357126087	0.017006004	15
[1*]C(=O)NCC>>[1*]C(=O)N(CC)CC	[1*]C(=O)NCC	[1*]C(=O)N(CC)CC	0.64309672	21	0.307281621	0.014632458	0.618999983	10	Rules	0.426782571	0.042678257	11
[1*]C(=O)NCC>>[1*]C(=O)NC	[1*]C(=O)NCC	[1*]C(=O)NC	-0.370255896	57	0.11568964	0.002029643	-0.407777758	27	Rules	0.125861139	0.004661524	30
[1*]C(=O)NCC>>[1*]C(=O)NCCC	[1*]C(=O)NCC	[1*]C(=O)NCCC	0.449950232	21	0.155826938	0.00742033	0.438666673	15	Rules	0.170958091	0.011397206	6
[1*]C(=O)NCC>>[1*]C(=O)NCCCC	[1*]C(=O)NCC	[1*]C(=O)NCCCC	0.980909055	11	0.17818272	0.016198429	0.980909055	11	Rules	0.17818272	0.016198429	0
[1*]C(=O)NCC>>[1*]C(=O)O	[1*]C(=O)NCC	[1*]C(=O)O	0.255145549	32	0.442890817	0.013840338	0.291176482	17	Rules	0.430796947	0.025340997	15
[1*]C(=O)NCC>>[1*]C(=O)OC	[1*]C(=O)NCC	[1*]C(=O)OC	0.520437236	25	0.476914496	0.01907658	0.546499997	20	Rules	0.526400619	0.026320031	5
[1*]C(=O)NCC>>[1*]C(=O)OCC	[1*]C(=O)NCC	[1*]C(=O)OCC	0.892514985	20	0.400177162	0.020008858	0.921875011	16	Rules	0.444750406	0.0277969	4
[1*]C(=O)NCC>>[1*]C(N)=O	[1*]C(=O)NCC	[1*]C(N)=O	-0.72617158	45	0.24870456	0.005526768	-0.612692302	26	Rules	0.247540795	0.0095208	19
[1*]C(=O)NCC>>[1*]CC	[1*]C(=O)NCC	[1*]CC	1.640391432	21	0.839472769	0.039974894	1.485333352	15	Rules	0.840729847	0.056048656	6
[1*]C(=O)NCC>>[1*]OC	[1*]C(=O)NCC	[1*]OC	0.734309836	15	0.445001171	0.029666745	0.858000029	10	Rules	0.304258685	0.030425868	5
[1*]C(=O)NCC>>[1*][N+](=O)[O-]	[1*]C(=O)NCC	[1*][N+](=O)[O-]	0.537965488	20	0.338164104	0.016908205	0.539090912	11	Rules	0.384745449	0.034976859	9
[1*]C(=O)NCCC>>[1*]C(=O)NC	[1*]C(=O)NCCC	[1*]C(=O)NC	-0.86297625	20	0.152715083	0.007635754	-0.884285705	14	Rules	0.120939532	0.008638538	6
[1*]C(=O)NCCC>>[1*]C(=O)NCC	[1*]C(=O)NCCC	[1*]C(=O)NCC	-0.449950232	21	0.155826938	0.00742033	-0.438666673	15	Rules	0.170958091	0.011397206	6
[1*]C(=O)NCCC>>[1*]C(N)=O	[1*]C(=O)NCCC	[1*]C(N)=O	-1.158988479	20	0.384988743	0.019249437	-1.066923087	13	Rules	0.424683898	0.032667992	7
[1*]C(=O)NCCCC>>[1*]C(=O)NC	[1*]C(=O)NCCCC	[1*]C(=O)NC	-1.357272671	11	0.280894663	0.025535878	-1.357272671	11	Rules	0.280894663	0.025535878	0
[1*]C(=O)NCCCC>>[1*]C(=O)NCC	[1*]C(=O)NCCCC	[1*]C(=O)NCC	-0.980909055	11	0.17818272	0.016198429	-0.980909055	11	Rules	0.17818272	0.016198429	0
[1*]C(=O)NCCCCC[2*]>>[1*]C(=O)NCCC[2*]	[1*]C(=O)NCCCCC[2*]	[1*]C(=O)NCCC[2*]	-1.001000017	10	0.301715469	0.030171547	-1.001000017	10	Rules	0.301715469	0.030171547	0
[1*]C(=O)NCCCC[2*]>>[1*]C(=O)NCCC[2*]	[1*]C(=O)NCCCC[2*]	[1*]C(=O)NCCC[2*]	-0.363636366	11	0.15114717	0.013740652	-0.363636366	11	Rules	0.15114717	0.013740652	0
[1*]C(=O)NCCCC[2*]>>[1*]C(=O)NCC[2*]	[1*]C(=O)NCCCC[2*]	[1*]C(=O)NCC[2*]	-0.838571446	14	0.354158971	0.025297069	-0.838571446	14	Rules	0.354158971	0.025297069	0
[1*]C(=O)NCCCC[2*]>>[1*]C(=O)N[2*]	[1*]C(=O)NCCCC[2*]	[1*]C(=O)N[2*]	-1.809166681	12	0.719816396	0.0599847	-1.809166681	12	Rules	0.719816396	0.0599847	0
[1*]C(=O)NCCC[2*]>>[1*]C(=O)NCCCCC[2*]	[1*]C(=O)NCCC[2*]	[1*]C(=O)NCCCCC[2*]	1.001000017	10	0.301715469	0.030171547	1.001000017	10	Rules	0.301715469	0.030171547	0
[1*]C(=O)NCCC[2*]>>[1*]C(=O)NCCCC[2*]	[1*]C(=O)NCCC[2*]	[1*]C(=O)NCCCC[2*]	0.363636366	11	0.15114717	0.013740652	0.363636366	11	Rules	0.15114717	0.013740652	0
[1*]C(=O)NCCC[2*]>>[1*]C(=O)NCC[2*]	[1*]C(=O)NCCC[2*]	[1*]C(=O)NCC[2*]	-0.283377558	34	0.236675566	0.006961046	-0.286249988	32	Rules	0.243545717	0.007610804	2
[1*]C(=O)NCCC[2*]>>[1*]C(=O)NC[2*]	[1*]C(=O)NCCC[2*]	[1*]C(=O)NC[2*]	-0.807568364	33	0.308896564	0.009360502	-0.864482749	29	Rules	0.284825577	0.009821572	4
[1*]C(=O)NCCC[2*]>>[1*]C(=O)N[2*]	[1*]C(=O)NCCC[2*]	[1*]C(=O)N[2*]	-0.945051601	27	0.643608165	0.023837339	-1.135454516	22	Rules	0.553376873	0.025153494	5
[1*]C(=O)NCCC[2*]>>[1*]C[2*]	[1*]C(=O)NCCC[2*]	[1*]C[2*]	0.498461542	13	0.416810236	0.032062326	0.498461542	13	Rules	0.416810236	0.032062326	0
[1*]C(=O)NCC[2*]>>[1*]C(=O)N([2*])C	[1*]C(=O)NCC[2*]	[1*]C(=O)N([2*])C	-0.637495356	24	0.443016919	0.018459038	-0.94153844	13	Rules	0.185240676	0.014249283	11
[1*]C(=O)NCC[2*]>>[1*]C(=O)NCCCC[2*]	[1*]C(=O)NCC[2*]	[1*]C(=O)NCCCC[2*]	0.838571446	14	0.354158971	0.025297069	0.838571446	14	Rules	0.354158971	0.025297069	0
[1*]C(=O)NCC[2*]>>[1*]C(=O)NCCC[2*]	[1*]C(=O)NCC[2*]	[1*]C(=O)NCCC[2*]	0.283377558	34	0.236675566	0.006961046	0.286249988	32	Rules	0.243545717	0.007610804	2
[1*]C(=O)NCC[2*]>>[1*]C(=O)NC[2*]	[1*]C(=O)NCC[2*]	[1*]C(=O)NC[2*]	-0.32271416	94	0.208172452	0.002214601	-0.366779659	59	Rules	0.228680183	0.003875935	35
[1*]C(=O)NCC[2*]>>[1*]C(=O)N[2*]	[1*]C(=O)NCC[2*]	[1*]C(=O)N[2*]	-0.515759011	95	0.472770231	0.004976529	-0.819799994	50	Rules	0.336964158	0.006739283	45
[1*]C(=O)NCC[2*]>>[1*]C(=O)OCC[2*]	[1*]C(=O)NCC[2*]	[1*]C(=O)OCC[2*]	0.973841375	15	0.644603186	0.042973546	0.959285706	14	Rules	0.666373282	0.047598092	1
[1*]C(=O)NCC[2*]>>[1*]C(=O)OC[2*]	[1*]C(=O)NCC[2*]	[1*]C(=O)OC[2*]	0.625739714	20	0.240210345	0.012010517	0.632499987	16	Rules	0.207444805	0.0129653	4
[1*]C(=O)NCC[2*]>>[1*]CC[2*]	[1*]C(=O)NCC[2*]	[1*]CC[2*]	1.284766968	20	0.718405687	0.035920284	1.299230787	13	Rules	0.840192983	0.064630229	7
[1*]C(=O)NCC[2*]>>[1*]C[2*]	[1*]C(=O)NCC[2*]	[1*]C[2*]	0.90147542	33	0.577453651	0.017498595	0.89047619	21	Rules	0.660495814	0.031452182	12
[1*]C(=O)NCC[2*]>>[2*][1*]	[1*]C(=O)NCC[2*]	[2*][1*]	0.773258072	63	0.51993823	0.008252988	0.550937485	32	Rules	0.46517675	0.014536773	31
[1*]C(=O)NC[2*]>>[1*]C(=O)N(C[2*])CC	[1*]C(=O)NC[2*]	[1*]C(=O)N(C[2*])CC	0.580915944	25	0.334078139	0.013363126	0.514999987	12	Rules	0.456219666	0.038018305	13
[1*]C(=O)NC[2*]>>[1*]C(=O)N([2*])C	[1*]C(=O)NC[2*]	[1*]C(=O)N([2*])C	-0.168342244	56	0.290443361	0.005186489	-0.325416658	24	Rules	0.33992299	0.014163458	32
[1*]C(=O)NC[2*]>>[1*]C(=O)NCCC[2*]	[1*]C(=O)NC[2*]	[1*]C(=O)NCCC[2*]	0.807568364	33	0.308896564	0.009360502	0.864482749	29	Rules	0.284825577	0.009821572	4
[1*]C(=O)NC[2*]>>[1*]C(=O)NCC[2*]	[1*]C(=O)NC[2*]	[1*]C(=O)NCC[2*]	0.32271416	94	0.208172452	0.002214601	0.366779659	59	Rules	0.228680183	0.003875935	35
[1*]C(=O)NC[2*]>>[1*]C(=O)N[2*]	[1*]C(=O)NC[2*]	[1*]C(=O)N[2*]	-0.154340696	271	0.311167025	0.001148218	-0.360760862	92	Rules	0.281027291	0.003054644	179
[1*]C(=O)NC[2*]>>[1*]C(=O)OCCC[2*]	[1*]C(=O)NC[2*]	[1*]C(=O)OCCC[2*]	1.756263817	11	0.700450478	0.063677316	1.77699996	10	Rules	0.734772079	0.073477208	1
[1*]C(=O)NC[2*]>>[1*]C(=O)OCC[2*]	[1*]C(=O)NC[2*]	[1*]C(=O)OCC[2*]	1.563483865	16	0.341958122	0.021372383	1.590666664	15	Rules	0.335590446	0.022372696	1
[1*]C(=O)NC[2*]>>[1*]C(=O)OC[2*]	[1*]C(=O)NC[2*]	[1*]C(=O)OC[2*]	0.883811632	41	0.486662646	0.011869821	0.919375003	32	Rules	0.539659041	0.016864345	9
[1*]C(=O)NC[2*]>>[1*]C(=O)O[2*]	[1*]C(=O)NC[2*]	[1*]C(=O)O[2*]	0.539428026	63	0.340152885	0.005399252	0.568947367	38	Rules	0.412617144	0.010858346	25
[1*]C(=O)NC[2*]>>[1*]CCCC[2*]	[1*]C(=O)NC[2*]	[1*]CCCC[2*]	2.671229215	13	1.153538838	0.088733757	2.686	10	Rules	1.329646559	0.132964656	3
[1*]C(=O)NC[2*]>>[1*]CCC[2*]	[1*]C(=O)NC[2*]	[1*]CCC[2*]	2.054015528	28	0.78002356	0.027857984	2.220000034	18	Rules	0.886068681	0.049226038	10
[1*]C(=O)NC[2*]>>[1*]CC[2*]	[1*]C(=O)NC[2*]	[1*]CC[2*]	1.52792646	41	0.829599538	0.020234135	1.723043492	23	Rules	1.039848919	0.045210823	18
[1*]C(=O)NC[2*]>>[1*]C[2*]	[1*]C(=O)NC[2*]	[1*]C[2*]	1.139713918	84	0.692452863	0.008243486	1.184888904	45	Rules	0.765534916	0.017011887	39
[1*]C(=O)NC[2*]>>[1*]N[2*]	[1*]C(=O)NC[2*]	[1*]N[2*]	0.710833506	46	0.386954317	0.00841205	0.70750001	12	Rules	0.340697797	0.028391483	34
[1*]C(=O)NC[2*]>>[1*]OC[2*]	[1*]C(=O)NC[2*]	[1*]OC[2*]	0.832131395	43	0.344394332	0.008009171	0.851538493	13	Rules	0.479580478	0.036890806	30
[1*]C(=O)NC[2*]>>[1*]O[2*]	[1*]C(=O)NC[2*]	[1*]O[2*]	0.846348243	33	0.396173146	0.012005247	0.876000024	15	Rules	0.309326457	0.020621764	18
[1*]C(=O)NC[2*]>>[2*][1*]	[1*]C(=O)NC[2*]	[2*][1*]	0.916868533	163	0.584926787	0.003588508	0.842771086	83	Rules	0.674278851	0.008123842	80
[1*]C(=O)NN(C([2*])=O)C(C)(C)C>>[1*]C(=O)NCC(=O)O[2*]	[1*]C(=O)NN(C([2*])=O)C(C)(C)C	[1*]C(=O)NCC(=O)O[2*]	-0.214545455	11	0.131784931	0.011980448	-0.214545455	11	Rules	0.131784931	0.011980448	0
[1*]C(=O)NN(C([2*])=O)C(C)(C)C>>[1*]CC(=O)N[2*]	[1*]C(=O)NN(C([2*])=O)C(C)(C)C	[1*]CC(=O)N[2*]	0.219236839	24	0.193258304	0.008052429	0.227058812	17	Rules	0.158262625	0.009309566	7
[1*]C(=O)NN(C([2*])=O)C(C)(C)C>>[2*][1*]	[1*]C(=O)NN(C([2*])=O)C(C)(C)C	[2*][1*]	1.432292996	13	0.376138858	0.028933758	1.461666608	12	Rules	0.376969623	0.031414135	1
[1*]C(=O)NN>>[1*]Br	[1*]C(=O)NN	[1*]Br	2.599181169	33	0.387340979	0.011737605	2.670769234	26	Rules	0.359053477	0.013809749	7
[1*]C(=O)NN>>[1*]C	[1*]C(=O)NN	[1*]C	2.354635818	51	0.63848231	0.012519261	2.323333353	39	Rules	0.665706293	0.017069392	12
[1*]C(=O)NN>>[1*]C#N	[1*]C(=O)NN	[1*]C#N	1.329617719	30	0.385035627	0.012834521	1.431904778	21	Rules	0.330705593	0.015747885	9
[1*]C(=O)NN>>[1*]C(=O)N(C)C	[1*]C(=O)NN	[1*]C(=O)N(C)C	0.864295628	28	0.488103548	0.01743227	0.927777784	18	Rules	0.471375415	0.026187523	10
[1*]C(=O)NN>>[1*]C(=O)O	[1*]C(=O)NN	[1*]C(=O)O	1.502711243	50	0.320122314	0.006402446	1.630909098	33	Rules	0.238751487	0.007234894	17
[1*]C(=O)NN>>[1*]C(=O)OC	[1*]C(=O)NN	[1*]C(=O)OC	1.821493364	47	0.364491201	0.007755132	1.885250003	40	Rules	0.309598468	0.007739962	7
[1*]C(=O)NN>>[1*]C(=O)OCC	[1*]C(=O)NN	[1*]C(=O)OCC	2.134836452	22	0.448413053	0.020382412	2.272499984	12	Rules	0.452912301	0.037742692	10
[1*]C(=O)NN>>[1*]C(C)=O	[1*]C(=O)NN	[1*]C(C)=O	1.302452926	66	0.373814959	0.005663863	1.339464285	56	Rules	0.376599231	0.006724986	10
[1*]C(=O)NN>>[1*]C(C)C	[1*]C(=O)NN	[1*]C(C)C	3.182125856	15	0.724384573	0.048292305	3.07076923	13	Rules	0.677992906	0.0521533	2
[1*]C(=O)NN>>[1*]C(F)(F)F	[1*]C(=O)NN	[1*]C(F)(F)F	2.820910318	13	0.382324475	0.029409575	2.79454544	11	Rules	0.411177901	0.037379809	2
[1*]C(=O)NN>>[1*]C(N)=O	[1*]C(=O)NN	[1*]C(N)=O	0.540067981	49	0.249021837	0.005082078	0.595405406	37	Rules	0.217812288	0.005886819	12
[1*]C(=O)NN>>[1*]C=CC(C)=O	[1*]C(=O)NN	[1*]C=CC(C)=O	1.842230806	19	0.343607787	0.01808462	1.913750009	16	Rules	0.319246478	0.019952905	3
[1*]C(=O)NN>>[1*]C=C[N+](=O)[O-]	[1*]C(=O)NN	[1*]C=C[N+](=O)[O-]	1.970769231	13	0.439174583	0.03378266	1.970769231	13	Rules	0.439174583	0.03378266	0
[1*]C(=O)NN>>[1*]C=O	[1*]C(=O)NN	[1*]C=O	1.283773305	36	0.437047322	0.012140203	1.29399999	25	Rules	0.476646261	0.01906585	11
[1*]C(=O)NN>>[1*]CC	[1*]C(=O)NN	[1*]CC	2.836261508	34	0.705276904	0.020743438	2.83521739	23	Rules	0.742415355	0.032278928	11
[1*]C(=O)NN>>[1*]CC#N	[1*]C(=O)NN	[1*]CC#N	1.503906574	16	0.381610842	0.023850678	1.576363625	11	Rules	0.426269216	0.038751747	5
[1*]C(=O)NN>>[1*]CC(=O)O	[1*]C(=O)NN	[1*]CC(=O)O	1.272080046	33	0.456322347	0.01382795	1.241818176	22	Rules	0.52042691	0.023655769	11
[1*]C(=O)NN>>[1*]CCC	[1*]C(=O)NN	[1*]CCC	3.398330502	22	0.707006732	0.03213667	3.385294103	17	Rules	0.77084462	0.045343801	5
[1*]C(=O)NN>>[1*]CCCC	[1*]C(=O)NN	[1*]CCCC	3.837485555	15	0.639760087	0.042650672	3.7281818	11	Rules	0.68148102	0.06195282	4
[1*]C(=O)NN>>[1*]CCO	[1*]C(=O)NN	[1*]CCO	1.336619835	18	0.651155446	0.036175303	1.465384608	13	Rules	0.671684631	0.051668049	5
[1*]C(=O)NN>>[1*]CN(C)N=O	[1*]C(=O)NN	[1*]CN(C)N=O	0.885453177	12	0.442964064	0.036913672	0.904545495	11	Rules	0.459377033	0.041761548	1
[1*]C(=O)NN>>[1*]CO	[1*]C(=O)NN	[1*]CO	0.979620334	35	0.497434915	0.014212426	1.018846157	26	Rules	0.540831396	0.020801208	9
[1*]C(=O)NN>>[1*]COC(=O)N(C)C	[1*]C(=O)NN	[1*]COC(=O)N(C)C	1.774055848	12	0.199991056	0.016665921	1.770999998	10	Rules	0.119763656	0.011976366	2
[1*]C(=O)NN>>[1*]Cl	[1*]C(=O)NN	[1*]Cl	2.352571716	39	0.805865481	0.020663217	2.331724166	29	Rules	0.875075795	0.030175027	10
[1*]C(=O)NN>>[1*]F	[1*]C(=O)NN	[1*]F	1.780585268	27	0.367147686	0.013598062	1.859999995	21	Rules	0.33426036	0.01591716	6
[1*]C(=O)NN>>[1*]I	[1*]C(=O)NN	[1*]I	2.809851874	16	0.504745751	0.031546609	2.896363637	11	Rules	0.547563144	0.049778468	5
[1*]C(=O)NN>>[1*]N	[1*]C(=O)NN	[1*]N	0.88407183	50	0.459322486	0.00918645	0.950555542	36	Rules	0.503961122	0.01399892	14
[1*]C(=O)NN>>[1*]N(C)C	[1*]C(=O)NN	[1*]N(C)C	1.8170032	17	0.369877998	0.021757529	1.889999969	11	Rules	0.392657587	0.035696144	6
[1*]C(=O)NN>>[1*]N=C(C#N)C#N	[1*]C(=O)NN	[1*]N=C(C#N)C#N	2.59300002	10	0.336024146	0.033602415	2.59300002	10	Rules	0.336024146	0.033602415	0
[1*]C(=O)NN>>[1*]N=C=S	[1*]C(=O)NN	[1*]N=C=S	3.017824173	18	0.308441688	0.017135649	3.002666666	15	Rules	0.314289812	0.020952654	3
[1*]C(=O)NN>>[1*]NC(=O)N(C)C	[1*]C(=O)NN	[1*]NC(=O)N(C)C	0.896730298	14	0.293510589	0.020965042	0.867272761	11	Rules	0.262681968	0.023880179	3
[1*]C(=O)NN>>[1*]NC(=O)NN	[1*]C(=O)NN	[1*]NC(=O)NN	-0.207837995	24	0.251036774	0.010459866	-0.194999993	22	Rules	0.257325994	0.011696636	2
[1*]C(=O)NN>>[1*]NC(=O)OC	[1*]C(=O)NN	[1*]NC(=O)OC	1.672043288	20	0.30064949	0.015032474	1.688823541	17	Rules	0.323068911	0.019004054	3
[1*]C(=O)NN>>[1*]NC(C)=O	[1*]C(=O)NN	[1*]NC(C)=O	0.950917394	38	0.292646862	0.007701233	0.960000008	24	Rules	0.292277414	0.012178226	14
[1*]C(=O)NN>>[1*]O	[1*]C(=O)NN	[1*]O	1.242466919	45	0.433057487	0.0096235	1.262352961	34	Rules	0.456601808	0.013429465	11
[1*]C(=O)NN>>[1*]OC	[1*]C(=O)NN	[1*]OC	1.729163543	35	0.385683735	0.011019535	1.76962964	27	Rules	0.419427101	0.015534337	8
[1*]C(=O)NN>>[1*]OC(=O)N(C)C	[1*]C(=O)NN	[1*]OC(=O)N(C)C	1.383226178	17	0.335847874	0.019755757	1.369999999	13	Rules	0.272641415	0.020972417	4
[1*]C(=O)NN>>[1*]OC(=O)NC	[1*]C(=O)NN	[1*]OC(=O)NC	1.080770015	24	0.291887666	0.012161986	1.09300002	20	Rules	0.279588041	0.013979402	4
[1*]C(=O)NN>>[1*]OC(C)=O	[1*]C(=O)NN	[1*]OC(C)=O	1.604091783	25	0.355711971	0.014228479	1.613333328	21	Rules	0.383879335	0.018279968	4
[1*]C(=O)NN>>[1*]OCC(=O)O	[1*]C(=O)NN	[1*]OCC(=O)O	1.144452963	27	0.395929647	0.014664061	1.147727286	22	Rules	0.392839852	0.017856357	5
[1*]C(=O)NN>>[1*]S(=O)(=O)C(F)(F)F	[1*]C(=O)NN	[1*]S(=O)(=O)C(F)(F)F	2.900893508	11	0.350318504	0.031847137	2.999999994	10	Rules	0.127714976	0.012771498	1
[1*]C(=O)NN>>[1*]S(C)(=O)=O	[1*]C(=O)NN	[1*]S(C)(=O)=O	0.672281691	20	0.396597524	0.019829876	0.446999996	10	Rules	0.303865832	0.030386583	10
[1*]C(=O)NN>>[1*]S(N)(=O)=O	[1*]C(=O)NN	[1*]S(N)(=O)=O	0.219998814	28	0.232687019	0.008310251	0.253636372	22	Rules	0.227251596	0.010329618	6
[1*]C(=O)NN>>[1*][H]	[1*]C(=O)NN	[1*][H]	1.636420327	104	0.636588281	0.006121041	1.566265049	83	Rules	0.650205804	0.007833805	21
[1*]C(=O)NN>>[1*][N+](=O)[O-]	[1*]C(=O)NN	[1*][N+](=O)[O-]	1.593155643	42	0.409948189	0.009760671	1.666451632	31	Rules	0.37122812	0.011975101	11
[1*]C(=O)NN>>[1*][N+]([O-])=NC#N	[1*]C(=O)NN	[1*][N+]([O-])=NC#N	1.338744275	14	0.363078734	0.025934195	1.464545478	11	Rules	0.299812068	0.027255643	3
[1*]C(=O)NN>>[1*]c1ccccc1	[1*]C(=O)NN	[1*]c1ccccc1	3.636118702	31	0.504787361	0.016283463	3.682399996	25	Rules	0.527622709	0.021104908	6
[1*]C(=O)NNC(C)=O>>[1*]C(=O)N(C)C	[1*]C(=O)NNC(C)=O	[1*]C(=O)N(C)C	0.798917757	15	0.194373843	0.012958256	0.808461558	13	Rules	0.204199501	0.015707654	2
[1*]C(=O)NNC(C)=O>>[1*]C(=O)OC	[1*]C(=O)NNC(C)=O	[1*]C(=O)OC	1.437912887	20	0.201315941	0.010065797	1.439374998	16	Rules	0.14830011	0.009268757	4
[1*]C(=O)NNC(C)=O>>[1*]C(C)=O	[1*]C(=O)NNC(C)=O	[1*]C(C)=O	0.968124086	25	0.13709567	0.005483827	0.962272727	22	Rules	0.103138006	0.004688091	3
[1*]C(=O)NNC(C)=O>>[1*]C(N)=O	[1*]C(=O)NNC(C)=O	[1*]C(N)=O	0.537497121	14	0.19201879	0.013715628	0.614999987	10	Rules	0.089721768	0.008972177	4
[1*]C(=O)NNC(C)=O>>[1*]C=O	[1*]C(=O)NNC(C)=O	[1*]C=O	0.81725042	12	0.125343739	0.010445312	0.807999988	10	Rules	0.133316674	0.013331667	2
[1*]C(=O)NNC(C)=O>>[1*]S(=O)(=O)C(F)(F)F	[1*]C(=O)NNC(C)=O	[1*]S(=O)(=O)C(F)(F)F	2.764545442	11	0.164034378	0.014912216	2.764545442	11	Rules	0.164034378	0.014912216	0
[1*]C(=O)NNC(C)=O>>[1*][H]	[1*]C(=O)NNC(C)=O	[1*][H]	0.819295905	24	0.308040317	0.012835013	0.728571413	21	Rules	0.142523166	0.006786817	3
[1*]C(=O)NNC(C)C>>[1*][H]	[1*]C(=O)NNC(C)C	[1*][H]	0.84100002	10	0.146169615	0.014616962	0.84100002	10	Rules	0.146169615	0.014616962	0
[1*]C(=O)NNC([2*])=O>>[1*]C(=O)N([2*])C	[1*]C(=O)NNC([2*])=O	[1*]C(=O)N([2*])C	0.756485397	16	0.253121566	0.015820098	0.759285733	14	Rules	0.268971386	0.019212242	2
[1*]C(=O)NNC([2*])=O>>[1*]C(=O)O[2*]	[1*]C(=O)NNC([2*])=O	[1*]C(=O)O[2*]	1.417044468	23	0.224612871	0.009765777	1.409411763	17	Rules	0.189422512	0.011142501	6
[1*]C(=O)NNC([2*])=O>>[1*]C([2*])=O	[1*]C(=O)NNC([2*])=O	[1*]C([2*])=O	0.987457929	31	0.153039946	0.004936772	0.98875	24	Rules	0.139511969	0.005812999	7
[1*]C(=O)NN[2*]>>[2*][1*]	[1*]C(=O)NN[2*]	[2*][1*]	1.040450643	39	0.247103339	0.006335983	1.040384619	26	Rules	0.269836724	0.010378336	13
[1*]C(=O)N[2*]>>[1*]C(=O)CC[2*]	[1*]C(=O)N[2*]	[1*]C(=O)CC[2*]	1.141670664	19	0.38998257	0.020525398	1.256363627	11	Rules	0.397750523	0.036159138	8
[1*]C(=O)N[2*]>>[1*]C(=O)C[2*]	[1*]C(=O)N[2*]	[1*]C(=O)C[2*]	0.691471171	49	0.437520176	0.008928983	0.842857168	21	Rules	0.398197768	0.018961798	28
[1*]C(=O)N[2*]>>[1*]C(=O)N([2*])C	[1*]C(=O)N[2*]	[1*]C(=O)N([2*])C	0.181500985	159	0.207841097	0.001307177	0.155000004	68	Rules	0.270176832	0.003973189	91
[1*]C(=O)N[2*]>>[1*]C(=O)N([2*])CC	[1*]C(=O)N[2*]	[1*]C(=O)N([2*])CC	0.514026906	36	0.309810266	0.008605841	0.465999995	15	Rules	0.420523495	0.0280349	21
[1*]C(=O)N[2*]>>[1*]C(=O)N([2*])CCC	[1*]C(=O)N[2*]	[1*]C(=O)N([2*])CCC	0.919000059	10	0.431906599	0.04319066	0.919000059	10	Rules	0.431906599	0.04319066	0
[1*]C(=O)N[2*]>>[1*]C(=O)N([2*])N=O	[1*]C(=O)N[2*]	[1*]C(=O)N([2*])N=O	0.626923072	13	0.367840209	0.028295401	0.626923072	13	Rules	0.367840209	0.028295401	0
[1*]C(=O)N[2*]>>[1*]C(=O)NCCCC[2*]	[1*]C(=O)N[2*]	[1*]C(=O)NCCCC[2*]	1.809166681	12	0.719816396	0.0599847	1.809166681	12	Rules	0.719816396	0.0599847	0
[1*]C(=O)N[2*]>>[1*]C(=O)NCCC[2*]	[1*]C(=O)N[2*]	[1*]C(=O)NCCC[2*]	0.945051601	27	0.643608165	0.023837339	1.135454516	22	Rules	0.553376873	0.025153494	5
[1*]C(=O)N[2*]>>[1*]C(=O)NCC[2*]	[1*]C(=O)N[2*]	[1*]C(=O)NCC[2*]	0.515759011	95	0.472770231	0.004976529	0.819799994	50	Rules	0.336964158	0.006739283	45
[1*]C(=O)N[2*]>>[1*]C(=O)NC[2*]	[1*]C(=O)N[2*]	[1*]C(=O)NC[2*]	0.154340696	271	0.311167025	0.001148218	0.360760862	92	Rules	0.281027291	0.003054644	179
[1*]C(=O)N[2*]>>[1*]C(=O)OCCC[2*]	[1*]C(=O)N[2*]	[1*]C(=O)OCCC[2*]	2.021074067	17	0.606101479	0.035653028	2.294999963	10	Rules	0.551427428	0.055142743	7
[1*]C(=O)N[2*]>>[1*]C(=O)OCC[2*]	[1*]C(=O)N[2*]	[1*]C(=O)OCC[2*]	1.575673652	37	0.551179975	0.014896756	1.816000004	20	Rules	0.559608876	0.027980444	17
[1*]C(=O)N[2*]>>[1*]C(=O)OC[2*]	[1*]C(=O)N[2*]	[1*]C(=O)OC[2*]	0.955571888	101	0.531932954	0.005266663	1.249743591	39	Rules	0.633073075	0.016232643	62
[1*]C(=O)N[2*]>>[1*]C(=O)O[2*]	[1*]C(=O)N[2*]	[1*]C(=O)O[2*]	0.634972118	169	0.409059444	0.00242047	0.772352935	68	Rules	0.501910149	0.007381032	101
[1*]C(=O)N[2*]>>[1*]C(=S)N[2*]	[1*]C(=O)N[2*]	[1*]C(=S)N[2*]	0.589588873	24	0.391637946	0.016318248	0.634666699	15	Rules	0.462522079	0.030834805	9
[1*]C(=O)N[2*]>>[1*]C([2*])=O	[1*]C(=O)N[2*]	[1*]C([2*])=O	0.393572744	245	0.294048903	0.0012002	0.441391308	115	Rules	0.307059873	0.002670086	130
[1*]C(=O)N[2*]>>[1*]C([2*])=S	[1*]C(=O)N[2*]	[1*]C([2*])=S	1.039395225	25	0.351443438	0.014057738	1.102142879	14	Rules	0.328403572	0.023457398	11
[1*]C(=O)N[2*]>>[1*]CCCCC[2*]	[1*]C(=O)N[2*]	[1*]CCCCC[2*]	3.421851174	16	1.441130545	0.090070659	3.710000015	12	Rules	1.491783534	0.124315295	4
[1*]C(=O)N[2*]>>[1*]CCCC[2*]	[1*]C(=O)N[2*]	[1*]CCCC[2*]	2.902987557	20	1.195584183	0.059779209	3.143846192	13	Rules	1.315950446	0.101226957	7
[1*]C(=O)N[2*]>>[1*]CCC[2*]	[1*]C(=O)N[2*]	[1*]CCC[2*]	2.035141049	51	1.084105818	0.021256977	2.495599995	25	Rules	1.058662986	0.042346519	26
[1*]C(=O)N[2*]>>[1*]CCN([2*])C	[1*]C(=O)N[2*]	[1*]CCN([2*])C	0.566000042	10	0.433081994	0.043308199	0.566000042	10	Rules	0.433081994	0.043308199	0
[1*]C(=O)N[2*]>>[1*]CC[2*]	[1*]C(=O)N[2*]	[1*]CC[2*]	1.647344153	77	0.949264147	0.012328106	1.86024392	41	Rules	0.970413561	0.023668623	36
[1*]C(=O)N[2*]>>[1*]CO[2*]	[1*]C(=O)N[2*]	[1*]CO[2*]	0.662515247	61	0.21376984	0.003504424	0.701538444	13	Rules	0.418287117	0.032175932	48
[1*]C(=O)N[2*]>>[1*]C[2*]	[1*]C(=O)N[2*]	[1*]C[2*]	1.212975674	126	0.890037991	0.007063794	1.359298257	57	Rules	1.012646579	0.017765729	69
[1*]C(=O)N[2*]>>[1*]NC([2*])=O	[1*]C(=O)N[2*]	[1*]NC([2*])=O	0.082361801	597	0.16137187	0.000270305	0.352631593	19	Rules	0.384921955	0.02025905	578
[1*]C(=O)N[2*]>>[1*]OC[2*]	[1*]C(=O)N[2*]	[1*]OC[2*]	0.775110356	77	0.497606826	0.006462426	1.057000019	10	Rules	0.858047563	0.085804756	67
[1*]C(=O)N[2*]>>[1*]O[2*]	[1*]C(=O)N[2*]	[1*]O[2*]	0.750645347	147	0.302271434	0.002056268	0.794000009	25	Rules	0.507928827	0.020317153	122
[1*]C(=O)N[2*]>>[1*]S(=O)(=O)c1ccc([2*])cc1	[1*]C(=O)N[2*]	[1*]S(=O)(=O)c1ccc([2*])cc1	1.608922901	20	0.376879365	0.018843968	1.782999983	10	Rules	0.38603541	0.038603541	10
[1*]C(=O)N[2*]>>[2*][1*]	[1*]C(=O)N[2*]	[2*][1*]	0.894362384	377	0.670546914	0.001778639	0.897974686	158	Rules	0.71451713	0.00452226	219
[1*]C(=O)Nc1ccc(OC[2*])cc1>>[1*]C(=O)Nc1ccc(O[2*])cc1	[1*]C(=O)Nc1ccc(OC[2*])cc1	[1*]C(=O)Nc1ccc(O[2*])cc1	-0.413209037	30	0.25251024	0.008417008	-0.589090955	11	Rules	0.356747924	0.032431629	19
[1*]C(=O)Nc1ccc(OC[2*])cc1>>[1*]C(=O)Nc1ccccc1O[2*]	[1*]C(=O)Nc1ccc(OC[2*])cc1	[1*]C(=O)Nc1ccccc1O[2*]	-0.4545667	21	0.163120865	0.00776766	-0.57900004	10	Rules	0.147682129	0.014768213	11
[1*]C(=O)Nc1ccc(O[2*])cc1>>[1*]C(=O)Nc1ccc(OC[2*])cc1	[1*]C(=O)Nc1ccc(O[2*])cc1	[1*]C(=O)Nc1ccc(OC[2*])cc1	0.413209037	30	0.25251024	0.008417008	0.589090955	11	Rules	0.356747924	0.032431629	19
[1*]C(=O)Nc1ccc(O[2*])cc1>>[1*]C(=O)Nc1cccc(OC[2*])c1	[1*]C(=O)Nc1ccc(O[2*])cc1	[1*]C(=O)Nc1cccc(OC[2*])c1	0.72900001	10	0.295313276	0.029531328	0.72900001	10	Rules	0.295313276	0.029531328	0
[1*]C(=O)Nc1cccc(OC[2*])c1>>[1*]C(=O)Nc1ccc(O[2*])cc1	[1*]C(=O)Nc1cccc(OC[2*])c1	[1*]C(=O)Nc1ccc(O[2*])cc1	-0.72900001	10	0.295313276	0.029531328	-0.72900001	10	Rules	0.295313276	0.029531328	0
[1*]C(=O)Nc1cccc(OC[2*])c1>>[1*]C(=O)Nc1cccc(O[2*])c1	[1*]C(=O)Nc1cccc(OC[2*])c1	[1*]C(=O)Nc1cccc(O[2*])c1	-0.457799819	12	0.18917813	0.015764844	-0.477272773	11	Rules	0.185369402	0.016851764	1
[1*]C(=O)Nc1cccc(O[2*])c1>>[1*]C(=O)Nc1cccc(OC[2*])c1	[1*]C(=O)Nc1cccc(O[2*])c1	[1*]C(=O)Nc1cccc(OC[2*])c1	0.457799819	12	0.18917813	0.015764844	0.477272773	11	Rules	0.185369402	0.016851764	1
[1*]C(=O)Nc1ccccc1>>[1*][H]	[1*]C(=O)Nc1ccccc1	[1*][H]	-1.036030316	126	0.645222939	0.005120817	-1.620000019	11	Rules	0.886566365	0.080596942	115
[1*]C(=O)Nc1ccccc1OCC[2*]>>[1*]C(=O)Nc1ccccc1O[2*]	[1*]C(=O)Nc1ccccc1OCC[2*]	[1*]C(=O)Nc1ccccc1O[2*]	-0.92200006	10	0.081758366	0.008175837	-0.92200006	10	Rules	0.081758366	0.008175837	0
[1*]C(=O)Nc1ccccc1OC[2*]>>[1*]C(=O)Nc1ccccc1O[2*]	[1*]C(=O)Nc1ccccc1OC[2*]	[1*]C(=O)Nc1ccccc1O[2*]	-0.419642082	19	0.12806355	0.006740187	-0.476153862	13	Rules	0.109128117	0.008394471	6
[1*]C(=O)Nc1ccccc1O[2*]>>[1*]C(=O)Nc1ccc(OC[2*])cc1	[1*]C(=O)Nc1ccccc1O[2*]	[1*]C(=O)Nc1ccc(OC[2*])cc1	0.4545667	21	0.163120865	0.00776766	0.57900004	10	Rules	0.147682129	0.014768213	11
[1*]C(=O)Nc1ccccc1O[2*]>>[1*]C(=O)Nc1ccccc1OCC[2*]	[1*]C(=O)Nc1ccccc1O[2*]	[1*]C(=O)Nc1ccccc1OCC[2*]	0.92200006	10	0.081758366	0.008175837	0.92200006	10	Rules	0.081758366	0.008175837	0
[1*]C(=O)Nc1ccccc1O[2*]>>[1*]C(=O)Nc1ccccc1OC[2*]	[1*]C(=O)Nc1ccccc1O[2*]	[1*]C(=O)Nc1ccccc1OC[2*]	0.419642082	19	0.12806355	0.006740187	0.476153862	13	Rules	0.109128117	0.008394471	6
[1*]C(=O)O>>[1*]Br	[1*]C(=O)O	[1*]Br	1.055537192	107	0.415239414	0.003880742	1.077142847	70	Rules	0.438006489	0.006257236	37
[1*]C(=O)O>>[1*]C	[1*]C(=O)O	[1*]C	1.190695703	271	0.975038165	0.003597927	1.377157891	190	Rules	1.083718528	0.005703782	81
[1*]C(=O)O>>[1*]C(=O)N(C)C	[1*]C(=O)O	[1*]C(=O)N(C)C	-0.395953333	55	0.623824792	0.011342269	-0.772105282	19	Rules	0.478221006	0.025169527	36
[1*]C(=O)O>>[1*]C(=O)NC	[1*]C(=O)O	[1*]C(=O)NC	-0.483772465	78	0.355152501	0.004553237	-0.610000033	19	Rules	0.386609213	0.020347853	59
[1*]C(=O)O>>[1*]C(=O)NCC	[1*]C(=O)O	[1*]C(=O)NCC	-0.255145549	32	0.442890817	0.013840338	-0.291176482	17	Rules	0.430796947	0.025340997	15
[1*]C(=O)O>>[1*]C(=O)NN	[1*]C(=O)O	[1*]C(=O)NN	-1.502711243	50	0.320122314	0.006402446	-1.630909098	33	Rules	0.238751487	0.007234894	17
[1*]C(=O)O>>[1*]C(=O)OC	[1*]C(=O)O	[1*]C(=O)OC	0.354501245	163	0.384024868	0.002355981	0.391978016	91	Rules	0.469903588	0.005163776	72
[1*]C(=O)O>>[1*]C(=O)OCC	[1*]C(=O)O	[1*]C(=O)OCC	1.023608109	107	0.708748059	0.006623814	1.235468745	64	Rules	0.827714256	0.012933035	43
[1*]C(=O)O>>[1*]C(=O)OCCC	[1*]C(=O)O	[1*]C(=O)OCCC	1.46429661	17	0.538747332	0.03169102	1.637500048	12	Rules	0.547923787	0.045660316	5
[1*]C(=O)O>>[1*]C(=O)OCCCC	[1*]C(=O)O	[1*]C(=O)OCCCC	1.977376421	14	0.705988808	0.050427772	2.096666658	12	Rules	0.692772218	0.057731018	2
[1*]C(=O)O>>[1*]C(C)(C)C	[1*]C(=O)O	[1*]C(C)(C)C	2.142500024	16	0.752289875	0.047018117	2.142500024	16	Rules	0.752289875	0.047018117	0
[1*]C(=O)O>>[1*]C(C)C	[1*]C(=O)O	[1*]C(C)C	1.72569652	46	0.792910891	0.017237193	1.856333327	30	Rules	0.95333706	0.031777902	16
[1*]C(=O)O>>[1*]C(F)(F)F	[1*]C(=O)O	[1*]C(F)(F)F	1.195598628	54	0.627282401	0.011616341	1.11343747	32	Rules	0.790143351	0.02469198	22
[1*]C(=O)O>>[1*]C(N)=O	[1*]C(=O)O	[1*]C(N)=O	-0.747630766	152	0.652024451	0.004289635	-0.770098037	102	Rules	0.775121186	0.007599227	50
[1*]C(=O)O>>[1*]C(N)C(=O)O	[1*]C(=O)O	[1*]C(N)C(=O)O	-2.836557832	18	0.696000769	0.038666709	-2.822941185	17	Rules	0.714945531	0.042055619	1
[1*]C(=O)O>>[1*]C=C	[1*]C(=O)O	[1*]C=C	1.380006871	28	0.518888276	0.018531724	1.574444463	18	Rules	0.529108245	0.029394902	10
[1*]C(=O)O>>[1*]C=CC(=O)O	[1*]C(=O)O	[1*]C=CC(=O)O	0.259700383	21	0.382349165	0.018207103	0.440000017	11	Rules	0.363510648	0.033046423	10
[1*]C(=O)O>>[1*]C=CC(C)=O	[1*]C(=O)O	[1*]C=CC(C)=O	0.345961159	33	0.324014159	0.009818611	0.290714293	28	Rules	0.313438858	0.011194245	5
[1*]C(=O)O>>[1*]C=C[N+](=O)[O-]	[1*]C(=O)O	[1*]C=C[N+](=O)[O-]	0.391976911	27	0.338113607	0.012522726	0.373999985	20	Rules	0.367113928	0.018355696	7
[1*]C(=O)O>>[1*]CBr	[1*]C(=O)O	[1*]CBr	1.393377824	16	0.548242422	0.034265151	1.748999998	10	Rules	0.284388185	0.028438818	6
[1*]C(=O)O>>[1*]CC	[1*]C(=O)O	[1*]CC	1.949448196	128	1.087288519	0.008494442	2.0935577	104	Rules	1.142885049	0.010989279	24
[1*]C(=O)O>>[1*]CC(=O)OCC	[1*]C(=O)O	[1*]CC(=O)OCC	1.67480986	22	1.030051419	0.046820519	1.934705889	17	Rules	1.011633072	0.059507828	5
[1*]C(=O)O>>[1*]CC(C)=O	[1*]C(=O)O	[1*]CC(C)=O	0.459005286	11	0.333411664	0.030310151	0.456000019	10	Rules	0.351289671	0.035128967	1
[1*]C(=O)O>>[1*]CC(N)C(=O)O	[1*]C(=O)O	[1*]CC(N)C(=O)O	-3.167999992	15	0.509610473	0.033974032	-3.167999992	15	Rules	0.509610473	0.033974032	0
[1*]C(=O)O>>[1*]CCC	[1*]C(=O)O	[1*]CCC	2.681315789	73	1.054377223	0.014443524	2.823934429	61	Rules	1.085959284	0.017802611	12
[1*]C(=O)O>>[1*]CCC(=O)O	[1*]C(=O)O	[1*]CCC(=O)O	0.68266726	48	0.608552048	0.012678168	0.783255823	43	Rules	0.552124578	0.012840106	5
[1*]C(=O)O>>[1*]CCC(=O)OC	[1*]C(=O)O	[1*]CCC(=O)OC	1.156446414	12	0.46312956	0.03859413	1.227272755	11	Rules	0.411973055	0.037452096	1
[1*]C(=O)O>>[1*]CCC(=O)OCC	[1*]C(=O)O	[1*]CCC(=O)OCC	2.288084873	11	1.091659935	0.099241812	2.328000019	10	Rules	1.142218118	0.114221812	1
[1*]C(=O)O>>[1*]CCCC	[1*]C(=O)O	[1*]CCCC	3.061413907	47	1.030425041	0.021923937	3.198048773	41	Rules	1.031227965	0.025151902	6
[1*]C(=O)O>>[1*]CCCC(=O)O	[1*]C(=O)O	[1*]CCCC(=O)O	1.282608717	23	0.570145263	0.024788924	1.282608717	23	Rules	0.570145263	0.024788924	0
[1*]C(=O)O>>[1*]CCCCC	[1*]C(=O)O	[1*]CCCCC	3.552144336	26	0.938068643	0.036079563	3.622083311	24	Rules	0.935386339	0.038974431	2
[1*]C(=O)O>>[1*]CCCCC(=O)O	[1*]C(=O)O	[1*]CCCCC(=O)O	2.028461508	13	0.522092688	0.040160976	2.028461508	13	Rules	0.522092688	0.040160976	0
[1*]C(=O)O>>[1*]CCCCCC	[1*]C(=O)O	[1*]CCCCCC	4.084999938	18	0.798264619	0.044348034	4.084999938	18	Rules	0.798264619	0.044348034	0
[1*]C(=O)O>>[1*]CCCCCCC	[1*]C(=O)O	[1*]CCCCCCC	4.940909016	11	0.44001027	0.040000934	4.940909016	11	Rules	0.44001027	0.040000934	0
[1*]C(=O)O>>[1*]CCCCCCCC	[1*]C(=O)O	[1*]CCCCCCCC	5.425999985	10	0.412881335	0.041288134	5.425999985	10	Rules	0.412881335	0.041288134	0
[1*]C(=O)O>>[1*]CCCCO	[1*]C(=O)O	[1*]CCCCO	1.562671298	14	1.155552647	0.082539475	1.607692305	13	Rules	1.189889027	0.091529925	1
[1*]C(=O)O>>[1*]CCCO	[1*]C(=O)O	[1*]CCCO	1.149937791	21	0.945305358	0.045014541	1.213157902	19	Rules	0.973738816	0.051249411	2
[1*]C(=O)O>>[1*]CCO	[1*]C(=O)O	[1*]CCO	0.57585575	30	0.981923842	0.032730795	0.644814811	27	Rules	1.008404567	0.037348317	3
[1*]C(=O)O>>[1*]CCl	[1*]C(=O)O	[1*]CCl	1.026780883	18	0.504717135	0.028039841	1.076666671	15	Rules	0.539161626	0.035944108	3
[1*]C(=O)O>>[1*]CN	[1*]C(=O)O	[1*]CN	-0.548063952	38	1.136868428	0.02991759	-0.554705884	34	Rules	1.203533291	0.035398038	4
[1*]C(=O)O>>[1*]CN(C)C	[1*]C(=O)O	[1*]CN(C)C	0.573014974	16	0.75609145	0.047255716	0.594285723	14	Rules	0.80964111	0.057831508	2
[1*]C(=O)O>>[1*]CN(C)N=O	[1*]C(=O)O	[1*]CN(C)N=O	-0.679285673	14	0.392829269	0.028059234	-0.679285673	14	Rules	0.392829269	0.028059234	0
[1*]C(=O)O>>[1*]COC(=O)N(C)C	[1*]C(=O)O	[1*]COC(=O)N(C)C	0.314405697	19	0.38350742	0.020184601	0.302777773	18	Rules	0.391164295	0.02173135	1
[1*]C(=O)O>>[1*]Cc1ccccc1	[1*]C(=O)O	[1*]Cc1ccccc1	2.488021775	32	0.685731022	0.021429094	3.160909089	11	Rules	0.669648459	0.060877133	21
[1*]C(=O)O>>[1*]Cl	[1*]C(=O)O	[1*]Cl	0.94089119	165	0.431052348	0.002612438	0.916722696	119	Rules	0.436799051	0.00367058	46
[1*]C(=O)O>>[1*]F	[1*]C(=O)O	[1*]F	0.393521406	83	0.395643133	0.004766785	0.289999994	54	Rules	0.426570343	0.007899451	29
[1*]C(=O)O>>[1*]I	[1*]C(=O)O	[1*]I	1.250307185	51	0.515871338	0.010115124	1.237500004	32	Rules	0.632026933	0.019750842	19
[1*]C(=O)O>>[1*]N	[1*]C(=O)O	[1*]N	-0.623822155	142	0.763099202	0.005373938	-0.697500008	104	Rules	0.854497822	0.008216325	38
[1*]C(=O)O>>[1*]N(C)C	[1*]C(=O)O	[1*]N(C)C	0.31597162	38	0.562483167	0.014802189	0.217692291	26	Rules	0.627243555	0.024124752	12
[1*]C(=O)O>>[1*]N=C=S	[1*]C(=O)O	[1*]N=C=S	1.466000027	30	0.411101167	0.013703372	1.466000027	30	Rules	0.411101167	0.013703372	0
[1*]C(=O)O>>[1*]N=NN(C)C	[1*]C(=O)O	[1*]N=NN(C)C	0.783809503	21	0.350063949	0.016669712	0.783809503	21	Rules	0.350063949	0.016669712	0
[1*]C(=O)O>>[1*]NC(=O)N(C)C	[1*]C(=O)O	[1*]NC(=O)N(C)C	-0.578677751	24	0.364466306	0.015186096	-0.6655	20	Rules	0.280347048	0.014017352	4
[1*]C(=O)O>>[1*]NC(=O)NN	[1*]C(=O)O	[1*]NC(=O)NN	-1.840666662	30	0.209612668	0.006987089	-1.840666662	30	Rules	0.209612668	0.006987089	0
[1*]C(=O)O>>[1*]NC(=O)NNC(C)=O	[1*]C(=O)O	[1*]NC(=O)NNC(C)=O	-1.50800001	10	0.337665222	0.033766522	-1.50800001	10	Rules	0.337665222	0.033766522	0
[1*]C(=O)O>>[1*]NC(C)=O	[1*]C(=O)O	[1*]NC(C)=O	-0.495254569	112	0.462066201	0.004125591	-0.575066663	75	Rules	0.46970195	0.006262693	37
[1*]C(=O)O>>[1*]NC(N)=O	[1*]C(=O)O	[1*]NC(N)=O	-0.908265183	22	0.242234206	0.011010646	-0.907058816	17	Rules	0.181409909	0.010671171	5
[1*]C(=O)O>>[1*]NC1=NCCN1	[1*]C(=O)O	[1*]NC1=NCCN1	-0.869090863	11	0.313510897	0.028500991	-0.869090863	11	Rules	0.313510897	0.028500991	0
[1*]C(=O)O>>[1*]NC=O	[1*]C(=O)O	[1*]NC=O	-0.648891542	13	0.183843348	0.014141796	-0.664545464	11	Rules	0.158200097	0.014381827	2
[1*]C(=O)O>>[1*]NN=C(C#N)C#N	[1*]C(=O)O	[1*]NN=C(C#N)C#N	0.834615392	13	0.562414705	0.04326267	0.834615392	13	Rules	0.562414705	0.04326267	0
[1*]C(=O)O>>[1*]O	[1*]C(=O)O	[1*]O	-0.181787273	190	0.638112053	0.003358484	-0.215031444	159	Rules	0.647594258	0.00407292	31
[1*]C(=O)O>>[1*]OC	[1*]C(=O)O	[1*]OC	0.266749235	124	0.443858935	0.003579508	0.197710853	83	Rules	0.47755303	0.005753651	41
[1*]C(=O)O>>[1*]OC(=O)NC	[1*]C(=O)O	[1*]OC(=O)NC	-0.553555558	45	0.269183593	0.005981858	-0.553555558	45	Rules	0.269183593	0.005981858	0
[1*]C(=O)O>>[1*]OC(N)=O	[1*]C(=O)O	[1*]OC(N)=O	-0.515126237	14	0.268174004	0.019155286	-0.493846185	13	Rules	0.266537657	0.020502897	1
[1*]C(=O)O>>[1*]OCC	[1*]C(=O)O	[1*]OCC	0.738353266	49	0.384285787	0.007842567	0.635416669	24	Rules	0.474020554	0.019750856	25
[1*]C(=O)O>>[1*]OCC(=O)O	[1*]C(=O)O	[1*]OCC(=O)O	-0.465599805	49	0.319709485	0.006524683	-0.524878058	41	Rules	0.295923302	0.007217642	8
[1*]C(=O)O>>[1*]OCCO	[1*]C(=O)O	[1*]OCCO	-0.695121024	13	0.355983609	0.027383355	-0.627000013	10	Rules	0.228621456	0.022862146	3
[1*]C(=O)O>>[1*]Oc1ccccc1	[1*]C(=O)O	[1*]Oc1ccccc1	1.892339411	44	0.348373811	0.007917587	1.911499979	20	Rules	0.499391997	0.0249696	24
[1*]C(=O)O>>[1*]S	[1*]C(=O)O	[1*]S	0.988609032	11	0.615670654	0.055970059	1.054999977	10	Rules	0.606048239	0.060604824	1
[1*]C(=O)O>>[1*]S(C)(=O)=O	[1*]C(=O)O	[1*]S(C)(=O)=O	-0.985539101	22	0.494426967	0.022473953	-1.078666653	15	Rules	0.525246493	0.035016433	7
[1*]C(=O)O>>[1*]S(I)=C(N(C)C)N(C)C	[1*]C(=O)O	[1*]S(I)=C(N(C)C)N(C)C	-2.360762139	13	0.466619464	0.035893805	-2.411666654	12	Rules	0.448083456	0.037340288	1
[1*]C(=O)O>>[1*]S(N)(=O)=O	[1*]C(=O)O	[1*]S(N)(=O)=O	-1.314586353	50	0.312340786	0.006246816	-1.39536585	41	Rules	0.244336835	0.005959435	9
[1*]C(=O)O>>[1*]SC	[1*]C(=O)O	[1*]SC	0.810706968	26	0.535441691	0.020593911	0.785384628	13	Rules	0.618810904	0.047600839	13
[1*]C(=O)O>>[1*][H]	[1*]C(=O)O	[1*][H]	0.632725714	496	0.806956014	0.001626927	0.722462009	329	Rules	0.939078917	0.002854343	167
[1*]C(=O)O>>[1*]c1ccccc1	[1*]C(=O)O	[1*]c1ccccc1	2.155060654	126	0.539533261	0.00428201	2.266034488	58	Rules	0.720063223	0.012414883	68
[1*]C(=O)O>>[1*]n1c(O)ccc1O	[1*]C(=O)O	[1*]n1c(O)ccc1O	-1.485503835	34	0.514157171	0.01512227	-1.558148157	27	Rules	0.512287756	0.018973621	7
[1*]C(=O)OC(C)C>>[1*]C(=O)OC	[1*]C(=O)OC(C)C	[1*]C(=O)OC	-0.726603841	56	0.202503399	0.003616132	-0.856060628	33	Rules	0.130310674	0.003948808	23
[1*]C(=O)OC(C)C>>[1*]C(=O)OCC	[1*]C(=O)OC(C)C	[1*]C(=O)OCC	-0.285031648	33	0.153380449	0.004647892	-0.36444446	18	Rules	0.150576263	0.008365348	15
[1*]C(=O)OC(C)C>>[1*]C(=O)OCCCC	[1*]C(=O)OC(C)C	[1*]C(=O)OCCCC	0.588766198	13	0.284904921	0.021915763	0.539999989	10	Rules	0.242899228	0.024289923	3
[1*]C(=O)OC(C)C>>[1*][H]	[1*]C(=O)OC(C)C	[1*][H]	-0.705009467	35	0.463456343	0.01324161	-0.880769214	13	Rules	0.650146972	0.050011306	22
[1*]C(=O)OC(CO[2*])C(C)(C)C>>[1*]C(=S)OC(CO[2*])C(C)(C)C	[1*]C(=O)OC(CO[2*])C(C)(C)C	[1*]C(=S)OC(CO[2*])C(C)(C)C	0.816153885	13	0.262505218	0.020192709	0.816153885	13	Rules	0.262505218	0.020192709	0
[1*]C(=O)OC(CO[2*])C([3*])(C)C>>[1*]C(=S)OC(CO[2*])C([3*])(C)C	[1*]C(=O)OC(CO[2*])C([3*])(C)C	[1*]C(=S)OC(CO[2*])C([3*])(C)C	0.816153885	13	0.262505218	0.020192709	0.816153885	13	Rules	0.262505218	0.020192709	0
[1*]C(=O)OC(C[2*])C(C)(C)C>>[1*]C(=S)OC(C[2*])C(C)(C)C	[1*]C(=O)OC(C[2*])C(C)(C)C	[1*]C(=S)OC(C[2*])C(C)(C)C	0.816153885	13	0.262505218	0.020192709	0.816153885	13	Rules	0.262505218	0.020192709	0
[1*]C(=O)OC(C[2*])C([3*])(C)C>>[1*]C(=S)OC(C[2*])C([3*])(C)C	[1*]C(=O)OC(C[2*])C([3*])(C)C	[1*]C(=S)OC(C[2*])C([3*])(C)C	0.816153885	13	0.262505218	0.020192709	0.816153885	13	Rules	0.262505218	0.020192709	0
[1*]C(=O)OC([2*])C(C)(C)C>>[1*]C(=S)OC([2*])C(C)(C)C	[1*]C(=O)OC([2*])C(C)(C)C	[1*]C(=S)OC([2*])C(C)(C)C	0.816153885	13	0.262505218	0.020192709	0.816153885	13	Rules	0.262505218	0.020192709	0
[1*]C(=O)OC([2*])C([3*])(C)C>>[1*]C(=S)OC([2*])C([3*])(C)C	[1*]C(=O)OC([2*])C([3*])(C)C	[1*]C(=S)OC([2*])C([3*])(C)C	0.816153885	13	0.262505218	0.020192709	0.816153885	13	Rules	0.262505218	0.020192709	0
[1*]C(=O)OC([2*])C>>[1*]C(=O)OC[2*]	[1*]C(=O)OC([2*])C	[1*]C(=O)OC[2*]	-0.359999949	12	0.277783395	0.023148616	-0.359999949	12	Rules	0.277783395	0.023148616	0
[1*]C(=O)OC([2*])C>>[1*]C(=O)O[2*]	[1*]C(=O)OC([2*])C	[1*]C(=O)O[2*]	-0.750769182	13	0.239111657	0.018393204	-0.750769182	13	Rules	0.239111657	0.018393204	0
[1*]C(=O)OC([2*])[3*]>>[1*]C(=S)OC([2*])[3*]	[1*]C(=O)OC([2*])[3*]	[1*]C(=S)OC([2*])[3*]	0.766773453	14	0.31264401	0.022331715	0.816153885	13	Rules	0.262505218	0.020192709	1
[1*]C(=O)OC([3*])CO[2*]>>[1*]C(=S)OC([3*])CO[2*]	[1*]C(=O)OC([3*])CO[2*]	[1*]C(=S)OC([3*])CO[2*]	0.816153885	13	0.262505218	0.020192709	0.816153885	13	Rules	0.262505218	0.020192709	0
[1*]C(=O)OC([3*])C[2*]>>[1*]C(=S)OC([3*])C[2*]	[1*]C(=O)OC([3*])C[2*]	[1*]C(=S)OC([3*])C[2*]	0.816153885	13	0.262505218	0.020192709	0.816153885	13	Rules	0.262505218	0.020192709	0
[1*]C(=O)OC>>[1*]Br	[1*]C(=O)OC	[1*]Br	0.802279155	172	0.182860247	0.001063141	0.75685185	54	Rules	0.276888542	0.005127566	118
[1*]C(=O)OC>>[1*]C	[1*]C(=O)OC	[1*]C	0.422605151	389	0.3053501	0.000784962	0.504166683	108	Rules	0.47424337	0.004391142	281
[1*]C(=O)OC>>[1*]C#N	[1*]C(=O)OC	[1*]C#N	-0.142835556	169	0.297586249	0.001760865	-0.313478257	69	Rules	0.3872597	0.005612459	100
[1*]C(=O)OC>>[1*]C(=O)Cc1ccccc1	[1*]C(=O)OC	[1*]C(=O)Cc1ccccc1	1.017843522	29	0.199100548	0.006865536	0.925384615	13	Rules	0.150588548	0.011583734	16
[1*]C(=O)OC>>[1*]C(=O)N(C)C	[1*]C(=O)OC	[1*]C(=O)N(C)C	-0.642684418	77	0.373996839	0.004857102	-0.824615365	39	Rules	0.419735802	0.010762456	38
[1*]C(=O)OC>>[1*]C(=O)NC	[1*]C(=O)OC	[1*]C(=O)NC	-0.678603709	70	0.320901086	0.004584301	-0.675999982	30	Rules	0.35600852	0.011866951	40
[1*]C(=O)OC>>[1*]C(=O)NCC	[1*]C(=O)OC	[1*]C(=O)NCC	-0.520437236	25	0.476914496	0.01907658	-0.546499997	20	Rules	0.526400619	0.026320031	5
[1*]C(=O)OC>>[1*]C(=O)NN	[1*]C(=O)OC	[1*]C(=O)NN	-1.821493364	47	0.364491201	0.007755132	-1.885250003	40	Rules	0.309598468	0.007739962	7
[1*]C(=O)OC>>[1*]C(=O)NNC(C)=O	[1*]C(=O)OC	[1*]C(=O)NNC(C)=O	-1.437912887	20	0.201315941	0.010065797	-1.439374998	16	Rules	0.14830011	0.009268757	4
[1*]C(=O)OC>>[1*]C(=O)O	[1*]C(=O)OC	[1*]C(=O)O	-0.354501245	163	0.384024868	0.002355981	-0.391978016	91	Rules	0.469903588	0.005163776	72
[1*]C(=O)OC>>[1*]C(=O)OC(C)C	[1*]C(=O)OC	[1*]C(=O)OC(C)C	0.726603841	56	0.202503399	0.003616132	0.856060628	33	Rules	0.130310674	0.003948808	23
[1*]C(=O)OC>>[1*]C(=O)OCC	[1*]C(=O)OC	[1*]C(=O)OCC	0.344947922	238	0.164582253	0.000691522	0.423076932	65	Rules	0.236351977	0.003636184	173
[1*]C(=O)OC>>[1*]C(=O)OCCC	[1*]C(=O)OC	[1*]C(=O)OCCC	0.695598872	51	0.243427341	0.004773085	1.011250063	16	Rules	0.138702265	0.008668892	35
[1*]C(=O)OC>>[1*]C(=O)OCCCC	[1*]C(=O)OC	[1*]C(=O)OCCCC	1.367441198	27	0.372434673	0.013793877	1.529411765	17	Rules	0.235171982	0.013833646	10
[1*]C(=O)OC>>[1*]C(C)(C)C	[1*]C(=O)OC	[1*]C(C)(C)C	1.58444372	18	0.427077023	0.023726501	1.613571471	14	Rules	0.444255807	0.031732558	4
[1*]C(=O)OC>>[1*]C(C)=O	[1*]C(=O)OC	[1*]C(C)=O	-0.170824095	263	0.305988642	0.001163455	-0.389223306	103	Rules	0.340828533	0.003309015	160
[1*]C(=O)OC>>[1*]C(C)C	[1*]C(=O)OC	[1*]C(C)C	1.137299696	94	0.353731582	0.003763102	1.32652174	23	Rules	0.65415876	0.028441685	71
[1*]C(=O)OC>>[1*]C(F)(F)F	[1*]C(=O)OC	[1*]C(F)(F)F	0.862891559	73	0.314397797	0.004306819	0.79999999	24	Rules	0.369594346	0.015399764	49
[1*]C(=O)OC>>[1*]C(N)=O	[1*]C(=O)OC	[1*]C(N)=O	-1.056941488	131	0.449669027	0.003432588	-1.105833337	96	Rules	0.481319826	0.005013748	35
[1*]C(=O)OC>>[1*]C=O	[1*]C(=O)OC	[1*]C=O	-0.386396495	66	0.326357915	0.004944817	-0.514418607	43	Rules	0.330002172	0.007674469	23
[1*]C(=O)OC>>[1*]CC	[1*]C(=O)OC	[1*]CC	0.839618937	188	0.352076237	0.001872746	1.016181827	55	Rules	0.548295327	0.009969006	133
[1*]C(=O)OC>>[1*]CC(=O)O	[1*]C(=O)OC	[1*]CC(=O)O	-0.544616553	43	0.441989611	0.010278828	-0.660799978	25	Rules	0.520351827	0.020814073	18
[1*]C(=O)OC>>[1*]CC(N)=O	[1*]C(=O)OC	[1*]CC(N)=O	-1.221833724	15	0.385408736	0.025693916	-1.269090884	11	Rules	0.378165427	0.034378675	4
[1*]C(=O)OC>>[1*]CC(N)C(=O)O	[1*]C(=O)OC	[1*]CC(N)C(=O)O	-3.38399996	10	0.555881688	0.055588169	-3.38399996	10	Rules	0.555881688	0.055588169	0
[1*]C(=O)OC>>[1*]CCC	[1*]C(=O)OC	[1*]CCC	1.541695345	49	0.595815291	0.012159496	1.672580677	31	Rules	0.656378802	0.02117351	18
[1*]C(=O)OC>>[1*]CCC(=O)OC	[1*]C(=O)OC	[1*]CCC(=O)OC	0.837000021	10	0.247702798	0.02477028	0.837000021	10	Rules	0.247702798	0.02477028	0
[1*]C(=O)OC>>[1*]CCCC	[1*]C(=O)OC	[1*]CCCC	2.059366744	32	0.657287377	0.020540231	2.283636336	22	Rules	0.676007525	0.030727615	10
[1*]C(=O)OC>>[1*]CCCCC	[1*]C(=O)OC	[1*]CCCCC	2.893432045	16	0.630960429	0.039435027	2.942666719	15	Rules	0.620477533	0.041365169	1
[1*]C(=O)OC>>[1*]CCCCCC	[1*]C(=O)OC	[1*]CCCCCC	3.499983781	11	0.66363741	0.060330674	3.652999982	10	Rules	0.450753785	0.045075378	1
[1*]C(=O)OC>>[1*]CCl	[1*]C(=O)OC	[1*]CCl	0.721765972	12	0.328442154	0.02737018	0.757000032	10	Rules	0.349127444	0.034912744	2
[1*]C(=O)OC>>[1*]CN	[1*]C(=O)OC	[1*]CN	-0.73615383	13	0.333004971	0.025615767	-0.73615383	13	Rules	0.333004971	0.025615767	0
[1*]C(=O)OC>>[1*]CN(C)N=O	[1*]C(=O)OC	[1*]CN(C)N=O	-0.861818128	11	0.310316552	0.028210596	-0.861818128	11	Rules	0.310316552	0.028210596	0
[1*]C(=O)OC>>[1*]CO	[1*]C(=O)OC	[1*]CO	-0.633844497	61	0.39800489	0.00652467	-0.710869546	46	Rules	0.408546634	0.008881449	15
[1*]C(=O)OC>>[1*]Cc1ccccc1	[1*]C(=O)OC	[1*]Cc1ccccc1	1.885501652	37	0.450622748	0.012178993	2.093636355	11	Rules	0.726392043	0.06603564	26
[1*]C(=O)OC>>[1*]Cl	[1*]C(=O)OC	[1*]Cl	0.709080375	248	0.221603335	0.000893562	0.613972625	73	Rules	0.332121718	0.004549613	175
[1*]C(=O)OC>>[1*]I	[1*]C(=O)OC	[1*]I	0.968594414	97	0.203961507	0.002102696	0.976071465	28	Rules	0.324931213	0.011604686	69
[1*]C(=O)OC>>[1*]N	[1*]C(=O)OC	[1*]N	-0.806492428	92	0.486350413	0.005286418	-0.892307694	52	Rules	0.601738047	0.011571886	40
[1*]C(=O)OC>>[1*]N(C)C	[1*]C(=O)OC	[1*]N(C)C	0.24560972	79	0.441404238	0.005587395	0.358787874	33	Rules	0.659776296	0.019993221	46
[1*]C(=O)OC>>[1*]N=C(C#N)C#N	[1*]C(=O)OC	[1*]N=C(C#N)C#N	0.887234494	12	0.448636503	0.037386375	0.927272736	11	Rules	0.447483832	0.040680348	1
[1*]C(=O)OC>>[1*]N=C=S	[1*]C(=O)OC	[1*]N=C=S	1.214276195	16	0.375376273	0.023461017	1.117142893	14	Rules	0.285129606	0.0203664	2
[1*]C(=O)OC>>[1*]N=NN(C)C	[1*]C(=O)OC	[1*]N=NN(C)C	0.591661619	15	0.350429041	0.023361936	0.602857129	14	Rules	0.360862844	0.025775917	1
[1*]C(=O)OC>>[1*]NC(=O)N(C)C	[1*]C(=O)OC	[1*]NC(=O)N(C)C	-0.930495213	11	0.401453896	0.036495809	-0.982999951	10	Rules	0.381285848	0.038128585	1
[1*]C(=O)OC>>[1*]NC(=O)NN	[1*]C(=O)OC	[1*]NC(=O)NN	-2.086315781	19	0.197771208	0.010409011	-2.086315781	19	Rules	0.197771208	0.010409011	0
[1*]C(=O)OC>>[1*]NC(=O)OC	[1*]C(=O)OC	[1*]NC(=O)OC	-0.250341875	19	0.360009751	0.018947882	-0.296249988	16	Rules	0.368128097	0.023008006	3
[1*]C(=O)OC>>[1*]NC(C)=O	[1*]C(=O)OC	[1*]NC(C)=O	-0.662404637	83	0.453078468	0.005458777	-0.902307674	39	Rules	0.529833439	0.013585473	44
[1*]C(=O)OC>>[1*]NC(N)=O	[1*]C(=O)OC	[1*]NC(N)=O	-1.254069825	16	0.35295641	0.022059776	-1.280833317	12	Rules	0.314193298	0.026182775	4
[1*]C(=O)OC>>[1*]NN=C(C#N)C#N	[1*]C(=O)OC	[1*]NN=C(C#N)C#N	0.549090955	11	0.55784328	0.050713025	0.549090955	11	Rules	0.55784328	0.050713025	0
[1*]C(=O)OC>>[1*]O	[1*]C(=O)OC	[1*]O	-0.42676396	99	0.542172065	0.005476486	-0.557627112	59	Rules	0.650653088	0.011028018	40
[1*]C(=O)OC>>[1*]OC(=O)N(C)C	[1*]C(=O)OC	[1*]OC(=O)N(C)C	-0.395555575	17	0.345611697	0.0203301	-0.423333307	15	Rules	0.357664423	0.023844295	2
[1*]C(=O)OC>>[1*]OC(=O)NC	[1*]C(=O)OC	[1*]OC(=O)NC	-0.783970933	19	0.305557953	0.016081998	-0.811666656	18	Rules	0.288836386	0.016046466	1
[1*]C(=O)OC>>[1*]OC(C)=O	[1*]C(=O)OC	[1*]OC(C)=O	-0.206625497	59	0.265442156	0.00449902	-0.338620691	29	Rules	0.30938563	0.01066847	30
[1*]C(=O)OC>>[1*]OCC	[1*]C(=O)OC	[1*]OCC	0.473318731	153	0.305745293	0.001998335	0.597333329	30	Rules	0.648754421	0.021625147	123
[1*]C(=O)OC>>[1*]OCC(=O)O	[1*]C(=O)OC	[1*]OCC(=O)O	-0.754148914	29	0.307360339	0.010598632	-0.796190476	21	Rules	0.331729939	0.015796664	8
[1*]C(=O)OC>>[1*]Oc1ccccc1	[1*]C(=O)OC	[1*]Oc1ccccc1	1.563205667	33	0.348618777	0.010564205	1.585714264	14	Rules	0.523137183	0.037366942	19
[1*]C(=O)OC>>[1*]S(=O)(=O)C(F)(F)F	[1*]C(=O)OC	[1*]S(=O)(=O)C(F)(F)F	1.264801649	14	0.439646746	0.031403339	1.310000009	11	Rules	0.1815489	0.016504445	3
[1*]C(=O)OC>>[1*]S(C)(=O)=O	[1*]C(=O)OC	[1*]S(C)(=O)=O	-1.057532427	26	0.385901803	0.014842377	-1.314166662	12	Rules	0.344764952	0.028730413	14
[1*]C(=O)OC>>[1*]S(N)(=O)=O	[1*]C(=O)OC	[1*]S(N)(=O)=O	-1.434339962	51	0.290690612	0.005699816	-1.671739125	23	Rules	0.242349347	0.010536928	28
[1*]C(=O)OC>>[1*]c1ccccc1	[1*]C(=O)OC	[1*]c1ccccc1	1.795195182	89	0.397171001	0.004462596	1.807333351	45	Rules	0.52159026	0.011590895	44
[1*]C(=O)OC>>[1*]n1c(O)ccc1O	[1*]C(=O)OC	[1*]n1c(O)ccc1O	-1.695390792	21	0.597045375	0.028430732	-1.730000007	16	Rules	0.648228354	0.040514272	5
[1*]C(=O)OCC(=O)N[2*]>>[2*][1*]	[1*]C(=O)OCC(=O)N[2*]	[2*][1*]	1.61500008	10	0.733776426	0.073377643	1.61500008	10	Rules	0.733776426	0.073377643	0
[1*]C(=O)OCC([2*])=O>>[2*][1*]	[1*]C(=O)OCC([2*])=O	[2*][1*]	0.846185829	16	0.612458953	0.038278685	0.811428534	14	Rules	0.649447732	0.046389124	2
[1*]C(=O)OCC>>[1*]Br	[1*]C(=O)OCC	[1*]Br	0.475325856	108	0.250780159	0.002322039	0.302666683	30	Rules	0.324291629	0.010809721	78
[1*]C(=O)OCC>>[1*]C#N	[1*]C(=O)OCC	[1*]C#N	-0.480838525	109	0.312376889	0.002865843	-0.744594583	37	Rules	0.378796281	0.010237737	72
[1*]C(=O)OCC>>[1*]C(=O)N(C)C	[1*]C(=O)OCC	[1*]C(=O)N(C)C	-0.904293938	55	0.467670676	0.008503103	-1.281666654	18	Rules	0.600453276	0.033358515	37
[1*]C(=O)OCC>>[1*]C(=O)NC	[1*]C(=O)OCC	[1*]C(=O)NC	-1.079794275	50	0.338381356	0.006767627	-1.312500001	16	Rules	0.396055555	0.024753472	34
[1*]C(=O)OCC>>[1*]C(=O)NCC	[1*]C(=O)OCC	[1*]C(=O)NCC	-0.892514985	20	0.400177162	0.020008858	-0.921875011	16	Rules	0.444750406	0.0277969	4
[1*]C(=O)OCC>>[1*]C(=O)NN	[1*]C(=O)OCC	[1*]C(=O)NN	-2.134836452	22	0.448413053	0.020382412	-2.272499984	12	Rules	0.452912301	0.037742692	10
[1*]C(=O)OCC>>[1*]C(=O)O	[1*]C(=O)OCC	[1*]C(=O)O	-1.023608109	107	0.708748059	0.006623814	-1.235468745	64	Rules	0.827714256	0.012933035	43
[1*]C(=O)OCC>>[1*]C(=O)OC	[1*]C(=O)OCC	[1*]C(=O)OC	-0.344947922	238	0.164582253	0.000691522	-0.423076932	65	Rules	0.236351977	0.003636184	173
[1*]C(=O)OCC>>[1*]C(=O)OC(C)C	[1*]C(=O)OCC	[1*]C(=O)OC(C)C	0.285031648	33	0.153380449	0.004647892	0.36444446	18	Rules	0.150576263	0.008365348	15
[1*]C(=O)OCC>>[1*]C(=O)OCCC	[1*]C(=O)OCC	[1*]C(=O)OCCC	0.364542223	49	0.132229751	0.002698566	0.515625022	16	Rules	0.11615902	0.007259939	33
[1*]C(=O)OCC>>[1*]C(=O)OCCCC	[1*]C(=O)OCC	[1*]C(=O)OCCCC	0.977346249	23	0.30935614	0.013450267	0.989473679	19	Rules	0.279353903	0.014702837	4
[1*]C(=O)OCC>>[1*]C(=O)c1ccccc1	[1*]C(=O)OCC	[1*]C(=O)c1ccccc1	0.796577448	32	0.374127515	0.011691485	0.635999982	10	Rules	0.528503148	0.052850315	22
[1*]C(=O)OCC>>[1*]C(C)=O	[1*]C(=O)OCC	[1*]C(C)=O	-0.432292635	169	0.357546756	0.002115661	-0.615909086	44	Rules	0.527231984	0.011982545	125
[1*]C(=O)OCC>>[1*]C(C)C	[1*]C(=O)OCC	[1*]C(C)C	0.724591709	71	0.361442957	0.005090746	0.780000008	13	Rules	0.775628717	0.059663747	58
[1*]C(=O)OCC>>[1*]C(F)(F)F	[1*]C(=O)OCC	[1*]C(F)(F)F	0.501006793	57	0.237480507	0.004166325	0.29	13	Rules	0.280505428	0.021577341	44
[1*]C(=O)OCC>>[1*]C(N)=O	[1*]C(=O)OCC	[1*]C(N)=O	-1.490543362	99	0.453893789	0.004584786	-1.534000005	75	Rules	0.471587314	0.006287831	24
[1*]C(=O)OCC>>[1*]C=O	[1*]C(=O)OCC	[1*]C=O	-0.960036131	29	0.342402889	0.011806996	-1.007619035	21	Rules	0.344962382	0.01642678	8
[1*]C(=O)OCC>>[1*]CC	[1*]C(=O)OCC	[1*]CC	0.504269567	132	0.347616301	0.002633457	0.610930251	43	Rules	0.554938064	0.012905536	89
[1*]C(=O)OCC>>[1*]CC(=O)O	[1*]C(=O)OCC	[1*]CC(=O)O	-1.14890147	40	0.668790971	0.016719774	-1.282999995	30	Rules	0.716173505	0.02387245	10
[1*]C(=O)OCC>>[1*]CC(=O)OCC	[1*]C(=O)OCC	[1*]CC(=O)OCC	0.219592654	32	0.24622057	0.007694393	0.312500005	20	Rules	0.2155501	0.010777505	12
[1*]C(=O)OCC>>[1*]CC(N)=O	[1*]C(=O)OCC	[1*]CC(N)=O	-1.436656164	20	0.435782809	0.02178914	-1.487368411	19	Rules	0.382315193	0.020121852	1
[1*]C(=O)OCC>>[1*]CCC	[1*]C(=O)OCC	[1*]CCC	1.048199677	35	0.546741865	0.015621196	1.126923091	26	Rules	0.591910572	0.022765791	9
[1*]C(=O)OCC>>[1*]CCC(=O)OCC	[1*]C(=O)OCC	[1*]CCC(=O)OCC	0.655307548	13	0.214598201	0.016507554	0.680000017	11	Rules	0.211376443	0.01921604	2
[1*]C(=O)OCC>>[1*]CCC(N)=O	[1*]C(=O)OCC	[1*]CCC(N)=O	-1.149147167	13	0.339673812	0.026128755	-1.143333342	12	Rules	0.354101512	0.029508459	1
[1*]C(=O)OCC>>[1*]CCCC	[1*]C(=O)OCC	[1*]CCCC	1.446698108	33	0.494167487	0.014974772	1.715294128	17	Rules	0.565521002	0.033265941	16
[1*]C(=O)OCC>>[1*]CCCCC	[1*]C(=O)OCC	[1*]CCCCC	2.065848376	15	0.629917779	0.041994519	2.160000031	12	Rules	0.674738968	0.056228247	3
[1*]C(=O)OCC>>[1*]CCCO	[1*]C(=O)OCC	[1*]CCCO	-0.404000001	15	0.519392519	0.034626168	-0.404000001	15	Rules	0.519392519	0.034626168	0
[1*]C(=O)OCC>>[1*]CCO	[1*]C(=O)OCC	[1*]CCO	-0.742269653	19	0.476055922	0.025055575	-0.779444442	18	Rules	0.460606656	0.025589259	1
[1*]C(=O)OCC>>[1*]CO	[1*]C(=O)OCC	[1*]CO	-1.019761263	46	0.444883896	0.009671389	-1.100857133	35	Rules	0.466988924	0.013342541	11
[1*]C(=O)OCC>>[1*]Cl	[1*]C(=O)OCC	[1*]Cl	0.389980457	130	0.269826753	0.00207559	0.127187526	32	Rules	0.322642637	0.010082582	98
[1*]C(=O)OCC>>[1*]I	[1*]C(=O)OCC	[1*]I	0.604692414	63	0.218593361	0.003469736	0.387272782	11	Rules	0.402519328	0.036592666	52
[1*]C(=O)OCC>>[1*]N	[1*]C(=O)OCC	[1*]N	-1.334408055	49	0.764682938	0.015605774	-1.519565227	23	Rules	0.863457517	0.037541631	26
[1*]C(=O)OCC>>[1*]NC(C)=O	[1*]C(=O)OCC	[1*]NC(C)=O	-0.979015875	40	0.511111517	0.012777788	-1.296249983	16	Rules	0.606331861	0.037895741	24
[1*]C(=O)OCC>>[1*]O	[1*]C(=O)OCC	[1*]O	-0.847251732	73	0.588991017	0.00806837	-1.236000003	30	Rules	0.619758569	0.020658619	43
[1*]C(=O)OCC>>[1*]OC(C)=O	[1*]C(=O)OCC	[1*]OC(C)=O	-0.596074123	26	0.385122785	0.014812415	-0.883999971	10	Rules	0.487241677	0.048724168	16
[1*]C(=O)OCC>>[1*]S(C)(=O)=O	[1*]C(=O)OCC	[1*]S(C)(=O)=O	-1.448356404	14	0.590973105	0.042212365	-1.547272739	11	Rules	0.616994193	0.056090381	3
[1*]C(=O)OCC>>[1*]S(N)(=O)=O	[1*]C(=O)OCC	[1*]S(N)(=O)=O	-1.761718022	33	0.368512474	0.011167045	-2.144166682	12	Rules	0.296723306	0.024726942	21
[1*]C(=O)OCC>>[1*][H]	[1*]C(=O)OCC	[1*][H]	-0.267041186	339	0.390237731	0.001151144	-0.340265488	113	Rules	0.495000827	0.004380538	226
[1*]C(=O)OCC>>[1*][N+](=O)[O-]	[1*]C(=O)OCC	[1*][N+](=O)[O-]	-0.356359294	105	0.269890928	0.00257039	-0.731851839	27	Rules	0.231816172	0.008585784	78
[1*]C(=O)OCC>>[1*]c1ccccc1	[1*]C(=O)OCC	[1*]c1ccccc1	1.340541693	70	0.439538103	0.006279116	1.292666657	30	Rules	0.538823357	0.017960779	40
[1*]C(=O)OCCC>>[1*]C	[1*]C(=O)OCCC	[1*]C	-0.35782792	44	0.438914586	0.009975332	-0.899000019	10	Rules	0.660007554	0.066000755	34
[1*]C(=O)OCCC>>[1*]C(=O)O	[1*]C(=O)OCCC	[1*]C(=O)O	-1.46429661	17	0.538747332	0.03169102	-1.637500048	12	Rules	0.547923787	0.045660316	5
[1*]C(=O)OCCC>>[1*]C(=O)OC	[1*]C(=O)OCCC	[1*]C(=O)OC	-0.695598872	51	0.243427341	0.004773085	-1.011250063	16	Rules	0.138702265	0.008668892	35
[1*]C(=O)OCCC>>[1*]C(=O)OCC	[1*]C(=O)OCCC	[1*]C(=O)OCC	-0.364542223	49	0.132229751	0.002698566	-0.515625022	16	Rules	0.11615902	0.007259939	33
[1*]C(=O)OCCC>>[1*]C(=O)OCCCC	[1*]C(=O)OCCC	[1*]C(=O)OCCCC	0.388663918	15	0.230313098	0.015354207	0.4154545	11	Rules	0.265230645	0.024111877	4
[1*]C(=O)OCCC>>[1*]O	[1*]C(=O)OCCC	[1*]O	-1.525322295	15	0.897063575	0.059804238	-1.781000012	10	Rules	0.973395556	0.097339556	5
[1*]C(=O)OCCC>>[1*][H]	[1*]C(=O)OCCC	[1*][H]	-0.699401868	47	0.543357958	0.011560808	-1.287692335	13	Rules	0.664870323	0.051143871	34
[1*]C(=O)OCCCC>>[1*]C(=O)O	[1*]C(=O)OCCCC	[1*]C(=O)O	-1.977376421	14	0.705988808	0.050427772	-2.096666658	12	Rules	0.692772218	0.057731018	2
[1*]C(=O)OCCCC>>[1*]C(=O)OC	[1*]C(=O)OCCCC	[1*]C(=O)OC	-1.367441198	27	0.372434673	0.013793877	-1.529411765	17	Rules	0.235171982	0.013833646	10
[1*]C(=O)OCCCC>>[1*]C(=O)OC(C)C	[1*]C(=O)OCCCC	[1*]C(=O)OC(C)C	-0.588766198	13	0.284904921	0.021915763	-0.539999989	10	Rules	0.242899228	0.024289923	3
[1*]C(=O)OCCCC>>[1*]C(=O)OCC	[1*]C(=O)OCCCC	[1*]C(=O)OCC	-0.977346249	23	0.30935614	0.013450267	-0.989473679	19	Rules	0.279353903	0.014702837	4
[1*]C(=O)OCCCC>>[1*]C(=O)OCCC	[1*]C(=O)OCCCC	[1*]C(=O)OCCC	-0.388663918	15	0.230313098	0.015354207	-0.4154545	11	Rules	0.265230645	0.024111877	4
[1*]C(=O)OCCCC>>[1*][H]	[1*]C(=O)OCCCC	[1*][H]	-1.536038684	27	0.60590816	0.022441043	-1.639285758	14	Rules	0.756240297	0.054017164	13
[1*]C(=O)OCCCCC[2*]>>[1*]C(=O)OCCC[2*]	[1*]C(=O)OCCCCC[2*]	[1*]C(=O)OCCC[2*]	-0.961684581	13	0.258618129	0.019893702	-0.925833359	12	Rules	0.233956418	0.019496368	1
[1*]C(=O)OCCCCC[2*]>>[1*]C(=O)OC[2*]	[1*]C(=O)OCCCCC[2*]	[1*]C(=O)OC[2*]	-1.911249998	16	0.354981203	0.022186325	-1.911249998	16	Rules	0.354981203	0.022186325	0
[1*]C(=O)OCCCCC[2*]>>[1*]C(=O)O[2*]	[1*]C(=O)OCCCCC[2*]	[1*]C(=O)O[2*]	-2.342307675	13	0.448537483	0.034502883	-2.342307675	13	Rules	0.448537483	0.034502883	0
[1*]C(=O)OCCCC[2*]>>[1*]C(=O)OCCC[2*]	[1*]C(=O)OCCCC[2*]	[1*]C(=O)OCCC[2*]	-0.491250019	16	0.248747892	0.015546743	-0.505714307	14	Rules	0.166396863	0.01188549	2
[1*]C(=O)OCCCC[2*]>>[1*]C(=O)OCC[2*]	[1*]C(=O)OCCCC[2*]	[1*]C(=O)OCC[2*]	-0.900000005	21	0.274551257	0.013073869	-0.900526327	19	Rules	0.237310716	0.012490038	2
[1*]C(=O)OCCCC[2*]>>[1*]C(=O)OC[2*]	[1*]C(=O)OCCCC[2*]	[1*]C(=O)OC[2*]	-1.286215834	19	0.273602216	0.014400117	-1.303888899	18	Rules	0.270144598	0.015008033	1
[1*]C(=O)OCCCC[2*]>>[1*]C(=O)O[2*]	[1*]C(=O)OCCCC[2*]	[1*]C(=O)O[2*]	-1.903395685	23	0.323765738	0.014076771	-1.922727277	22	Rules	0.31750786	0.014432175	1
[1*]C(=O)OCCCC[2*]>>[1*]C[2*]	[1*]C(=O)OCCCC[2*]	[1*]C[2*]	-1.224841697	12	0.370195211	0.030849601	-1.258181783	11	Rules	0.368885259	0.033535024	1
[1*]C(=O)OCCCC[2*]>>[2*][1*]	[1*]C(=O)OCCCC[2*]	[2*][1*]	-1.655889697	15	0.556173149	0.03707821	-1.723846146	13	Rules	0.55670963	0.042823818	2
[1*]C(=O)OCCC[2*]>>[1*]C(=O)NC[2*]	[1*]C(=O)OCCC[2*]	[1*]C(=O)NC[2*]	-1.756263817	11	0.700450478	0.063677316	-1.77699996	10	Rules	0.734772079	0.073477208	1
[1*]C(=O)OCCC[2*]>>[1*]C(=O)N[2*]	[1*]C(=O)OCCC[2*]	[1*]C(=O)N[2*]	-2.021074067	17	0.606101479	0.035653028	-2.294999963	10	Rules	0.551427428	0.055142743	7
[1*]C(=O)OCCC[2*]>>[1*]C(=O)OCCCCC[2*]	[1*]C(=O)OCCC[2*]	[1*]C(=O)OCCCCC[2*]	0.961684581	13	0.258618129	0.019893702	0.925833359	12	Rules	0.233956418	0.019496368	1
[1*]C(=O)OCCC[2*]>>[1*]C(=O)OCCCC[2*]	[1*]C(=O)OCCC[2*]	[1*]C(=O)OCCCC[2*]	0.491250019	16	0.248747892	0.015546743	0.505714307	14	Rules	0.166396863	0.01188549	2
[1*]C(=O)OCCC[2*]>>[1*]C(=O)OCC[2*]	[1*]C(=O)OCCC[2*]	[1*]C(=O)OCC[2*]	-0.451175255	34	0.240992903	0.007088027	-0.474999979	28	Rules	0.216427241	0.007729544	6
[1*]C(=O)OCCC[2*]>>[1*]C(=O)OC[2*]	[1*]C(=O)OCCC[2*]	[1*]C(=O)OC[2*]	-0.948488582	47	0.284524281	0.006053708	-0.95390243	41	Rules	0.251752639	0.006140308	6
[1*]C(=O)OCCC[2*]>>[1*]C(=O)O[2*]	[1*]C(=O)OCCC[2*]	[1*]C(=O)O[2*]	-1.348104435	48	0.332664456	0.00693051	-1.427567565	37	Rules	0.271338284	0.007333467	11
[1*]C(=O)OCCC[2*]>>[1*]C([2*])=O	[1*]C(=O)OCCC[2*]	[1*]C([2*])=O	-1.792568404	34	0.454586251	0.013370184	-1.962142791	14	Rules	0.401960169	0.028711441	20
[1*]C(=O)OCCC[2*]>>[1*]C[2*]	[1*]C(=O)OCCC[2*]	[1*]C[2*]	-0.822288558	21	0.452559412	0.021550448	-0.915555515	18	Rules	0.417037506	0.02316875	3
[1*]C(=O)OCCC[2*]>>[1*]OC[2*]	[1*]C(=O)OCCC[2*]	[1*]OC[2*]	-1.132676074	16	0.655870323	0.040991895	-1.335999958	10	Rules	0.714441559	0.071444156	6
[1*]C(=O)OCCC[2*]>>[1*]O[2*]	[1*]C(=O)OCCC[2*]	[1*]O[2*]	-1.555764304	16	0.758654549	0.047415909	-1.694166626	12	Rules	0.787994651	0.065666221	4
[1*]C(=O)OCCC[2*]>>[2*][1*]	[1*]C(=O)OCCC[2*]	[2*][1*]	-1.198976268	29	0.504932932	0.01741148	-1.336956492	23	Rules	0.469471956	0.020411824	6
[1*]C(=O)OCCN([2*])C>>[1*]NC([2*])=O	[1*]C(=O)OCCN([2*])C	[1*]NC([2*])=O	-0.64700002	10	0.389502538	0.038950254	-0.64700002	10	Rules	0.389502538	0.038950254	0
[1*]C(=O)OCCN([2*])C>>[1*]OC(=O)N[2*]	[1*]C(=O)OCCN([2*])C	[1*]OC(=O)N[2*]	-0.747000041	10	0.264072835	0.026407283	-0.747000041	10	Rules	0.264072835	0.026407283	0
[1*]C(=O)OCCN([2*])C>>[2*][1*]	[1*]C(=O)OCCN([2*])C	[2*][1*]	0.56299997	10	0.214167565	0.021416756	0.56299997	10	Rules	0.214167565	0.021416756	0
[1*]C(=O)OCCN1CCCCC1>>[1*]C(=O)OCCN1CCOCC1	[1*]C(=O)OCCN1CCCCC1	[1*]C(=O)OCCN1CCOCC1	-0.969999992	13	0.295465702	0.022728131	-0.969999992	13	Rules	0.295465702	0.022728131	0
[1*]C(=O)OCCN1CCOCC1>>[1*]C(=O)OCCN1CCCCC1	[1*]C(=O)OCCN1CCOCC1	[1*]C(=O)OCCN1CCCCC1	0.969999992	13	0.295465702	0.022728131	0.969999992	13	Rules	0.295465702	0.022728131	0
[1*]C(=O)OCC[2*]>>[1*]C(=O)C[2*]	[1*]C(=O)OCC[2*]	[1*]C(=O)C[2*]	-0.792639317	25	0.374862255	0.01499449	-0.792666651	15	Rules	0.432970909	0.028864727	10
[1*]C(=O)OCC[2*]>>[1*]C(=O)NCC[2*]	[1*]C(=O)OCC[2*]	[1*]C(=O)NCC[2*]	-0.973841375	15	0.644603186	0.042973546	-0.959285706	14	Rules	0.666373282	0.047598092	1
[1*]C(=O)OCC[2*]>>[1*]C(=O)NC[2*]	[1*]C(=O)OCC[2*]	[1*]C(=O)NC[2*]	-1.563483865	16	0.341958122	0.021372383	-1.590666664	15	Rules	0.335590446	0.022372696	1
[1*]C(=O)OCC[2*]>>[1*]C(=O)N[2*]	[1*]C(=O)OCC[2*]	[1*]C(=O)N[2*]	-1.575673652	37	0.551179975	0.014896756	-1.816000004	20	Rules	0.559608876	0.027980444	17
[1*]C(=O)OCC[2*]>>[1*]C(=O)OCCCC[2*]	[1*]C(=O)OCC[2*]	[1*]C(=O)OCCCC[2*]	0.900000005	21	0.274551257	0.013073869	0.900526327	19	Rules	0.237310716	0.012490038	2
[1*]C(=O)OCC[2*]>>[1*]C(=O)OCCC[2*]	[1*]C(=O)OCC[2*]	[1*]C(=O)OCCC[2*]	0.451175255	34	0.240992903	0.007088027	0.474999979	28	Rules	0.216427241	0.007729544	6
[1*]C(=O)OCC[2*]>>[1*]C(=O)OC[2*]	[1*]C(=O)OCC[2*]	[1*]C(=O)OC[2*]	-0.40353753	94	0.195734019	0.002082277	-0.477818181	55	Rules	0.200145245	0.003639004	39
[1*]C(=O)OCC[2*]>>[1*]C(=O)O[2*]	[1*]C(=O)OCC[2*]	[1*]C(=O)O[2*]	-0.82711798	106	0.293175637	0.002765808	-0.967846164	65	Rules	0.233910307	0.00359862	41
[1*]C(=O)OCC[2*]>>[1*]C([2*])=O	[1*]C(=O)OCC[2*]	[1*]C([2*])=O	-0.888480486	77	0.562684382	0.007307589	-1.237586214	29	Rules	0.698373894	0.024081858	48
[1*]C(=O)OCC[2*]>>[1*]CCC[2*]	[1*]C(=O)OCC[2*]	[1*]CCC[2*]	0.744723183	26	0.268716473	0.010335249	0.666875037	16	Rules	0.29504169	0.018440106	10
[1*]C(=O)OCC[2*]>>[1*]NC([2*])=O	[1*]C(=O)OCC[2*]	[1*]NC([2*])=O	-1.400798759	38	0.651657086	0.017148871	-1.652499997	20	Rules	0.769510265	0.038475513	18
[1*]C(=O)OCC[2*]>>[1*]OC([2*])=O	[1*]C(=O)OCC[2*]	[1*]OC([2*])=O	-0.727483372	18	0.471797421	0.026210968	-0.717500018	12	Rules	0.566233576	0.047186131	6
[1*]C(=O)OCC[2*]>>[1*]OC[2*]	[1*]C(=O)OCC[2*]	[1*]OC[2*]	-0.348163014	43	0.442149737	0.010282552	-0.877272745	11	Rules	0.535520158	0.048683651	32
[1*]C(=O)OCC[2*]>>[1*]O[2*]	[1*]C(=O)OCC[2*]	[1*]O[2*]	-0.733050828	55	0.601470425	0.010935826	-1.153999994	20	Rules	0.764938234	0.038246912	35
[1*]C(=O)OCC[2*]>>[2*][1*]	[1*]C(=O)OCC[2*]	[2*][1*]	-0.454032667	92	0.528914053	0.005749066	-0.642075475	53	Rules	0.619010852	0.01167945	39
[1*]C(=O)OC[2*]>>[1*]C(=O)C([2*])(C)C	[1*]C(=O)OC[2*]	[1*]C(=O)C([2*])(C)C	0.564379565	15	0.450410853	0.03002739	0.648999994	10	Rules	0.534902899	0.05349029	5
[1*]C(=O)OC[2*]>>[1*]C(=O)C[2*]	[1*]C(=O)OC[2*]	[1*]C(=O)C[2*]	-0.384494052	44	0.25960851	0.005900193	-0.475555549	18	Rules	0.311320185	0.017295566	26
[1*]C(=O)OC[2*]>>[1*]C(=O)N([2*])C	[1*]C(=O)OC[2*]	[1*]C(=O)N([2*])C	-0.88391285	58	0.46499488	0.008017153	-1.204499989	20	Rules	0.618712384	0.030935619	38
[1*]C(=O)OC[2*]>>[1*]C(=O)NCC[2*]	[1*]C(=O)OC[2*]	[1*]C(=O)NCC[2*]	-0.625739714	20	0.240210345	0.012010517	-0.632499987	16	Rules	0.207444805	0.0129653	4
[1*]C(=O)OC[2*]>>[1*]C(=O)NC[2*]	[1*]C(=O)OC[2*]	[1*]C(=O)NC[2*]	-0.883811632	41	0.486662646	0.011869821	-0.919375003	32	Rules	0.539659041	0.016864345	9
[1*]C(=O)OC[2*]>>[1*]C(=O)N[2*]	[1*]C(=O)OC[2*]	[1*]C(=O)N[2*]	-0.955571888	101	0.531932954	0.005266663	-1.249743591	39	Rules	0.633073075	0.016232643	62
[1*]C(=O)OC[2*]>>[1*]C(=O)OC([2*])C	[1*]C(=O)OC[2*]	[1*]C(=O)OC([2*])C	0.359999949	12	0.277783395	0.023148616	0.359999949	12	Rules	0.277783395	0.023148616	0
[1*]C(=O)OC[2*]>>[1*]C(=O)OCCCCC[2*]	[1*]C(=O)OC[2*]	[1*]C(=O)OCCCCC[2*]	1.911249998	16	0.354981203	0.022186325	1.911249998	16	Rules	0.354981203	0.022186325	0
[1*]C(=O)OC[2*]>>[1*]C(=O)OCCCC[2*]	[1*]C(=O)OC[2*]	[1*]C(=O)OCCCC[2*]	1.286215834	19	0.273602216	0.014400117	1.303888899	18	Rules	0.270144598	0.015008033	1
[1*]C(=O)OC[2*]>>[1*]C(=O)OCCC[2*]	[1*]C(=O)OC[2*]	[1*]C(=O)OCCC[2*]	0.948488582	47	0.284524281	0.006053708	0.95390243	41	Rules	0.251752639	0.006140308	6
[1*]C(=O)OC[2*]>>[1*]C(=O)OCC[2*]	[1*]C(=O)OC[2*]	[1*]C(=O)OCC[2*]	0.40353753	94	0.195734019	0.002082277	0.477818181	55	Rules	0.200145245	0.003639004	39
[1*]C(=O)OC[2*]>>[1*]C(=O)O[2*]	[1*]C(=O)OC[2*]	[1*]C(=O)O[2*]	-0.365465033	359	0.180933601	0.000503993	-0.447000002	140	Rules	0.224168167	0.001601201	219
[1*]C(=O)OC[2*]>>[1*]C(=O)O[C@@H]([2*])C	[1*]C(=O)OC[2*]	[1*]C(=O)O[C@@H]([2*])C	0.27469119	29	0.157688226	0.005437525	0.365714314	14	Rules	0.165097403	0.011792672	15
[1*]C(=O)OC[2*]>>[1*]C(=O)O[C@H]([2*])C	[1*]C(=O)OC[2*]	[1*]C(=O)O[C@H]([2*])C	0.27469119	29	0.157688226	0.005437525	0.365714314	14	Rules	0.165097403	0.011792672	15
[1*]C(=O)OC[2*]>>[1*]C([2*])(C)C	[1*]C(=O)OC[2*]	[1*]C([2*])(C)C	0.947596756	18	0.341085063	0.01894917	0.90400004	10	Rules	0.459835766	0.045983577	8
[1*]C(=O)OC[2*]>>[1*]C([2*])=O	[1*]C(=O)OC[2*]	[1*]C([2*])=O	-0.474953329	226	0.383336473	0.001696179	-0.681714277	70	Rules	0.498144292	0.007116347	156
[1*]C(=O)OC[2*]>>[1*]C([2*])C	[1*]C(=O)OC[2*]	[1*]C([2*])C	0.702897582	78	0.403023538	0.005166968	0.67600001	20	Rules	0.747299682	0.037364984	58
[1*]C(=O)OC[2*]>>[1*]C([2*])C(=O)O	[1*]C(=O)OC[2*]	[1*]C([2*])C(=O)O	-1.987716228	11	1.271810366	0.115619124	-2.172000012	10	Rules	1.175649212	0.117564921	1
[1*]C(=O)OC[2*]>>[1*]CC(=O)OC[2*]	[1*]C(=O)OC[2*]	[1*]CC(=O)OC[2*]	0.249701863	44	0.274409687	0.006236584	0.335666675	30	Rules	0.26284495	0.008761498	14
[1*]C(=O)OC[2*]>>[1*]CCC(=O)OC[2*]	[1*]C(=O)OC[2*]	[1*]CCC(=O)OC[2*]	0.723285606	21	0.308132135	0.014672959	0.744736831	19	Rules	0.311347744	0.016386723	2
[1*]C(=O)OC[2*]>>[1*]CCCCCCCC[2*]	[1*]C(=O)OC[2*]	[1*]CCCCCCCC[2*]	4.041684617	13	0.922171353	0.070936258	4.005833406	12	Rules	0.953667171	0.079472264	1
[1*]C(=O)OC[2*]>>[1*]CCCCCCC[2*]	[1*]C(=O)OC[2*]	[1*]CCCCCCC[2*]	3.638354504	11	0.803738317	0.07306712	3.62800004	10	Rules	0.846440861	0.084644086	1
[1*]C(=O)OC[2*]>>[1*]CCCCCC[2*]	[1*]C(=O)OC[2*]	[1*]CCCCCC[2*]	3.118482333	14	0.790190757	0.056442197	3.132307752	13	Rules	0.820692326	0.063130179	1
[1*]C(=O)OC[2*]>>[1*]CCCCC[2*]	[1*]C(=O)OC[2*]	[1*]CCCCC[2*]	2.860192704	12	0.449965887	0.037497157	2.937000026	10	Rules	0.450383817	0.045038382	2
[1*]C(=O)OC[2*]>>[1*]CCCC[2*]	[1*]C(=O)OC[2*]	[1*]CCCC[2*]	2.018078446	22	0.579913753	0.026359716	2.070000028	19	Rules	0.608796584	0.032041925	3
[1*]C(=O)OC[2*]>>[1*]CCC[2*]	[1*]C(=O)OC[2*]	[1*]CCC[2*]	1.349920918	51	0.484495057	0.009499903	1.468787889	33	Rules	0.56126397	0.017007999	18
[1*]C(=O)OC[2*]>>[1*]CC[2*]	[1*]C(=O)OC[2*]	[1*]CC[2*]	0.861370207	74	0.475607619	0.00642713	0.890576938	52	Rules	0.539107509	0.010367452	22
[1*]C(=O)OC[2*]>>[1*]CN[2*]	[1*]C(=O)OC[2*]	[1*]CN[2*]	-0.568146772	20	0.504411253	0.025220563	-0.803846162	13	Rules	0.472220654	0.036324666	7
[1*]C(=O)OC[2*]>>[1*]C[2*]	[1*]C(=O)OC[2*]	[1*]C[2*]	0.414456203	187	0.381677827	0.002041058	0.384457846	83	Rules	0.536650065	0.006465663	104
[1*]C(=O)OC[2*]>>[1*]NC(=O)N[2*]	[1*]C(=O)OC[2*]	[1*]NC(=O)N[2*]	-1.153793953	16	0.854629854	0.053414366	-1.697000001	10	Rules	0.323283489	0.032328349	6
[1*]C(=O)OC[2*]>>[1*]NC([2*])=O	[1*]C(=O)OC[2*]	[1*]NC([2*])=O	-0.875396117	84	0.501669708	0.005972258	-1.335357133	28	Rules	0.50907673	0.018181312	56
[1*]C(=O)OC[2*]>>[1*]N[2*]	[1*]C(=O)OC[2*]	[1*]N[2*]	-0.354678251	38	0.689084101	0.018133792	-0.487272729	22	Rules	0.524823619	0.023855619	16
[1*]C(=O)OC[2*]>>[1*]OC([2*])=O	[1*]C(=O)OC[2*]	[1*]OC([2*])=O	-0.541327156	33	0.380349968	0.011525757	-0.891818155	11	Rules	0.462964761	0.042087706	22
[1*]C(=O)OC[2*]>>[1*]OCC[2*]	[1*]C(=O)OC[2*]	[1*]OCC[2*]	0.506547429	35	0.465846367	0.013309896	0.572666695	15	Rules	0.697520778	0.046501385	20
[1*]C(=O)OC[2*]>>[1*]O[2*]	[1*]C(=O)OC[2*]	[1*]O[2*]	-0.139250269	230	0.404452534	0.001758489	-0.339038459	52	Rules	0.659382536	0.012680433	178
[1*]C(=O)OC[2*]>>[1*]S(=O)(=O)N[2*]	[1*]C(=O)OC[2*]	[1*]S(=O)(=O)N[2*]	-1.065654964	16	0.671182911	0.041948932	-0.872500008	12	Rules	0.556010566	0.046334214	4
[1*]C(=O)OC[2*]>>[1*]S([2*])(=O)=O	[1*]C(=O)OC[2*]	[1*]S([2*])(=O)=O	-1.304269669	21	0.694763666	0.033083984	-1.565714302	14	Rules	0.555001259	0.039642947	7
[1*]C(=O)O[2*]>>[1*]/C=C(/C([2*])=O)C(C)=O	[1*]C(=O)O[2*]	[1*]/C=C(/C([2*])=O)C(C)=O	-0.498194468	12	0.212762752	0.017730229	-0.48699997	10	Rules	0.190615948	0.019061595	2
[1*]C(=O)O[2*]>>[1*]/S(I)=C(/N([2*])C)N(C)C	[1*]C(=O)O[2*]	[1*]/S(I)=C(/N([2*])C)N(C)C	-2.7564499	21	0.25592113	0.01218672	-2.764499999	20	Rules	0.259827349	0.012991367	1
[1*]C(=O)O[2*]>>[1*]C(=O)C([2*])(C)C	[1*]C(=O)O[2*]	[1*]C(=O)C([2*])(C)C	0.82994855	16	0.437428597	0.027339287	0.87400004	10	Rules	0.446522323	0.044652232	6
[1*]C(=O)O[2*]>>[1*]C(=O)N([2*])C	[1*]C(=O)O[2*]	[1*]C(=O)N([2*])C	-0.622395361	84	0.366946044	0.004368405	-0.824615365	39	Rules	0.419735802	0.010762456	45
[1*]C(=O)O[2*]>>[1*]C(=O)NC[2*]	[1*]C(=O)O[2*]	[1*]C(=O)NC[2*]	-0.539428026	63	0.340152885	0.005399252	-0.568947367	38	Rules	0.412617144	0.010858346	25
[1*]C(=O)O[2*]>>[1*]C(=O)NNC([2*])=O	[1*]C(=O)O[2*]	[1*]C(=O)NNC([2*])=O	-1.417044468	23	0.224612871	0.009765777	-1.409411763	17	Rules	0.189422512	0.011142501	6
[1*]C(=O)O[2*]>>[1*]C(=O)N[2*]	[1*]C(=O)O[2*]	[1*]C(=O)N[2*]	-0.634972118	169	0.409059444	0.00242047	-0.772352935	68	Rules	0.501910149	0.007381032	101
[1*]C(=O)O[2*]>>[1*]C(=O)OC([2*])C	[1*]C(=O)O[2*]	[1*]C(=O)OC([2*])C	0.750769182	13	0.239111657	0.018393204	0.750769182	13	Rules	0.239111657	0.018393204	0
[1*]C(=O)O[2*]>>[1*]C(=O)OCCCCC[2*]	[1*]C(=O)O[2*]	[1*]C(=O)OCCCCC[2*]	2.342307675	13	0.448537483	0.034502883	2.342307675	13	Rules	0.448537483	0.034502883	0
[1*]C(=O)O[2*]>>[1*]C(=O)OCCCC[2*]	[1*]C(=O)O[2*]	[1*]C(=O)OCCCC[2*]	1.903395685	23	0.323765738	0.014076771	1.922727277	22	Rules	0.31750786	0.014432175	1
[1*]C(=O)O[2*]>>[1*]C(=O)OCCC[2*]	[1*]C(=O)O[2*]	[1*]C(=O)OCCC[2*]	1.348104435	48	0.332664456	0.00693051	1.427567565	37	Rules	0.271338284	0.007333467	11
[1*]C(=O)O[2*]>>[1*]C(=O)OCC[2*]	[1*]C(=O)O[2*]	[1*]C(=O)OCC[2*]	0.82711798	106	0.293175637	0.002765808	0.967846164	65	Rules	0.233910307	0.00359862	41
[1*]C(=O)O[2*]>>[1*]C(=O)OC[2*]	[1*]C(=O)O[2*]	[1*]C(=O)OC[2*]	0.365465033	359	0.180933601	0.000503993	0.447000002	140	Rules	0.224168167	0.001601201	219
[1*]C(=O)O[2*]>>[1*]C(=O)O[C@@H]([2*])C	[1*]C(=O)O[2*]	[1*]C(=O)O[C@@H]([2*])C	0.699589903	47	0.204299731	0.004346803	0.857826125	23	Rules	0.134669859	0.005855211	24
[1*]C(=O)O[2*]>>[1*]C(=O)O[C@H]([2*])C	[1*]C(=O)O[2*]	[1*]C(=O)O[C@H]([2*])C	0.699589903	47	0.204299731	0.004346803	0.857826125	23	Rules	0.134669859	0.005855211	24
[1*]C(=O)O[2*]>>[1*]C(=S)O[2*]	[1*]C(=O)O[2*]	[1*]C(=S)O[2*]	0.790988556	15	0.315531247	0.021035416	0.838571464	14	Rules	0.26578933	0.018984952	1
[1*]C(=O)O[2*]>>[1*]C([2*])(C)C	[1*]C(=O)O[2*]	[1*]C([2*])(C)C	1.609999345	20	0.553337593	0.02766688	1.641875033	16	Rules	0.59186958	0.036991849	4
[1*]C(=O)O[2*]>>[1*]C([2*])=O	[1*]C(=O)O[2*]	[1*]C([2*])=O	-0.222834303	347	0.324885471	0.000936269	-0.409855074	138	Rules	0.359894515	0.002607931	209
[1*]C(=O)O[2*]>>[1*]C([2*])C	[1*]C(=O)O[2*]	[1*]C([2*])C	1.128520882	104	0.396101175	0.003808665	1.241515159	33	Rules	0.671077113	0.02033567	71
[1*]C(=O)O[2*]>>[1*]C([2*])C(=O)O	[1*]C(=O)O[2*]	[1*]C([2*])C(=O)O	-1.66260178	13	1.343343353	0.103334104	-1.829999992	12	Rules	1.253482391	0.104456866	1
[1*]C(=O)O[2*]>>[1*]CC(=O)O[2*]	[1*]C(=O)O[2*]	[1*]CC(=O)O[2*]	0.181691936	74	0.306435613	0.004141022	0.27543478	46	Rules	0.315134588	0.006850752	28
[1*]C(=O)O[2*]>>[1*]CCC(=O)O[2*]	[1*]C(=O)O[2*]	[1*]CCC(=O)O[2*]	0.717650126	34	0.333845426	0.009818983	0.743548387	31	Rules	0.334220966	0.010781321	3
[1*]C(=O)O[2*]>>[1*]CCCC(=O)O[2*]	[1*]C(=O)O[2*]	[1*]CCCC(=O)O[2*]	1.051262228	15	0.346684518	0.023112301	1.107857144	14	Rules	0.278738289	0.019909878	1
[1*]C(=O)O[2*]>>[1*]CCCCC(=O)O[2*]	[1*]C(=O)O[2*]	[1*]CCCCC(=O)O[2*]	1.770833366	12	0.400396542	0.033366378	1.770833366	12	Rules	0.400396542	0.033366378	0
[1*]C(=O)O[2*]>>[1*]CCCCCCCCC[2*]	[1*]C(=O)O[2*]	[1*]CCCCCCCCC[2*]	5.447142676	14	0.93751245	0.066965175	5.447142676	14	Rules	0.93751245	0.066965175	0
[1*]C(=O)O[2*]>>[1*]CCCCCCCC[2*]	[1*]C(=O)O[2*]	[1*]CCCCCCCC[2*]	4.771876404	17	0.89908996	0.052887645	4.772499982	16	Rules	0.928572322	0.05803577	1
[1*]C(=O)O[2*]>>[1*]CCCCCCC[2*]	[1*]C(=O)O[2*]	[1*]CCCCCCC[2*]	4.334595016	20	0.87367382	0.043683691	4.327368483	19	Rules	0.897000194	0.047210537	1
[1*]C(=O)O[2*]>>[1*]CCCCCC[2*]	[1*]C(=O)O[2*]	[1*]CCCCCC[2*]	3.910090479	21	0.701732041	0.033415811	3.918500046	20	Rules	0.71887538	0.035943769	1
[1*]C(=O)O[2*]>>[1*]CCCCC[2*]	[1*]C(=O)O[2*]	[1*]CCCCC[2*]	3.350619155	30	0.712951754	0.023765058	3.414642892	28	Rules	0.68176505	0.024348752	2
[1*]C(=O)O[2*]>>[1*]CCCC[2*]	[1*]C(=O)O[2*]	[1*]CCCC[2*]	2.911977201	34	0.594391865	0.017482114	2.964516152	31	Rules	0.593654419	0.019150143	3
[1*]C(=O)O[2*]>>[1*]CCC[2*]	[1*]C(=O)O[2*]	[1*]CCC[2*]	2.088088524	61	0.666355623	0.010923863	2.210204076	49	Rules	0.686562946	0.014011489	12
[1*]C(=O)O[2*]>>[1*]CC[2*]	[1*]C(=O)O[2*]	[1*]CC[2*]	1.467600917	101	0.599147151	0.00593215	1.547837864	74	Rules	0.651641292	0.008805963	27
[1*]C(=O)O[2*]>>[1*]CN([2*])N=O	[1*]C(=O)O[2*]	[1*]CN([2*])N=O	-0.783076878	13	0.347068295	0.026697561	-0.783076878	13	Rules	0.347068295	0.026697561	0
[1*]C(=O)O[2*]>>[1*]CN[2*]	[1*]C(=O)O[2*]	[1*]CN[2*]	-0.55939604	15	0.535319746	0.035687983	-0.610714294	14	Rules	0.515818466	0.036844176	1
[1*]C(=O)O[2*]>>[1*]C[2*]	[1*]C(=O)O[2*]	[1*]C[2*]	0.850798868	274	0.422619989	0.001542409	0.953524604	122	Rules	0.577100086	0.004730329	152
[1*]C(=O)O[2*]>>[1*]N([2*])C	[1*]C(=O)O[2*]	[1*]N([2*])C	0.240038166	83	0.432925762	0.005215973	0.334054047	37	Rules	0.628867871	0.016996429	46
[1*]C(=O)O[2*]>>[1*]N=NN([2*])C	[1*]C(=O)O[2*]	[1*]N=NN([2*])C	0.591557768	16	0.338546872	0.02115918	0.601999987	15	Rules	0.347751983	0.023183466	1
[1*]C(=O)O[2*]>>[1*]NC(=O)C[2*]	[1*]C(=O)O[2*]	[1*]NC(=O)C[2*]	-0.337788943	57	0.272716675	0.004784503	-0.569000001	10	Rules	0.185559196	0.01855592	47
[1*]C(=O)O[2*]>>[1*]NC(=O)N([2*])C	[1*]C(=O)O[2*]	[1*]NC(=O)N([2*])C	-0.891080531	13	0.408740269	0.031441559	-0.982999951	10	Rules	0.381285848	0.038128585	3
[1*]C(=O)O[2*]>>[1*]NC(=O)NNC([2*])=O	[1*]C(=O)O[2*]	[1*]NC(=O)NNC([2*])=O	-1.8211252	13	0.418027849	0.032155988	-1.803636337	11	Rules	0.455154328	0.041377666	2
[1*]C(=O)O[2*]>>[1*]NC(=O)N[2*]	[1*]C(=O)O[2*]	[1*]NC(=O)N[2*]	-0.779702466	19	0.697593612	0.036715453	-1.001666632	12	Rules	0.740562887	0.061713574	7
[1*]C(=O)O[2*]>>[1*]NC(=O)O[2*]	[1*]C(=O)O[2*]	[1*]NC(=O)O[2*]	-0.29406647	27	0.351170757	0.013006324	-0.356666667	21	Rules	0.368759147	0.017559959	6
[1*]C(=O)O[2*]>>[1*]NC([2*])=O	[1*]C(=O)O[2*]	[1*]NC([2*])=O	-0.601149996	159	0.396798272	0.002495587	-0.949811304	53	Rules	0.477390695	0.009007372	106
[1*]C(=O)O[2*]>>[1*]N[2*]	[1*]C(=O)O[2*]	[1*]N[2*]	-0.286746469	33	0.427031506	0.012940349	-0.358399965	25	Rules	0.413477928	0.016539117	8
[1*]C(=O)O[2*]>>[1*]OC(=O)N([2*])C	[1*]C(=O)O[2*]	[1*]OC(=O)N([2*])C	-0.363580271	18	0.361696954	0.020094275	-0.385624981	16	Rules	0.377022901	0.023563931	2
[1*]C(=O)O[2*]>>[1*]OC(=O)N[2*]	[1*]C(=O)O[2*]	[1*]OC(=O)N[2*]	-0.707044713	22	0.34919522	0.01587251	-0.761999986	20	Rules	0.313177254	0.015658863	2
[1*]C(=O)O[2*]>>[1*]OC([2*])=O	[1*]C(=O)O[2*]	[1*]OC([2*])=O	-0.192036156	66	0.254812713	0.003860799	-0.314062499	32	Rules	0.304194981	0.009506093	34
[1*]C(=O)O[2*]>>[1*]OCCC[2*]	[1*]C(=O)O[2*]	[1*]OCCC[2*]	1.262656026	23	0.314435204	0.013671096	1.29583336	12	Rules	0.388317049	0.032359754	11
[1*]C(=O)O[2*]>>[1*]OCC[2*]	[1*]C(=O)O[2*]	[1*]OCC[2*]	0.855738282	48	0.445878049	0.009289126	0.984736878	19	Rules	0.654661646	0.034455876	29
[1*]C(=O)O[2*]>>[1*]OC[2*]	[1*]C(=O)O[2*]	[1*]OC[2*]	0.465291338	197	0.325611105	0.001652848	0.531304356	46	Rules	0.640755139	0.01392946	151
[1*]C(=O)O[2*]>>[1*]S([2*])(=O)=O	[1*]C(=O)O[2*]	[1*]S([2*])(=O)=O	-1.061080519	41	0.390697385	0.009529205	-1.335294101	17	Rules	0.363199626	0.021364684	24
[1*]C(=O)O[2*]>>[1*]S[2*]	[1*]C(=O)O[2*]	[1*]S[2*]	0.512354234	65	0.343248432	0.005280745	0.530000024	21	Rules	0.553073221	0.02633682	44
[1*]C(=O)O[2*]>>[2*][1*]	[1*]C(=O)O[2*]	[2*][1*]	0.425258303	606	0.35199942	0.000580857	0.4527143	210	Rules	0.530950905	0.002528338	396
[1*]C(=O)O[C@@H]([2*])C>>[1*]C(=O)OC[2*]	[1*]C(=O)O[C@@H]([2*])C	[1*]C(=O)OC[2*]	-0.27469119	29	0.157688226	0.005437525	-0.365714314	14	Rules	0.165097403	0.011792672	15
[1*]C(=O)O[C@@H]([2*])C>>[1*]C(=O)O[2*]	[1*]C(=O)O[C@@H]([2*])C	[1*]C(=O)O[2*]	-0.699589903	47	0.204299731	0.004346803	-0.857826125	23	Rules	0.134669859	0.005855211	24
[1*]C(=O)O[C@H]([2*])C>>[1*]C(=O)OC[2*]	[1*]C(=O)O[C@H]([2*])C	[1*]C(=O)OC[2*]	-0.27469119	29	0.157688226	0.005437525	-0.365714314	14	Rules	0.165097403	0.011792672	15
[1*]C(=O)O[C@H]([2*])C>>[1*]C(=O)O[2*]	[1*]C(=O)O[C@H]([2*])C	[1*]C(=O)O[2*]	-0.699589903	47	0.204299731	0.004346803	-0.857826125	23	Rules	0.134669859	0.005855211	24
[1*]C(=O)[C@@H](C[2*])CC>>[1*]C(=O)[C@@H]([2*])C	[1*]C(=O)[C@@H](C[2*])CC	[1*]C(=O)[C@@H]([2*])C	-0.607427242	25	0.130854465	0.005234179	-0.558181843	11	Rules	0.094320518	0.008574593	14
[1*]C(=O)[C@@H](C[2*])CC>>[1*]C(=O)[C@H]([2*])C	[1*]C(=O)[C@@H](C[2*])CC	[1*]C(=O)[C@H]([2*])C	-0.607427242	25	0.130854465	0.005234179	-0.558181843	11	Rules	0.094320518	0.008574593	14
[1*]C(=O)[C@@H]([2*])C>>[1*]C(=O)[C@@H](C[2*])CC	[1*]C(=O)[C@@H]([2*])C	[1*]C(=O)[C@@H](C[2*])CC	0.607427242	25	0.130854465	0.005234179	0.558181843	11	Rules	0.094320518	0.008574593	14
[1*]C(=O)[C@@H]([2*])C>>[1*]C(=O)[C@H](C[2*])CC	[1*]C(=O)[C@@H]([2*])C	[1*]C(=O)[C@H](C[2*])CC	0.607427242	25	0.130854465	0.005234179	0.558181843	11	Rules	0.094320518	0.008574593	14
[1*]C(=O)[C@H](C[2*])CC>>[1*]C(=O)[C@@H]([2*])C	[1*]C(=O)[C@H](C[2*])CC	[1*]C(=O)[C@@H]([2*])C	-0.607427242	25	0.130854465	0.005234179	-0.558181843	11	Rules	0.094320518	0.008574593	14
[1*]C(=O)[C@H](C[2*])CC>>[1*]C(=O)[C@H]([2*])C	[1*]C(=O)[C@H](C[2*])CC	[1*]C(=O)[C@H]([2*])C	-0.607427242	25	0.130854465	0.005234179	-0.558181843	11	Rules	0.094320518	0.008574593	14
[1*]C(=O)[C@H]([2*])C>>[1*]C(=O)[C@@H](C[2*])CC	[1*]C(=O)[C@H]([2*])C	[1*]C(=O)[C@@H](C[2*])CC	0.607427242	25	0.130854465	0.005234179	0.558181843	11	Rules	0.094320518	0.008574593	14
[1*]C(=O)[C@H]([2*])C>>[1*]C(=O)[C@H](C[2*])CC	[1*]C(=O)[C@H]([2*])C	[1*]C(=O)[C@H](C[2*])CC	0.607427242	25	0.130854465	0.005234179	0.558181843	11	Rules	0.094320518	0.008574593	14
[1*]C(=O)c1ccc(Cl)cc1>>[1*]C(=O)c1ccccc1	[1*]C(=O)c1ccc(Cl)cc1	[1*]C(=O)c1ccccc1	-0.614825691	87	0.136185986	0.001565356	-0.67090913	11	Rules	0.298578455	0.027143496	76
[1*]C(=O)c1ccc(N)cc1[2*]>>[1*]CC([2*])=O	[1*]C(=O)c1ccc(N)cc1[2*]	[1*]CC([2*])=O	-1.580054471	21	0.286542552	0.013644883	-1.611052657	19	Rules	0.283860196	0.01494001	2
[1*]C(=O)c1ccc([2*])cc1>>[1*]C(=O)c1ccccc1[2*]	[1*]C(=O)c1ccc([2*])cc1	[1*]C(=O)c1ccccc1[2*]	-0.080854965	325	0.153327175	0.000471776	-0.487368442	19	Rules	0.409238378	0.021538862	306
[1*]C(=O)c1ccc([2*])cc1>>[1*]C([2*])=O	[1*]C(=O)c1ccc([2*])cc1	[1*]C([2*])=O	-1.667602261	180	0.377542633	0.002097459	-1.636363685	11	Rules	0.547069899	0.049733627	169
[1*]C(=O)c1cccc([2*])c1>>[1*]C(=O)c1ccccc1[2*]	[1*]C(=O)c1cccc([2*])c1	[1*]C(=O)c1ccccc1[2*]	-0.081240296	261	0.130797015	0.000501138	-0.44866666	15	Rules	0.333613686	0.022240912	246
[1*]C(=O)c1ccccc1>>[1*]C	[1*]C(=O)c1ccccc1	[1*]C	-0.9696108	74	0.506693399	0.006847208	-0.822666714	15	Rules	0.776507462	0.051767164	59
[1*]C(=O)c1ccccc1>>[1*]C(=O)CCC	[1*]C(=O)c1ccccc1	[1*]C(=O)CCC	-0.487672872	25	0.258237063	0.010329483	-0.458333323	12	Rules	0.355855768	0.029654647	13
[1*]C(=O)c1ccccc1>>[1*]C(=O)OCC	[1*]C(=O)c1ccccc1	[1*]C(=O)OCC	-0.796577448	32	0.374127515	0.011691485	-0.635999982	10	Rules	0.528503148	0.052850315	22
[1*]C(=O)c1ccccc1>>[1*]C(=O)c1ccc(Cl)cc1	[1*]C(=O)c1ccccc1	[1*]C(=O)c1ccc(Cl)cc1	0.614825691	87	0.136185986	0.001565356	0.67090913	11	Rules	0.298578455	0.027143496	76
[1*]C(=O)c1ccccc1>>[1*]C(C)=O	[1*]C(=O)c1ccccc1	[1*]C(C)=O	-1.459834847	173	0.337626396	0.001951598	-1.444687504	32	Rules	0.411644887	0.012863903	141
[1*]C(=O)c1ccccc1>>[1*][H]	[1*]C(=O)c1ccccc1	[1*][H]	-1.47221903	210	0.490115119	0.002333882	-1.671891902	37	Rules	0.726891562	0.019645718	173
[1*]C(=O)c1ccccc1[2*]>>[1*]C(=O)c1ccc([2*])cc1	[1*]C(=O)c1ccccc1[2*]	[1*]C(=O)c1ccc([2*])cc1	0.080854965	325	0.153327175	0.000471776	0.487368442	19	Rules	0.409238378	0.021538862	306
[1*]C(=O)c1ccccc1[2*]>>[1*]C(=O)c1cccc([2*])c1	[1*]C(=O)c1ccccc1[2*]	[1*]C(=O)c1cccc([2*])c1	0.081240296	261	0.130797015	0.000501138	0.44866666	15	Rules	0.333613686	0.022240912	246
[1*]C(=O)n1ccnc1>>[1*]C(=S)n1ccnc1	[1*]C(=O)n1ccnc1	[1*]C(=S)n1ccnc1	0.816153885	13	0.262505218	0.020192709	0.816153885	13	Rules	0.262505218	0.020192709	0
[1*]C(=S)N[2*]>>[1*]C(=O)N[2*]	[1*]C(=S)N[2*]	[1*]C(=O)N[2*]	-0.589588873	24	0.391637946	0.016318248	-0.634666699	15	Rules	0.462522079	0.030834805	9
[1*]C(=S)OC(CO[2*])C(C)(C)C>>[1*]C(=O)OC(CO[2*])C(C)(C)C	[1*]C(=S)OC(CO[2*])C(C)(C)C	[1*]C(=O)OC(CO[2*])C(C)(C)C	-0.816153885	13	0.262505218	0.020192709	-0.816153885	13	Rules	0.262505218	0.020192709	0
[1*]C(=S)OC(CO[2*])C([3*])(C)C>>[1*]C(=O)OC(CO[2*])C([3*])(C)C	[1*]C(=S)OC(CO[2*])C([3*])(C)C	[1*]C(=O)OC(CO[2*])C([3*])(C)C	-0.816153885	13	0.262505218	0.020192709	-0.816153885	13	Rules	0.262505218	0.020192709	0
[1*]C(=S)OC(C[2*])C(C)(C)C>>[1*]C(=O)OC(C[2*])C(C)(C)C	[1*]C(=S)OC(C[2*])C(C)(C)C	[1*]C(=O)OC(C[2*])C(C)(C)C	-0.816153885	13	0.262505218	0.020192709	-0.816153885	13	Rules	0.262505218	0.020192709	0
[1*]C(=S)OC(C[2*])C([3*])(C)C>>[1*]C(=O)OC(C[2*])C([3*])(C)C	[1*]C(=S)OC(C[2*])C([3*])(C)C	[1*]C(=O)OC(C[2*])C([3*])(C)C	-0.816153885	13	0.262505218	0.020192709	-0.816153885	13	Rules	0.262505218	0.020192709	0
[1*]C(=S)OC([2*])C(C)(C)C>>[1*]C(=O)OC([2*])C(C)(C)C	[1*]C(=S)OC([2*])C(C)(C)C	[1*]C(=O)OC([2*])C(C)(C)C	-0.816153885	13	0.262505218	0.020192709	-0.816153885	13	Rules	0.262505218	0.020192709	0
[1*]C(=S)OC([2*])C([3*])(C)C>>[1*]C(=O)OC([2*])C([3*])(C)C	[1*]C(=S)OC([2*])C([3*])(C)C	[1*]C(=O)OC([2*])C([3*])(C)C	-0.816153885	13	0.262505218	0.020192709	-0.816153885	13	Rules	0.262505218	0.020192709	0
[1*]C(=S)OC([2*])[3*]>>[1*]C(=O)OC([2*])[3*]	[1*]C(=S)OC([2*])[3*]	[1*]C(=O)OC([2*])[3*]	-0.766773453	14	0.31264401	0.022331715	-0.816153885	13	Rules	0.262505218	0.020192709	1
[1*]C(=S)OC([3*])CO[2*]>>[1*]C(=O)OC([3*])CO[2*]	[1*]C(=S)OC([3*])CO[2*]	[1*]C(=O)OC([3*])CO[2*]	-0.816153885	13	0.262505218	0.020192709	-0.816153885	13	Rules	0.262505218	0.020192709	0
[1*]C(=S)OC([3*])C[2*]>>[1*]C(=O)OC([3*])C[2*]	[1*]C(=S)OC([3*])C[2*]	[1*]C(=O)OC([3*])C[2*]	-0.816153885	13	0.262505218	0.020192709	-0.816153885	13	Rules	0.262505218	0.020192709	0
[1*]C(=S)O[2*]>>[1*]C(=O)O[2*]	[1*]C(=S)O[2*]	[1*]C(=O)O[2*]	-0.790988556	15	0.315531247	0.021035416	-0.838571464	14	Rules	0.26578933	0.018984952	1
[1*]C(=S)n1ccnc1>>[1*]C(=O)n1ccnc1	[1*]C(=S)n1ccnc1	[1*]C(=O)n1ccnc1	-0.816153885	13	0.262505218	0.020192709	-0.816153885	13	Rules	0.262505218	0.020192709	0
[1*]C(C(N)=O)C(C)C>>[1*][H]	[1*]C(C(N)=O)C(C)C	[1*][H]	-0.390769242	13	0.136410021	0.010493079	-0.390769242	13	Rules	0.136410021	0.010493079	0
[1*]C(C)(C)C([2*])=O>>[1*]CC([2*])=O	[1*]C(C)(C)C([2*])=O	[1*]CC([2*])=O	-1.023636344	11	0.56121784	0.051019804	-1.023636344	11	Rules	0.56121784	0.051019804	0
[1*]C(C)(C)C>>[1*]Br	[1*]C(C)(C)C	[1*]Br	-0.924859956	27	0.358428538	0.013275131	-0.955652196	23	Rules	0.362401408	0.015756583	4
[1*]C(C)(C)C>>[1*]C	[1*]C(C)(C)C	[1*]C	-1.213221941	169	0.28968269	0.001714099	-1.283490578	106	Rules	0.297036282	0.002802229	63
[1*]C(C)(C)C>>[1*]C#N	[1*]C(C)(C)C	[1*]C#N	-1.939499741	20	0.332530391	0.01662652	-1.958125013	16	Rules	0.322453513	0.020153345	4
[1*]C(C)(C)C>>[1*]C(=O)O	[1*]C(C)(C)C	[1*]C(=O)O	-2.142500024	16	0.752289875	0.047018117	-2.142500024	16	Rules	0.752289875	0.047018117	0
[1*]C(C)(C)C>>[1*]C(=O)OC	[1*]C(C)(C)C	[1*]C(=O)OC	-1.58444372	18	0.427077023	0.023726501	-1.613571471	14	Rules	0.444255807	0.031732558	4
[1*]C(C)(C)C>>[1*]C(C)=O	[1*]C(C)(C)C	[1*]C(C)=O	-1.905558034	22	0.435486481	0.01979484	-1.9368421	19	Rules	0.461640266	0.024296856	3
[1*]C(C)(C)C>>[1*]C(C)C	[1*]C(C)(C)C	[1*]C(C)C	-0.407843587	113	0.202713292	0.001793923	-0.413150685	73	Rules	0.239454676	0.003280201	40
[1*]C(C)(C)C>>[1*]C(F)(F)F	[1*]C(C)(C)C	[1*]C(F)(F)F	-0.591675762	28	0.405163486	0.014470125	-0.611200011	25	Rules	0.425052171	0.017002087	3
[1*]C(C)(C)C>>[1*]C(N)=O	[1*]C(C)(C)C	[1*]C(N)=O	-2.631571078	14	0.805200785	0.057514342	-2.735454564	11	Rules	0.835899129	0.07599083	3
[1*]C(C)(C)C>>[1*]C1CCCCC1	[1*]C(C)(C)C	[1*]C1CCCCC1	0.66235296	17	0.20113827	0.011831663	0.66235296	17	Rules	0.20113827	0.011831663	0
[1*]C(C)(C)C>>[1*]C=O	[1*]C(C)(C)C	[1*]C=O	-2.036000017	10	0.298000786	0.029800079	-2.036000017	10	Rules	0.298000786	0.029800079	0
[1*]C(C)(C)C>>[1*]CC	[1*]C(C)(C)C	[1*]CC	-0.82337858	106	0.219432935	0.002070122	-0.829342103	76	Rules	0.216563073	0.002849514	30
[1*]C(C)(C)C>>[1*]CC(=O)O	[1*]C(C)(C)C	[1*]CC(=O)O	-2.234952519	20	0.381958282	0.019097914	-2.500000016	10	Rules	0.356464126	0.035646413	10
[1*]C(C)(C)C>>[1*]CC=C	[1*]C(C)(C)C	[1*]CC=C	-0.642514357	20	0.14522241	0.00726112	-0.585999997	10	Rules	0.166212741	0.016621274	10
[1*]C(C)(C)C>>[1*]CCC	[1*]C(C)(C)C	[1*]CCC	-0.314265274	69	0.19510176	0.002827562	-0.332456133	57	Rules	0.197676504	0.003468009	12
[1*]C(C)(C)C>>[1*]CCCC	[1*]C(C)(C)C	[1*]CCCC	0.227937292	53	0.188559437	0.003557725	0.210975586	41	Rules	0.204399163	0.004985345	12
[1*]C(C)(C)C>>[1*]CCCCC	[1*]C(C)(C)C	[1*]CCCCC	0.714726193	16	0.242168319	0.01513552	0.692666687	15	Rules	0.233436011	0.015562401	1
[1*]C(C)(C)C>>[1*]CCCCCC	[1*]C(C)(C)C	[1*]CCCCCC	1.020999983	10	0.40178627	0.040178627	1.020999983	10	Rules	0.40178627	0.040178627	0
[1*]C(C)(C)C>>[1*]CO	[1*]C(C)(C)C	[1*]CO	-2.597074551	13	0.587172534	0.045167118	-2.70272728	11	Rules	0.574805896	0.052255081	2
[1*]C(C)(C)C>>[1*]Cc1ccccc1	[1*]C(C)(C)C	[1*]Cc1ccccc1	0.297019535	55	0.177971218	0.00323584	0.226666667	18	Rules	0.257613444	0.014311858	37
[1*]C(C)(C)C>>[1*]Cl	[1*]C(C)(C)C	[1*]Cl	-1.025777746	37	0.307090309	0.008299738	-1.08600002	30	Rules	0.28696512	0.009565504	7
[1*]C(C)(C)C>>[1*]F	[1*]C(C)(C)C	[1*]F	-1.632895201	26	0.350807105	0.013492581	-1.6830435	23	Rules	0.324197421	0.01409554	3
[1*]C(C)(C)C>>[1*]I	[1*]C(C)(C)C	[1*]I	-0.573949191	22	0.223136699	0.010142577	-0.537777739	18	Rules	0.199073019	0.011059612	4
[1*]C(C)(C)C>>[1*]N	[1*]C(C)(C)C	[1*]N	-2.384295781	36	0.694550437	0.019293068	-2.768421049	19	Rules	0.708600058	0.03729474	17
[1*]C(C)(C)C>>[1*]N(C)C	[1*]C(C)(C)C	[1*]N(C)C	-1.514400378	22	0.522011012	0.023727773	-1.668000059	15	Rules	0.528423513	0.035228234	7
[1*]C(C)(C)C>>[1*]NC(C)=O	[1*]C(C)(C)C	[1*]NC(C)=O	-2.329836296	17	0.680662305	0.040038959	-2.501666688	12	Rules	0.734176528	0.061181377	5
[1*]C(C)(C)C>>[1*]O	[1*]C(C)(C)C	[1*]O	-2.372204056	27	0.607583856	0.022503106	-2.467916655	24	Rules	0.568774257	0.023698927	3
[1*]C(C)(C)C>>[1*]OC	[1*]C(C)(C)C	[1*]OC	-1.452889186	54	0.549329784	0.010172774	-1.568750007	40	Rules	0.538031456	0.013450786	14
[1*]C(C)(C)C>>[1*]OCC	[1*]C(C)(C)C	[1*]OCC	-0.960177591	40	0.470710068	0.011767752	-1.042142877	28	Rules	0.5058865	0.018067375	12
[1*]C(C)(C)C>>[1*]SC	[1*]C(C)(C)C	[1*]SC	-0.966207527	17	0.569042478	0.033473087	-0.930666673	15	Rules	0.598801967	0.039920131	2
[1*]C(C)(C)C>>[1*][H]	[1*]C(C)(C)C	[1*][H]	-1.684810711	123	0.328106419	0.002667532	-1.73931818	88	Rules	0.321404256	0.003652321	35
[1*]C(C)(C)C>>[1*][N+](=O)[O-]	[1*]C(C)(C)C	[1*][N+](=O)[O-]	-1.649966708	35	0.375754289	0.010735837	-1.726785726	28	Rules	0.374819039	0.013386394	7
[1*]C(C)=O>>[1*]Br	[1*]C(C)=O	[1*]Br	0.99959914	151	0.275325009	0.001823344	1.149861108	72	Rules	0.296849634	0.004122912	79
[1*]C(C)=O>>[1*]C	[1*]C(C)=O	[1*]C	0.433804965	480	0.444935101	0.000926948	0.619234979	183	Rules	0.623812685	0.003408812	297
[1*]C(C)=O>>[1*]C(=O)C(C)(C)C	[1*]C(C)=O	[1*]C(=O)C(C)(C)C	1.158037446	44	0.311331231	0.00707571	1.177142879	14	Rules	0.394021258	0.028144376	30
[1*]C(C)=O>>[1*]C(=O)C(F)(F)F	[1*]C(C)=O	[1*]C(=O)C(F)(F)F	0.888192265	38	0.304246686	0.008006492	0.910952419	21	Rules	0.244947019	0.011664144	17
[1*]C(C)=O>>[1*]C(=O)CC	[1*]C(C)=O	[1*]C(=O)CC	0.358342294	163	0.243889824	0.001496257	0.477727264	22	Rules	0.147807229	0.00671851	141
[1*]C(C)=O>>[1*]C(=O)CCC	[1*]C(C)=O	[1*]C(=O)CCC	0.95143486	53	0.273223224	0.005155155	0.974400002	25	Rules	0.144714648	0.005788586	28
[1*]C(C)=O>>[1*]C(=O)CCCC	[1*]C(C)=O	[1*]C(=O)CCCC	1.415634619	29	0.335128657	0.011556161	1.337692266	13	Rules	0.248534208	0.019118016	16
[1*]C(C)=O>>[1*]C(=O)Cc1ccccc1	[1*]C(C)=O	[1*]C(=O)Cc1ccccc1	1.530570121	81	0.267659323	0.003304436	1.523999979	15	Rules	0.170243555	0.01134957	66
[1*]C(C)=O>>[1*]C(=O)N(C)C	[1*]C(C)=O	[1*]C(=O)N(C)C	-0.279030013	106	0.356652711	0.003364648	-0.24205881	68	Rules	0.418224969	0.006150367	38
[1*]C(C)=O>>[1*]C(=O)NC	[1*]C(C)=O	[1*]C(=O)NC	-0.405831642	101	0.240958872	0.002385731	-0.334399998	50	Rules	0.208435959	0.004168719	51
[1*]C(C)=O>>[1*]C(=O)NN	[1*]C(C)=O	[1*]C(=O)NN	-1.302452926	66	0.373814959	0.005663863	-1.339464285	56	Rules	0.376599231	0.006724986	10
[1*]C(C)=O>>[1*]C(=O)NNC(C)=O	[1*]C(C)=O	[1*]C(=O)NNC(C)=O	-0.968124086	25	0.13709567	0.005483827	-0.962272727	22	Rules	0.103138006	0.004688091	3
[1*]C(C)=O>>[1*]C(=O)OC	[1*]C(C)=O	[1*]C(=O)OC	0.170824095	263	0.305988642	0.001163455	0.389223306	103	Rules	0.340828533	0.003309015	160
[1*]C(C)=O>>[1*]C(=O)OCC	[1*]C(C)=O	[1*]C(=O)OCC	0.432292635	169	0.357546756	0.002115661	0.615909086	44	Rules	0.527231984	0.011982545	125
[1*]C(C)=O>>[1*]C(=O)c1ccccc1	[1*]C(C)=O	[1*]C(=O)c1ccccc1	1.459834847	173	0.337626396	0.001951598	1.444687504	32	Rules	0.411644887	0.012863903	141
[1*]C(C)=O>>[1*]C(C)(C)C	[1*]C(C)=O	[1*]C(C)(C)C	1.905558034	22	0.435486481	0.01979484	1.9368421	19	Rules	0.461640266	0.024296856	3
[1*]C(C)=O>>[1*]C(C)C	[1*]C(C)=O	[1*]C(C)C	1.132656227	136	0.477853073	0.003513626	1.549230755	39	Rules	0.663191564	0.017004912	97
[1*]C(C)=O>>[1*]C(F)(F)F	[1*]C(C)=O	[1*]C(F)(F)F	1.087440279	69	0.360941105	0.005231031	1.312903211	31	Rules	0.3902409	0.012588416	38
[1*]C(C)=O>>[1*]C(N)=O	[1*]C(C)=O	[1*]C(N)=O	-0.780169677	128	0.391782899	0.003060804	-0.738333342	96	Rules	0.389141197	0.004053554	32
[1*]C(C)=O>>[1*]C=C	[1*]C(C)=O	[1*]C=C	1.124732747	25	0.693441263	0.027737651	1.391764713	17	Rules	0.68075544	0.040044438	8
[1*]C(C)=O>>[1*]C=CC(C)=O	[1*]C(C)=O	[1*]C=CC(C)=O	0.495805975	26	0.126396426	0.004861401	0.498636378	22	Rules	0.130977846	0.005953538	4
[1*]C(C)=O>>[1*]C=C[N+](=O)[O-]	[1*]C(C)=O	[1*]C=C[N+](=O)[O-]	0.483535687	22	0.245728225	0.011169465	0.548125014	16	Rules	0.243781808	0.015236363	6
[1*]C(C)=O>>[1*]C=O	[1*]C(C)=O	[1*]C=O	-0.112932464	114	0.175227453	0.001537083	-0.107903228	62	Rules	0.184045044	0.002968468	52
[1*]C(C)=O>>[1*]CC	[1*]C(C)=O	[1*]CC	0.82291936	237	0.502459246	0.002120081	1.127888901	90	Rules	0.686247718	0.007624975	147
[1*]C(C)=O>>[1*]CC(=O)O	[1*]C(C)=O	[1*]CC(=O)O	-0.230002338	84	0.320820939	0.003819297	-0.198103456	58	Rules	0.350860882	0.006049326	26
[1*]C(C)=O>>[1*]CC(=O)OC	[1*]C(C)=O	[1*]CC(=O)OC	0.196478919	33	0.353473598	0.010711321	0.446363608	11	Rules	0.440505893	0.04004599	22
[1*]C(C)=O>>[1*]CC(N)=O	[1*]C(C)=O	[1*]CC(N)=O	-0.981585325	25	0.374419801	0.014976792	-0.968000005	15	Rules	0.464176677	0.030945112	10
[1*]C(C)=O>>[1*]CC(N)C(=O)O	[1*]C(C)=O	[1*]CC(N)C(=O)O	-3.006363623	11	0.335746109	0.030522374	-3.006363623	11	Rules	0.335746109	0.030522374	0
[1*]C(C)=O>>[1*]CC=C	[1*]C(C)=O	[1*]CC=C	0.860039805	63	0.58549255	0.009293533	1.693076928	13	Rules	0.809334994	0.062256538	50
[1*]C(C)=O>>[1*]CCC	[1*]C(C)=O	[1*]CCC	1.419972632	84	0.678312898	0.008075154	1.826829264	41	Rules	0.722234145	0.017615467	43
[1*]C(C)=O>>[1*]CCCC	[1*]C(C)=O	[1*]CCCC	1.979329151	62	0.676880411	0.010917426	2.300810803	37	Rules	0.65440127	0.017686521	25
[1*]C(C)=O>>[1*]CCCC(=O)O	[1*]C(C)=O	[1*]CCCC(=O)O	0.963000033	10	0.454533993	0.045453399	0.963000033	10	Rules	0.454533993	0.045453399	0
[1*]C(C)=O>>[1*]CCCCC	[1*]C(C)=O	[1*]CCCCC	3.10232745	15	0.620531572	0.041368771	3.138571417	14	Rules	0.627263334	0.044804524	1
[1*]C(C)=O>>[1*]CCCCCC	[1*]C(C)=O	[1*]CCCCCC	3.12191978	14	1.091219859	0.077944276	3.20153841	13	Rules	1.092633255	0.084048712	1
[1*]C(C)=O>>[1*]CN(C)N=O	[1*]C(C)=O	[1*]CN(C)N=O	-0.359999978	13	0.365057099	0.028081315	-0.359999978	13	Rules	0.365057099	0.028081315	0
[1*]C(C)=O>>[1*]CO	[1*]C(C)=O	[1*]CO	-0.336502553	48	0.383889813	0.007997704	-0.325434786	46	Rules	0.388225051	0.008439675	2
[1*]C(C)=O>>[1*]COC(=O)N(C)C	[1*]C(C)=O	[1*]COC(=O)N(C)C	0.445284801	16	0.239449569	0.014965598	0.481538463	13	Rules	0.193857637	0.014912126	3
[1*]C(C)=O>>[1*]Cc1ccccc1	[1*]C(C)=O	[1*]Cc1ccccc1	2.029581295	41	0.565005695	0.013780627	2.191249968	16	Rules	0.802096192	0.050131012	25
[1*]C(C)=O>>[1*]Cl	[1*]C(C)=O	[1*]Cl	0.823452248	190	0.383680709	0.002019372	0.906000004	85	Rules	0.529908348	0.006234216	105
[1*]C(C)=O>>[1*]F	[1*]C(C)=O	[1*]F	0.299598065	196	0.194899206	0.000994384	0.385081968	61	Rules	0.312285246	0.00511943	135
[1*]C(C)=O>>[1*]I	[1*]C(C)=O	[1*]I	1.149936622	85	0.351643626	0.004136984	1.414166686	36	Rules	0.357502254	0.009930618	49
[1*]C(C)=O>>[1*]N	[1*]C(C)=O	[1*]N	-0.606861644	118	0.512310544	0.004341615	-0.660735294	68	Rules	0.554259799	0.008150879	50
[1*]C(C)=O>>[1*]N(C)C	[1*]C(C)=O	[1*]N(C)C	0.27651037	66	0.308598449	0.004675734	0.472142834	28	Rules	0.391032412	0.013965443	38
[1*]C(C)=O>>[1*]N=C(C#N)C#N	[1*]C(C)=O	[1*]N=C(C#N)C#N	1.604996428	19	0.643240864	0.033854782	1.607647056	17	Rules	0.661310514	0.038900618	2
[1*]C(C)=O>>[1*]N=C=S	[1*]C(C)=O	[1*]N=C=S	1.653701732	22	0.277775298	0.01262615	1.672222244	18	Rules	0.283020612	0.015723367	4
[1*]C(C)=O>>[1*]N=NN(C)C	[1*]C(C)=O	[1*]N=NN(C)C	0.936153831	13	0.362411814	0.027877832	0.936153831	13	Rules	0.362411814	0.027877832	0
[1*]C(C)=O>>[1*]NC(=O)N(C)C	[1*]C(C)=O	[1*]NC(=O)N(C)C	-0.4527416	18	0.303200381	0.016844466	-0.459333313	15	Rules	0.325389133	0.021692609	3
[1*]C(C)=O>>[1*]NC(=O)NN	[1*]C(C)=O	[1*]NC(=O)NN	-1.64146031	25	0.198239629	0.007929585	-1.652499997	24	Rules	0.194494887	0.008103954	1
[1*]C(C)=O>>[1*]NC(=O)OC	[1*]C(C)=O	[1*]NC(=O)OC	0.163097424	26	0.328739841	0.01264384	0.280526321	19	Rules	0.248696002	0.013089263	7
[1*]C(C)=O>>[1*]NC(C)=O	[1*]C(C)=O	[1*]NC(C)=O	-0.393768726	82	0.381654511	0.004654323	-0.407142853	42	Rules	0.476180355	0.011337627	40
[1*]C(C)=O>>[1*]NC(N)=O	[1*]C(C)=O	[1*]NC(N)=O	-0.754507954	17	0.23025562	0.013544448	-0.742857149	14	Rules	0.230698879	0.016478491	3
[1*]C(C)=O>>[1*]NC=O	[1*]C(C)=O	[1*]NC=O	-0.383636355	11	0.223887134	0.020353376	-0.383636355	11	Rules	0.223887134	0.020353376	0
[1*]C(C)=O>>[1*]NN=C(C#N)C#N	[1*]C(C)=O	[1*]NN=C(C#N)C#N	0.96000002	10	0.277568866	0.027756887	0.96000002	10	Rules	0.277568866	0.027756887	0
[1*]C(C)=O>>[1*]O	[1*]C(C)=O	[1*]O	-0.235589274	108	0.441833224	0.004091048	-0.258028165	71	Rules	0.503832793	0.007096237	37
[1*]C(C)=O>>[1*]OC	[1*]C(C)=O	[1*]OC	0.176899316	237	0.260521134	0.001099245	0.284500006	80	Rules	0.397319817	0.004966498	157
[1*]C(C)=O>>[1*]OC(=O)NC	[1*]C(C)=O	[1*]OC(=O)NC	-0.337080453	27	0.230851783	0.008550066	-0.339166671	24	Rules	0.240830376	0.010034599	3
[1*]C(C)=O>>[1*]OC(N)=O	[1*]C(C)=O	[1*]OC(N)=O	-0.593000031	10	0.184213055	0.018421305	-0.593000031	10	Rules	0.184213055	0.018421305	0
[1*]C(C)=O>>[1*]OCC	[1*]C(C)=O	[1*]OCC	0.489875261	107	0.24142375	0.002256297	0.676666677	27	Rules	0.414042001	0.015334889	80
[1*]C(C)=O>>[1*]OCC(=O)O	[1*]C(C)=O	[1*]OCC(=O)O	-0.38350239	37	0.30490542	0.008240687	-0.393214271	28	Rules	0.312031029	0.011143965	9
[1*]C(C)=O>>[1*]OCCCC	[1*]C(C)=O	[1*]OCCCC	1.735691444	16	0.370165886	0.023135368	1.931999983	10	Rules	0.244394934	0.024439493	6
[1*]C(C)=O>>[1*]Oc1ccccc1	[1*]C(C)=O	[1*]Oc1ccccc1	1.757891024	32	0.455705149	0.014240786	1.908666662	15	Rules	0.598090623	0.039872708	17
[1*]C(C)=O>>[1*]S(=O)(=O)C(F)(F)F	[1*]C(C)=O	[1*]S(=O)(=O)C(F)(F)F	1.66188409	23	0.342388065	0.014886438	1.751000004	20	Rules	0.19788087	0.009894044	3
[1*]C(C)=O>>[1*]S(C)(=O)=O	[1*]C(C)=O	[1*]S(C)(=O)=O	-0.4347851	55	0.425918845	0.007743979	-0.620399989	25	Rules	0.437449815	0.017497993	30
[1*]C(C)=O>>[1*]S(N)(=O)=O	[1*]C(C)=O	[1*]S(N)(=O)=O	-1.16203966	54	0.205973619	0.003814326	-1.120937497	32	Rules	0.228675825	0.00714612	22
[1*]C(C)=O>>[1*]SC	[1*]C(C)=O	[1*]SC	0.592937149	48	0.264087587	0.005501825	0.701428591	14	Rules	0.452069736	0.032290695	34
[1*]C(C)=O>>[1*][N+](=O)[O-]	[1*]C(C)=O	[1*][N+](=O)[O-]	0.117213021	205	0.209108859	0.001020043	0.189693887	98	Rules	0.255037715	0.002602426	107
[1*]C(C)=O>>[1*]c1ccccc1	[1*]C(C)=O	[1*]c1ccccc1	2.065810887	108	0.472507902	0.004375073	2.171014481	69	Rules	0.500914304	0.007259628	39
[1*]C(C)=O>>[1*]n1c(O)ccc1O	[1*]C(C)=O	[1*]n1c(O)ccc1O	-1.231822017	23	0.527888495	0.022951674	-1.284444451	18	Rules	0.560044353	0.031113575	5
[1*]C(C)C(=O)NC([2*])[3*]>>[1*]C([2*])[3*]	[1*]C(C)C(=O)NC([2*])[3*]	[1*]C([2*])[3*]	0.366363632	11	0.087894576	0.007990416	0.366363632	11	Rules	0.087894576	0.007990416	0
[1*]C(C)C(=O)N[2*]>>[1*]CC(=O)N[2*]	[1*]C(C)C(=O)N[2*]	[1*]CC(=O)N[2*]	-0.239371399	47	0.10303424	0.002192218	-0.20000001	13	Rules	0.092736168	0.007133551	34
[1*]C(C)C(=O)N[2*]>>[2*][1*]	[1*]C(C)C(=O)N[2*]	[2*][1*]	0.629441685	36	0.365882286	0.010163397	0.33588235	17	Rules	0.197232699	0.011601923	19
[1*]C(C)C(=O)OC[2*]>>[1*]CC(=O)OC[2*]	[1*]C(C)C(=O)OC[2*]	[1*]CC(=O)OC[2*]	-0.464545456	11	0.361672876	0.032879352	-0.464545456	11	Rules	0.361672876	0.032879352	0
[1*]C(C)C(=O)O[2*]>>[1*]CC(=O)O[2*]	[1*]C(C)C(=O)O[2*]	[1*]CC(=O)O[2*]	-0.449432182	15	0.320213542	0.021347569	-0.481538473	13	Rules	0.333512772	0.025654829	2
[1*]C(C)C([2*])=O>>[1*]CC([2*])=O	[1*]C(C)C([2*])=O	[1*]CC([2*])=O	-0.27752501	223	0.126451749	0.000567048	-0.317272748	33	Rules	0.235826682	0.007146263	190
[1*]C(C)C>>[1*]Br	[1*]C(C)C	[1*]Br	-0.399131538	101	0.293920851	0.002910107	-0.589772705	44	Rules	0.334528351	0.007602917	57
[1*]C(C)C>>[1*]C	[1*]C(C)C	[1*]C	-0.755068518	683	0.222878689	0.000326323	-0.880354327	254	Rules	0.216085072	0.000850729	429
[1*]C(C)C>>[1*]C#N	[1*]C(C)C	[1*]C#N	-1.504563439	62	0.503104799	0.008114594	-1.81303031	33	Rules	0.497176313	0.015065949	29
[1*]C(C)C>>[1*]C(=O)N(C)C	[1*]C(C)C	[1*]C(=O)N(C)C	-1.88290912	24	0.803212601	0.033467192	-2.403999979	10	Rules	1.004237672	0.100423767	14
[1*]C(C)C>>[1*]C(=O)NN	[1*]C(C)C	[1*]C(=O)NN	-3.182125856	15	0.724384573	0.048292305	-3.07076923	13	Rules	0.677992906	0.0521533	2
[1*]C(C)C>>[1*]C(=O)O	[1*]C(C)C	[1*]C(=O)O	-1.72569652	46	0.792910891	0.017237193	-1.856333327	30	Rules	0.95333706	0.031777902	16
[1*]C(C)C>>[1*]C(=O)OC	[1*]C(C)C	[1*]C(=O)OC	-1.137299696	94	0.353731582	0.003763102	-1.32652174	23	Rules	0.65415876	0.028441685	71
[1*]C(C)C>>[1*]C(=O)OCC	[1*]C(C)C	[1*]C(=O)OCC	-0.724591709	71	0.361442957	0.005090746	-0.780000008	13	Rules	0.775628717	0.059663747	58
[1*]C(C)C>>[1*]C(C)(C)C	[1*]C(C)C	[1*]C(C)(C)C	0.407843587	113	0.202713292	0.001793923	0.413150685	73	Rules	0.239454676	0.003280201	40
[1*]C(C)C>>[1*]C(C)=O	[1*]C(C)C	[1*]C(C)=O	-1.132656227	136	0.477853073	0.003513626	-1.549230755	39	Rules	0.663191564	0.017004912	97
[1*]C(C)C>>[1*]C(C)CC	[1*]C(C)C	[1*]C(C)CC	0.440355072	55	0.199408844	0.003625615	0.4628205	39	Rules	0.227734247	0.00583934	16
[1*]C(C)C>>[1*]C(CC)CC	[1*]C(C)C	[1*]C(CC)CC	0.668153641	32	0.196507133	0.006140848	0.6964706	17	Rules	0.233504298	0.013735547	15
[1*]C(C)C>>[1*]C(F)(F)F	[1*]C(C)C	[1*]C(F)(F)F	-0.172440953	70	0.3227576	0.004610823	-0.376153853	26	Rules	0.366574174	0.014099007	44
[1*]C(C)C>>[1*]C(N)=O	[1*]C(C)C	[1*]C(N)=O	-2.382303966	38	0.829460497	0.021827908	-2.450357133	28	Rules	0.897484049	0.032053002	10
[1*]C(C)C>>[1*]C1CC1	[1*]C(C)C	[1*]C1CC1	-0.239869594	55	0.144189476	0.002621627	-0.305000022	12	Rules	0.257805374	0.021483781	43
[1*]C(C)C>>[1*]C1CCCCC1	[1*]C(C)C	[1*]C1CCCCC1	1.116849263	27	0.107776937	0.003991738	1.102608675	23	Rules	0.103932529	0.004518806	4
[1*]C(C)C>>[1*]C=C	[1*]C(C)C	[1*]C=C	-0.629982618	38	0.244161914	0.006425314	-0.758888902	18	Rules	0.28400261	0.015777923	20
[1*]C(C)C>>[1*]C=O	[1*]C(C)C	[1*]C=O	-1.529361244	23	0.451424614	0.019627157	-1.777500038	12	Rules	0.482269677	0.04018914	11
[1*]C(C)C>>[1*]CC	[1*]C(C)C	[1*]CC	-0.35239415	502	0.145909017	0.000290655	-0.398585846	198	Rules	0.186158113	0.000940192	304
[1*]C(C)C>>[1*]CC#N	[1*]C(C)C	[1*]CC#N	-1.231511067	52	0.51137302	0.009834097	-1.784375014	16	Rules	0.629676815	0.039354801	36
[1*]C(C)C>>[1*]CC(=O)O	[1*]C(C)C	[1*]CC(=O)O	-1.795751825	41	0.673848786	0.016435336	-2.219999989	19	Rules	0.745005597	0.039210821	22
[1*]C(C)C>>[1*]CC(C)C	[1*]C(C)C	[1*]CC(C)C	0.469467395	82	0.163949538	0.001999385	0.542222212	45	Rules	0.181018437	0.004022632	37
[1*]C(C)C>>[1*]CC(N)=O	[1*]C(C)C	[1*]CC(N)=O	-2.146947765	19	0.615148534	0.032376239	-2.180666676	15	Rules	0.687744404	0.045849627	4
[1*]C(C)C>>[1*]CC=C	[1*]C(C)C	[1*]CC=C	-0.20679858	105	0.107886853	0.001027494	-0.144500012	20	Rules	0.160999323	0.008049966	85
[1*]C(C)C>>[1*]CCC	[1*]C(C)C	[1*]CCC	0.086102899	229	0.152261677	0.000664898	0.076444454	135	Rules	0.1550997	0.001148887	94
[1*]C(C)C>>[1*]CCC(=O)O	[1*]C(C)C	[1*]CCC(=O)O	-1.440153323	23	0.485844065	0.021123655	-1.850999988	10	Rules	0.4772013	0.04772013	13
[1*]C(C)C>>[1*]CCC(N)=O	[1*]C(C)C	[1*]CCC(N)=O	-1.967000015	10	0.691504763	0.069150476	-1.967000015	10	Rules	0.691504763	0.069150476	0
[1*]C(C)C>>[1*]CCCC	[1*]C(C)C	[1*]CCCC	0.573200755	133	0.220101557	0.001654899	0.587473676	95	Rules	0.222141261	0.002338329	38
[1*]C(C)C>>[1*]CCCCC	[1*]C(C)C	[1*]CCCCC	1.08224641	44	0.288885041	0.006565569	1.062250027	40	Rules	0.281866361	0.007046659	4
[1*]C(C)C>>[1*]CCCCCC	[1*]C(C)C	[1*]CCCCCC	1.578779588	28	0.390348747	0.013941027	1.524000006	25	Rules	0.376530197	0.015061208	3
[1*]C(C)C>>[1*]CCCCCCC	[1*]C(C)C	[1*]CCCCCCC	1.984243426	15	0.461447556	0.03076317	1.880000047	12	Rules	0.446725418	0.037227118	3
[1*]C(C)C>>[1*]CCCCCCCC	[1*]C(C)C	[1*]CCCCCCCC	2.555000009	10	0.380387271	0.038038727	2.555000009	10	Rules	0.380387271	0.038038727	0
[1*]C(C)C>>[1*]CCN	[1*]C(C)C	[1*]CCN	-2.470318039	12	0.996056861	0.083004738	-2.578999973	10	Rules	1.061806121	0.106180612	2
[1*]C(C)C>>[1*]CCO	[1*]C(C)C	[1*]CCO	-1.665328643	29	0.497886404	0.017168497	-1.731739144	23	Rules	0.537161325	0.02335484	6
[1*]C(C)C>>[1*]CCl	[1*]C(C)C	[1*]CCl	-0.600253389	28	0.38483903	0.013744251	-0.759411785	17	Rules	0.419068456	0.024651086	11
[1*]C(C)C>>[1*]CN	[1*]C(C)C	[1*]CN	-2.843078886	12	0.7080745	0.059006208	-2.902727269	11	Rules	0.710311042	0.064573731	1
[1*]C(C)C>>[1*]CO	[1*]C(C)C	[1*]CO	-2.052561595	32	0.580213154	0.018131661	-2.275000008	24	Rules	0.472081403	0.019670058	8
[1*]C(C)C>>[1*]Cc1ccccc1	[1*]C(C)C	[1*]Cc1ccccc1	0.742746463	172	0.221784141	0.001289443	0.641836741	49	Rules	0.321426985	0.006559734	123
[1*]C(C)C>>[1*]Cl	[1*]C(C)C	[1*]Cl	-0.572610107	135	0.450047253	0.003333683	-0.842295075	61	Rules	0.520603469	0.008534483	74
[1*]C(C)C>>[1*]F	[1*]C(C)C	[1*]F	-0.884955614	120	0.282619451	0.002355162	-1.258387094	31	Rules	0.310495249	0.010015976	89
[1*]C(C)C>>[1*]I	[1*]C(C)C	[1*]I	-0.20983038	67	0.214485847	0.003201281	-0.277199992	25	Rules	0.269699197	0.010787968	42
[1*]C(C)C>>[1*]N	[1*]C(C)C	[1*]N	-1.88740055	91	0.675095537	0.007418632	-2.37135135	37	Rules	0.688170545	0.018599204	54
[1*]C(C)C>>[1*]N(C)C	[1*]C(C)C	[1*]N(C)C	-1.07577611	63	0.598555303	0.009500878	-1.51041671	24	Rules	0.724061478	0.030169228	39
[1*]C(C)C>>[1*]NC	[1*]C(C)C	[1*]NC	-1.386358737	28	0.848046803	0.030287386	-1.929999951	15	Rules	0.818325816	0.054555054	13
[1*]C(C)C>>[1*]NC(=O)NN	[1*]C(C)C	[1*]NC(=O)NN	-3.670000008	10	0.585187462	0.058518746	-3.670000008	10	Rules	0.585187462	0.058518746	0
[1*]C(C)C>>[1*]NC(C)=O	[1*]C(C)C	[1*]NC(C)=O	-1.851028452	44	0.674827729	0.015336994	-2.257142856	21	Rules	0.750107588	0.035719409	23
[1*]C(C)C>>[1*]O	[1*]C(C)C	[1*]O	-1.840296423	58	0.705118251	0.012157211	-2.02999999	43	Rules	0.712376979	0.016566906	15
[1*]C(C)C>>[1*]OC	[1*]C(C)C	[1*]OC	-0.931696413	179	0.488046463	0.002726517	-1.350399974	50	Rules	0.522970146	0.010459403	129
[1*]C(C)C>>[1*]OC(C)=O	[1*]C(C)C	[1*]OC(C)=O	-1.592748713	27	0.517678864	0.019173291	-2.047692331	13	Rules	0.366109154	0.028162243	14
[1*]C(C)C>>[1*]OCC	[1*]C(C)C	[1*]OCC	-0.574958529	113	0.450183436	0.003983924	-0.910000006	25	Rules	0.680441018	0.027217641	88
[1*]C(C)C>>[1*]OCC(=O)O	[1*]C(C)C	[1*]OCC(=O)O	-2.069633341	16	0.360154239	0.02250964	-2.169166658	12	Rules	0.346736956	0.028894746	4
[1*]C(C)C>>[1*]S(N)(=O)=O	[1*]C(C)C	[1*]S(N)(=O)=O	-2.701956415	28	0.624796026	0.022314144	-3.069375006	16	Rules	0.583443436	0.036465215	12
[1*]C(C)C>>[1*]SC	[1*]C(C)C	[1*]SC	-0.61515512	31	0.419847403	0.013543465	-0.65687497	16	Rules	0.574220856	0.035888804	15
[1*]C(C)C>>[1*][H]	[1*]C(C)C	[1*][H]	-1.127316462	510	0.333567953	0.000654055	-1.320047393	211	Rules	0.332882791	0.001577644	299
[1*]C(C)C>>[1*][N+](=O)[O-]	[1*]C(C)C	[1*][N+](=O)[O-]	-1.172415578	103	0.393696881	0.0038223	-1.372790708	43	Rules	0.486010599	0.011302572	60
[1*]C(C)C>>[1*]c1ccccc1	[1*]C(C)C	[1*]c1ccccc1	0.628828795	218	0.359299058	0.001648161	0.382771088	83	Rules	0.39913416	0.004808845	135
[1*]C(C)CC>>[1*]C	[1*]C(C)CC	[1*]C	-1.226347436	61	0.283401286	0.004645923	-1.276923056	39	Rules	0.254766719	0.00653248	22
[1*]C(C)CC>>[1*]C(C)C	[1*]C(C)CC	[1*]C(C)C	-0.440355072	55	0.199408844	0.003625615	-0.4628205	39	Rules	0.227734247	0.00583934	16
[1*]C(C)CC>>[1*]CC	[1*]C(C)CC	[1*]CC	-0.841961536	35	0.180497127	0.005157061	-0.867586193	29	Rules	0.183179397	0.006316531	6
[1*]C(C)CC>>[1*]CCC	[1*]C(C)CC	[1*]CCC	-0.357198573	32	0.203526215	0.006360194	-0.388518481	27	Rules	0.206280338	0.007640013	5
[1*]C(C)CC>>[1*]CCCC	[1*]C(C)CC	[1*]CCCC	0.166523609	31	0.19560504	0.00630984	0.149999991	23	Rules	0.222036045	0.009653741	8
[1*]C(C)CC>>[1*]OC	[1*]C(C)CC	[1*]OC	-1.18127643	25	0.755585702	0.030223428	-1.835833308	12	Rules	0.552522446	0.046043537	13
[1*]C(C)CC>>[1*][H]	[1*]C(C)CC	[1*][H]	-1.619178232	35	0.402830806	0.011509452	-1.668709642	31	Rules	0.399872852	0.012899124	4
[1*]C(C)CC>>[1*][N+](=O)[O-]	[1*]C(C)CC	[1*][N+](=O)[O-]	-1.807692308	13	0.482755143	0.037135011	-1.807692308	13	Rules	0.482755143	0.037135011	0
[1*]C(C)CCC[2*]>>[1*]CCC[2*]	[1*]C(C)CCC[2*]	[1*]CCC[2*]	-0.643636393	11	0.293096315	0.02664512	-0.643636393	11	Rules	0.293096315	0.02664512	0
[1*]C(C)CCC[2*]>>[1*]CC[2*]	[1*]C(C)CCC[2*]	[1*]CC[2*]	-1.053636373	11	0.492428072	0.044766188	-1.053636373	11	Rules	0.492428072	0.044766188	0
[1*]C(C)CCC[2*]>>[1*]C[2*]	[1*]C(C)CCC[2*]	[1*]C[2*]	-1.53600002	10	0.583898787	0.058389879	-1.53600002	10	Rules	0.583898787	0.058389879	0
[1*]C(C)CC[2*]>>[1*]C(C)C[2*]	[1*]C(C)CC[2*]	[1*]C(C)C[2*]	-0.434763947	36	0.141376018	0.003927112	-0.45700002	20	Rules	0.16880701	0.008440351	16
[1*]C(C)CC[2*]>>[1*]C([2*])C	[1*]C(C)CC[2*]	[1*]C([2*])C	-0.875072087	46	0.231423898	0.005030954	-0.883500029	20	Rules	0.298015835	0.014900792	26
[1*]C(C)CC[2*]>>[1*]C([2*])CC	[1*]C(C)CC[2*]	[1*]C([2*])CC	-0.443171935	32	0.174144553	0.005442017	-0.479375014	16	Rules	0.225432013	0.014089501	16
[1*]C(C)CC[2*]>>[1*]CCCCC[2*]	[1*]C(C)CC[2*]	[1*]CCCCC[2*]	0.61687497	16	0.460184263	0.028761516	0.61687497	16	Rules	0.460184263	0.028761516	0
[1*]C(C)CC[2*]>>[1*]CCCC[2*]	[1*]C(C)CC[2*]	[1*]CCCC[2*]	0.155950995	25	0.298755888	0.011950236	0.15124994	24	Rules	0.304235463	0.012676478	1
[1*]C(C)CC[2*]>>[1*]CCC[2*]	[1*]C(C)CC[2*]	[1*]CCC[2*]	-0.289836313	32	0.247965194	0.007748912	-0.302400061	25	Rules	0.276695987	0.011067839	7
[1*]C(C)CC[2*]>>[1*]CC[2*]	[1*]C(C)CC[2*]	[1*]CC[2*]	-0.771008787	36	0.258534856	0.007181524	-0.800000024	28	Rules	0.267346346	0.009548084	8
[1*]C(C)CC[2*]>>[1*]C[2*]	[1*]C(C)CC[2*]	[1*]C[2*]	-1.261720575	43	0.366793207	0.008530075	-1.282857161	28	Rules	0.44736972	0.01597749	15
[1*]C(C)CC[2*]>>[2*][1*]	[1*]C(C)CC[2*]	[2*][1*]	-1.640586176	55	0.522564209	0.009501167	-1.648260878	23	Rules	0.586636435	0.025505932	32
[1*]C(C)C[2*]>>[1*]C(C)CC[2*]	[1*]C(C)C[2*]	[1*]C(C)CC[2*]	0.434763947	36	0.141376018	0.003927112	0.45700002	20	Rules	0.16880701	0.008440351	16
[1*]C(C)C[2*]>>[1*]C([2*])=O	[1*]C(C)C[2*]	[1*]C([2*])=O	-1.728666645	15	0.643326917	0.042888461	-1.728666645	15	Rules	0.643326917	0.042888461	0
[1*]C(C)C[2*]>>[1*]C([2*])C	[1*]C(C)C[2*]	[1*]C([2*])C	-0.425741711	87	0.192334802	0.002210745	-0.434788724	71	Rules	0.208428544	0.002935613	16
[1*]C(C)C[2*]>>[1*]C([2*])CCC	[1*]C(C)C[2*]	[1*]C([2*])CCC	0.456712176	33	0.157472352	0.004771889	0.503529418	17	Rules	0.190523697	0.011207276	16
[1*]C(C)C[2*]>>[1*]C([2*])CCCC	[1*]C(C)C[2*]	[1*]C([2*])CCCC	1.0690001	10	0.146927743	0.014692774	1.0690001	10	Rules	0.146927743	0.014692774	0
[1*]C(C)C[2*]>>[1*]CCCCC[2*]	[1*]C(C)C[2*]	[1*]CCCCC[2*]	0.989999974	23	0.488364582	0.021233243	0.989999974	23	Rules	0.488364582	0.021233243	0
[1*]C(C)C[2*]>>[1*]CCCC[2*]	[1*]C(C)C[2*]	[1*]CCCC[2*]	0.585472623	42	0.376770612	0.008970729	0.582195117	41	Rules	0.380844524	0.009288891	1
[1*]C(C)C[2*]>>[1*]CCC[2*]	[1*]C(C)C[2*]	[1*]CCC[2*]	0.128696408	75	0.267823191	0.003570976	0.118507441	67	Rules	0.28079569	0.00419098	8
[1*]C(C)C[2*]>>[1*]CC[2*]	[1*]C(C)C[2*]	[1*]CC[2*]	-0.349435858	88	0.208065551	0.002364381	-0.359156629	83	Rules	0.210111504	0.002531464	5
[1*]C(C)C[2*]>>[1*]C[2*]	[1*]C(C)C[2*]	[1*]C[2*]	-0.811984164	85	0.293359296	0.003451286	-0.819113922	79	Rules	0.302023912	0.003823087	6
[1*]C(C)C[2*]>>[1*]O[2*]	[1*]C(C)C[2*]	[1*]O[2*]	-1.186611952	26	0.740819496	0.028493058	-1.796153822	13	Rules	0.548004531	0.042154195	13
[1*]C(C)C[2*]>>[2*][1*]	[1*]C(C)C[2*]	[2*][1*]	-1.243236675	98	0.356660051	0.003639388	-1.274078944	76	Rules	0.364070236	0.004790398	22
[1*]C(C)N>>[1*]CN	[1*]C(C)N	[1*]CN	-0.312727305	11	0.175618375	0.015965307	-0.312727305	11	Rules	0.175618375	0.015965307	0
[1*]C(C)NC([2*])=O>>[2*][1*]	[1*]C(C)NC([2*])=O	[2*][1*]	0.386363636	11	0.174199468	0.015836315	0.386363636	11	Rules	0.174199468	0.015836315	0
[1*]C(C)O>>[1*]C	[1*]C(C)O	[1*]C	1.220555543	18	0.4165329	0.023140717	1.220555543	18	Rules	0.4165329	0.023140717	0
[1*]C(C)O>>[1*]CC	[1*]C(C)O	[1*]CC	1.879999987	12	0.366233843	0.030519487	1.879999987	12	Rules	0.366233843	0.030519487	0
[1*]C(C)O>>[1*]CCC	[1*]C(C)O	[1*]CCC	2.32599998	10	0.4059611	0.04059611	2.32599998	10	Rules	0.4059611	0.04059611	0
[1*]C(C)O>>[1*]CO	[1*]C(C)O	[1*]CO	-0.321304374	23	0.216129259	0.009396924	-0.321304374	23	Rules	0.216129259	0.009396924	0
[1*]C(C)O>>[1*]N	[1*]C(C)O	[1*]N	-0.753000029	10	0.228183633	0.022818363	-0.753000029	10	Rules	0.228183633	0.022818363	0
[1*]C(C)O>>[1*]O	[1*]C(C)O	[1*]O	-0.696000019	10	0.453313718	0.045331372	-0.696000019	10	Rules	0.453313718	0.045331372	0
[1*]C(C)O>>[1*][H]	[1*]C(C)O	[1*][H]	0.559999996	23	0.413169566	0.017963894	0.559999996	23	Rules	0.413169566	0.017963894	0
[1*]C(CC(C)C)NC([2*])=O>>[2*][1*]	[1*]C(CC(C)C)NC([2*])=O	[2*][1*]	-0.94166666	12	0.615479596	0.051289966	-0.94166666	12	Rules	0.615479596	0.051289966	0
[1*]C(CC)CC>>[1*]C(C)C	[1*]C(CC)CC	[1*]C(C)C	-0.668153641	32	0.196507133	0.006140848	-0.6964706	17	Rules	0.233504298	0.013735547	15
[1*]C(CCCC[2*])C(=O)N[3*]>>[1*]C(CCC[2*])C(=O)N[3*]	[1*]C(CCCC[2*])C(=O)N[3*]	[1*]C(CCC[2*])C(=O)N[3*]	-0.280714278	14	0.240878664	0.017205619	-0.280714278	14	Rules	0.240878664	0.017205619	0
[1*]C(CCC[2*])C(=O)N[3*]>>[1*]C(CCCC[2*])C(=O)N[3*]	[1*]C(CCC[2*])C(=O)N[3*]	[1*]C(CCCC[2*])C(=O)N[3*]	0.280714278	14	0.240878664	0.017205619	0.280714278	14	Rules	0.240878664	0.017205619	0
[1*]C(CCC[3*])C(=O)N[2*]>>[1*]C(CC[3*])C(=O)N[2*]	[1*]C(CCC[3*])C(=O)N[2*]	[1*]C(CC[3*])C(=O)N[2*]	-0.271999988	10	0.171710359	0.017171036	-0.271999988	10	Rules	0.171710359	0.017171036	0
[1*]C(CC[2*])CC[3*]>>[1*]C(CC[3*])CCC[2*]	[1*]C(CC[2*])CC[3*]	[1*]C(CC[3*])CCC[2*]	0.56599993	10	0.041419282	0.004141928	0.56599993	10	Rules	0.041419282	0.004141928	0
[1*]C(CC[2*])CC[3*]>>[1*]C(C[2*])CC[3*]	[1*]C(CC[2*])CC[3*]	[1*]C(C[2*])CC[3*]	-0.56083325	12	0.039876717	0.00332306	-0.56083325	12	Rules	0.039876717	0.00332306	0
[1*]C(CC[2*])CC[3*]>>[1*]C(C[2*])C[3*]	[1*]C(CC[2*])CC[3*]	[1*]C(C[2*])C[3*]	-1.08199999	10	0.056725321	0.005672532	-1.08199999	10	Rules	0.056725321	0.005672532	0
[1*]C(CC[2*])CC[3*]>>[1*]C(C[3*])CCCC[2*]	[1*]C(CC[2*])CC[3*]	[1*]C(C[3*])CCCC[2*]	0.60499993	10	0.064334091	0.006433409	0.60499993	10	Rules	0.064334091	0.006433409	0
[1*]C(CC[2*])CC[3*]>>[1*]C(C[3*])CC[2*]	[1*]C(CC[2*])CC[3*]	[1*]C(C[3*])CC[2*]	-0.532727273	11	0.059176164	0.005379651	-0.532727273	11	Rules	0.059176164	0.005379651	0
[1*]C(CC[2*])CC[3*]>>[1*]C([2*])CCC[3*]	[1*]C(CC[2*])CC[3*]	[1*]C([2*])CCC[3*]	-0.5845454	11	0.068755095	0.006250463	-0.5845454	11	Rules	0.068755095	0.006250463	0
[1*]C(CC[2*])CC[3*]>>[1*]C([2*])CC[3*]	[1*]C(CC[2*])CC[3*]	[1*]C([2*])CC[3*]	-1.09700003	10	0.066675048	0.006667505	-1.09700003	10	Rules	0.066675048	0.006667505	0
[1*]C(CC[2*])CC[3*]>>[1*]C([3*])CCCCC[2*]	[1*]C(CC[2*])CC[3*]	[1*]C([3*])CCCCC[2*]	0.65499994	10	0.041700096	0.00417001	0.65499994	10	Rules	0.041700096	0.00417001	0
[1*]C(CC[2*])CC[3*]>>[1*]C([3*])CCCC[2*]	[1*]C(CC[2*])CC[3*]	[1*]C([3*])CCCC[2*]	0.085384569	13	0.033817179	0.002601321	0.085384569	13	Rules	0.033817179	0.002601321	0
[1*]C(CC[2*])CC[3*]>>[1*]C([3*])CCC[2*]	[1*]C(CC[2*])CC[3*]	[1*]C([3*])CCC[2*]	-0.475454573	11	0.039840668	0.003621879	-0.475454573	11	Rules	0.039840668	0.003621879	0
[1*]C(CC[2*])CC[3*]>>[1*]C([3*])CC[2*]	[1*]C(CC[2*])CC[3*]	[1*]C([3*])CC[2*]	-1.02400004	10	0.036270565	0.003627056	-1.02400004	10	Rules	0.036270565	0.003627056	0
[1*]C(CC[2*])c1ccccc1>>[1*]C(C[2*])c1ccccc1	[1*]C(CC[2*])c1ccccc1	[1*]C(C[2*])c1ccccc1	-0.544545464	11	0.055921964	0.005083815	-0.544545464	11	Rules	0.055921964	0.005083815	0
[1*]C(CC[2*])c1ccccc1>>[1*]C([2*])c1ccccc1	[1*]C(CC[2*])c1ccccc1	[1*]C([2*])c1ccccc1	-1.040909182	11	0.048260733	0.004387339	-1.040909182	11	Rules	0.048260733	0.004387339	0
[1*]C(CC[2*])c1ccccc1>>[1*]CC([2*])c1ccccc1	[1*]C(CC[2*])c1ccccc1	[1*]CC([2*])c1ccccc1	-0.48100006	10	0.046055617	0.004605562	-0.48100006	10	Rules	0.046055617	0.004605562	0
[1*]C(CC[2*])c1ccccc1>>[1*]CCC([2*])c1ccccc1	[1*]C(CC[2*])c1ccccc1	[1*]CCC([2*])c1ccccc1	0.08299993	10	0.044733945	0.004473394	0.08299993	10	Rules	0.044733945	0.004473394	0
[1*]C(CC[3*])C(=O)N[2*]>>[1*]C(CCC[3*])C(=O)N[2*]	[1*]C(CC[3*])C(=O)N[2*]	[1*]C(CCC[3*])C(=O)N[2*]	0.271999988	10	0.171710359	0.017171036	0.271999988	10	Rules	0.171710359	0.017171036	0
[1*]C(CC[3*])C([2*])=O>>[1*]C(C[3*])C([2*])=O	[1*]C(CC[3*])C([2*])=O	[1*]C(C[3*])C([2*])=O	-0.36	12	0.240265014	0.020022084	-0.36	12	Rules	0.240265014	0.020022084	0
[1*]C(CC[3*])CCC[2*]>>[1*]C(CC[2*])CC[3*]	[1*]C(CC[3*])CCC[2*]	[1*]C(CC[2*])CC[3*]	-0.56599993	10	0.041419282	0.004141928	-0.56599993	10	Rules	0.041419282	0.004141928	0
[1*]C(CC[3*])CCC[2*]>>[1*]C(C[3*])CCC[2*]	[1*]C(CC[3*])CCC[2*]	[1*]C(C[3*])CCC[2*]	-0.52999996	10	0.06164412	0.006164412	-0.52999996	10	Rules	0.06164412	0.006164412	0
[1*]C(CC[3*])CCC[2*]>>[1*]C([3*])CCCCC[2*]	[1*]C(CC[3*])CCC[2*]	[1*]C([3*])CCCCC[2*]	0.086363636	11	0.035853404	0.0032594	0.086363636	11	Rules	0.035853404	0.0032594	0
[1*]C(CC[3*])CCC[2*]>>[1*]C([3*])CCCC[2*]	[1*]C(CC[3*])CCC[2*]	[1*]C([3*])CCCC[2*]	-0.48100003	10	0.037252975	0.003725298	-0.48100003	10	Rules	0.037252975	0.003725298	0
[1*]C(C[2*])C(=O)NCc1ccccc1>>[1*]C([2*])C(=O)NCc1ccccc1	[1*]C(C[2*])C(=O)NCc1ccccc1	[1*]C([2*])C(=O)NCc1ccccc1	-0.271999988	10	0.171710359	0.017171036	-0.271999988	10	Rules	0.171710359	0.017171036	0
[1*]C(C[2*])C(=O)O>>[1*]C([2*])C(=O)O	[1*]C(C[2*])C(=O)O	[1*]C([2*])C(=O)O	-0.427499931	12	0.322860045	0.026905004	-0.427499931	12	Rules	0.322860045	0.026905004	0
[1*]C(C[2*])C(=O)O>>[1*]C[2*]	[1*]C(C[2*])C(=O)O	[1*]C[2*]	1.135379023	16	0.835827765	0.052239235	1.264166653	12	Rules	0.932810528	0.077734211	4
[1*]C(C[2*])C(=O)O>>[2*][1*]	[1*]C(C[2*])C(=O)O	[2*][1*]	1.002064859	21	0.879232158	0.041868198	1.213125034	16	Rules	0.909114685	0.056819668	5
[1*]C(C[2*])C(N)=O>>[1*]C([2*])C(N)=O	[1*]C(C[2*])C(N)=O	[1*]C([2*])C(N)=O	-0.469749703	16	0.107868885	0.006741805	-0.472666663	15	Rules	0.110999797	0.007399986	1
[1*]C(C[2*])CC>>[1*]CC[2*]	[1*]C(C[2*])CC	[1*]CC[2*]	-0.726000024	10	0.18739154	0.018739154	-0.726000024	10	Rules	0.18739154	0.018739154	0
[1*]C(C[2*])CC>>[2*][1*]	[1*]C(C[2*])CC	[2*][1*]	-1.771666622	12	0.293871885	0.024489324	-1.771666622	12	Rules	0.293871885	0.024489324	0
[1*]C(C[2*])CCC[3*]>>[1*]C(C[2*])CC[3*]	[1*]C(C[2*])CCC[3*]	[1*]C(C[2*])CC[3*]	-0.51200004	10	0.065285619	0.006528562	-0.51200004	10	Rules	0.065285619	0.006528562	0
[1*]C(C[2*])CCC[3*]>>[1*]C(C[2*])C[3*]	[1*]C(C[2*])CCC[3*]	[1*]C(C[2*])C[3*]	-1.015753847	12	0.074646054	0.006220504	-1.03600013	10	Rules	0.054405882	0.005440588	2
[1*]C(C[2*])CCC[3*]>>[1*]C(C[3*])CCC[2*]	[1*]C(C[2*])CCC[3*]	[1*]C(C[3*])CCC[2*]	0.0799999	10	0.034641087	0.003464109	0.0799999	10	Rules	0.034641087	0.003464109	0
[1*]C(C[2*])CCC[3*]>>[1*]C([2*])CCC[3*]	[1*]C(C[2*])CCC[3*]	[1*]C([2*])CCC[3*]	-0.55300001	10	0.041109533	0.004110953	-0.55300001	10	Rules	0.041109533	0.004110953	0
[1*]C(C[2*])CCC[3*]>>[1*]C([3*])CCCC[2*]	[1*]C(C[2*])CCC[3*]	[1*]C([3*])CCCC[2*]	0.13299988	10	0.048545632	0.004854563	0.13299988	10	Rules	0.048545632	0.004854563	0
[1*]C(C[2*])CC[3*]>>[1*]C(CC[2*])CC[3*]	[1*]C(C[2*])CC[3*]	[1*]C(CC[2*])CC[3*]	0.56083325	12	0.039876717	0.00332306	0.56083325	12	Rules	0.039876717	0.00332306	0
[1*]C(C[2*])CC[3*]>>[1*]C(C[2*])CCC[3*]	[1*]C(C[2*])CC[3*]	[1*]C(C[2*])CCC[3*]	0.51200004	10	0.065285619	0.006528562	0.51200004	10	Rules	0.065285619	0.006528562	0
[1*]C(C[2*])CC[3*]>>[1*]C(C[2*])C[3*]	[1*]C(C[2*])CC[3*]	[1*]C(C[2*])C[3*]	-0.524375046	16	0.057151119	0.003571945	-0.524375046	16	Rules	0.057151119	0.003571945	0
[1*]C(C[2*])CC[3*]>>[1*]C(C[3*])CCC[2*]	[1*]C(C[2*])CC[3*]	[1*]C(C[3*])CCC[2*]	0.60499993	10	0.064334091	0.006433409	0.60499993	10	Rules	0.064334091	0.006433409	0
[1*]C(C[2*])CC[3*]>>[1*]C([2*])CC[3*]	[1*]C(C[2*])CC[3*]	[1*]C([2*])CC[3*]	-0.540666687	15	0.060647285	0.004043152	-0.540666687	15	Rules	0.060647285	0.004043152	0
[1*]C(C[2*])CC[3*]>>[1*]C([2*])C[3*]	[1*]C(C[2*])CC[3*]	[1*]C([2*])C[3*]	-1.0746154	13	0.054254738	0.004173441	-1.0746154	13	Rules	0.054254738	0.004173441	0
[1*]C(C[2*])CC[3*]>>[1*]C([3*])CCCC[2*]	[1*]C(C[2*])CC[3*]	[1*]C([3*])CCCC[2*]	0.65499994	10	0.041700096	0.00417001	0.65499994	10	Rules	0.041700096	0.00417001	0
[1*]C(C[2*])CC[3*]>>[1*]C([3*])CCC[2*]	[1*]C(C[2*])CC[3*]	[1*]C([3*])CCC[2*]	0.094999957	14	0.048476921	0.003462637	0.094999957	14	Rules	0.048476921	0.003462637	0
[1*]C(C[2*])CC[3*]>>[1*]C([3*])CC[2*]	[1*]C(C[2*])CC[3*]	[1*]C([3*])CC[2*]	-0.466666708	12	0.048679559	0.00405663	-0.466666708	12	Rules	0.048679559	0.00405663	0
[1*]C(C[2*])CC[3*]>>[1*]C([3*])C[2*]	[1*]C(C[2*])CC[3*]	[1*]C([3*])C[2*]	-1.0145455	11	0.046553948	0.004232177	-1.0145455	11	Rules	0.046553948	0.004232177	0
[1*]C(C[2*])C[3*]>>[1*]C(CC[2*])CC[3*]	[1*]C(C[2*])C[3*]	[1*]C(CC[2*])CC[3*]	1.08199999	10	0.056725321	0.005672532	1.08199999	10	Rules	0.056725321	0.005672532	0
[1*]C(C[2*])C[3*]>>[1*]C(C[2*])CCC[3*]	[1*]C(C[2*])C[3*]	[1*]C(C[2*])CCC[3*]	1.015753847	12	0.074646054	0.006220504	1.03600013	10	Rules	0.054405882	0.005440588	2
[1*]C(C[2*])C[3*]>>[1*]C(C[2*])CC[3*]	[1*]C(C[2*])C[3*]	[1*]C(C[2*])CC[3*]	0.524375046	16	0.057151119	0.003571945	0.524375046	16	Rules	0.057151119	0.003571945	0
[1*]C(C[2*])C[3*]>>[1*]C(C[3*])CCC[2*]	[1*]C(C[2*])C[3*]	[1*]C(C[3*])CCC[2*]	1.1209999	10	0.048864879	0.004886488	1.1209999	10	Rules	0.048864879	0.004886488	0
[1*]C(C[2*])C[3*]>>[1*]C(C[3*])CC[2*]	[1*]C(C[2*])C[3*]	[1*]C(C[3*])CC[2*]	0.569333287	15	0.040438156	0.002695877	0.569333287	15	Rules	0.040438156	0.002695877	0
[1*]C(C[2*])C[3*]>>[1*]C([2*])CCC[3*]	[1*]C(C[2*])C[3*]	[1*]C([2*])CCC[3*]	0.503571514	14	0.054717116	0.003908365	0.503571514	14	Rules	0.054717116	0.003908365	0
[1*]C(C[2*])C[3*]>>[1*]C([2*])C[3*]	[1*]C(C[2*])C[3*]	[1*]C([2*])C[3*]	-0.437538074	33	0.184555297	0.005592585	-0.555454522	22	Rules	0.050495408	0.002295246	11
[1*]C(C[2*])C[3*]>>[1*]C([2*])[3*]	[1*]C(C[2*])C[3*]	[1*]C([2*])[3*]	-0.810017973	51	0.248270784	0.004868055	-0.882500009	36	Rules	0.247459942	0.006873887	15
[1*]C(C[2*])C[3*]>>[1*]C([3*])CCCC[2*]	[1*]C(C[2*])C[3*]	[1*]C([3*])CCCC[2*]	1.17299987	10	0.058128318	0.005812832	1.17299987	10	Rules	0.058128318	0.005812832	0
[1*]C(C[2*])C[3*]>>[1*]C([3*])CCC[2*]	[1*]C(C[2*])C[3*]	[1*]C([3*])CCC[2*]	0.623124956	16	0.056061652	0.003503853	0.623124956	16	Rules	0.056061652	0.003503853	0
[1*]C(C[2*])C[3*]>>[1*]C([3*])CC[2*]	[1*]C(C[2*])C[3*]	[1*]C([3*])CC[2*]	0.051999985	20	0.051768762	0.002588438	0.051999985	20	Rules	0.051768762	0.002588438	0
[1*]C(C[2*])C[3*]>>[1*]C([3*])C[2*]	[1*]C(C[2*])C[3*]	[1*]C([3*])C[2*]	-0.504999996	20	0.057353922	0.002867696	-0.504999996	20	Rules	0.057353922	0.002867696	0
[1*]C(C[2*])c1ccccc1>>[1*]C(CC[2*])c1ccccc1	[1*]C(C[2*])c1ccccc1	[1*]C(CC[2*])c1ccccc1	0.544545464	11	0.055921964	0.005083815	0.544545464	11	Rules	0.055921964	0.005083815	0
[1*]C(C[2*])c1ccccc1>>[1*]C([2*])c1ccccc1	[1*]C(C[2*])c1ccccc1	[1*]C([2*])c1ccccc1	-0.471643902	24	0.10466633	0.004361097	-0.527058847	17	Rules	0.059241502	0.003484794	7
[1*]C(C[2*])c1ccccc1>>[1*]CC(C[2*])c1ccccc1	[1*]C(C[2*])c1ccccc1	[1*]CC(C[2*])c1ccccc1	0.570909018	11	0.044822981	0.004074816	0.570909018	11	Rules	0.044822981	0.004074816	0
[1*]C(C[2*])c1ccccc1>>[1*]CC([2*])c1ccccc1	[1*]C(C[2*])c1ccccc1	[1*]CC([2*])c1ccccc1	0.047777767	18	0.052530777	0.002918376	0.047777767	18	Rules	0.052530777	0.002918376	0
[1*]C(C[2*])c1ccccc1>>[1*]CCC([2*])c1ccccc1	[1*]C(C[2*])c1ccccc1	[1*]CCC([2*])c1ccccc1	0.618181718	11	0.055644883	0.005058626	0.618181718	11	Rules	0.055644883	0.005058626	0
[1*]C(C[2*])c1ccccc1>>[1*]CC[2*]	[1*]C(C[2*])c1ccccc1	[1*]CC[2*]	-1.617249977	24	0.390030344	0.016251264	-1.963077	13	Rules	0.061696134	0.004745856	11
[1*]C(C[2*])c1ccccc1>>[2*][1*]	[1*]C(C[2*])c1ccccc1	[2*][1*]	-2.262609785	70	0.456128265	0.006516118	-2.668461592	13	Rules	0.626509327	0.048193025	57
[1*]C(C[3*])C(=O)N[2*]>>[1*]C([3*])C(=O)N[2*]	[1*]C(C[3*])C(=O)N[2*]	[1*]C([3*])C(=O)N[2*]	-0.303471938	20	0.130598396	0.00652992	-0.288181816	11	Rules	0.171512011	0.015592001	9
[1*]C(C[3*])C([2*])=O>>[1*]C(CC[3*])C([2*])=O	[1*]C(C[3*])C([2*])=O	[1*]C(CC[3*])C([2*])=O	0.36	12	0.240265014	0.020022084	0.36	12	Rules	0.240265014	0.020022084	0
[1*]C(C[3*])C([2*])=O>>[1*]C([3*])C([2*])=O	[1*]C(C[3*])C([2*])=O	[1*]C([3*])C([2*])=O	-0.334053572	79	0.134740026	0.00170557	-0.426551721	29	Rules	0.176073768	0.006071509	50
[1*]C(C[3*])CCCC[2*]>>[1*]C(CC[2*])CC[3*]	[1*]C(C[3*])CCCC[2*]	[1*]C(CC[2*])CC[3*]	-0.60499993	10	0.064334091	0.006433409	-0.60499993	10	Rules	0.064334091	0.006433409	0
[1*]C(C[3*])CCCC[2*]>>[1*]C(C[3*])CCC[2*]	[1*]C(C[3*])CCCC[2*]	[1*]C(C[3*])CCC[2*]	-0.56899996	10	0.047946879	0.004794688	-0.56899996	10	Rules	0.047946879	0.004794688	0
[1*]C(C[3*])CCCC[2*]>>[1*]C([3*])CCCC[2*]	[1*]C(C[3*])CCCC[2*]	[1*]C([3*])CCCC[2*]	-0.52000003	10	0.048989756	0.004898976	-0.52000003	10	Rules	0.048989756	0.004898976	0
[1*]C(C[3*])CCC[2*]>>[1*]C(CC[3*])CCC[2*]	[1*]C(C[3*])CCC[2*]	[1*]C(CC[3*])CCC[2*]	0.52999996	10	0.06164412	0.006164412	0.52999996	10	Rules	0.06164412	0.006164412	0
[1*]C(C[3*])CCC[2*]>>[1*]C(C[2*])CCC[3*]	[1*]C(C[3*])CCC[2*]	[1*]C(C[2*])CCC[3*]	-0.0799999	10	0.034641087	0.003464109	-0.0799999	10	Rules	0.034641087	0.003464109	0
[1*]C(C[3*])CCC[2*]>>[1*]C(C[2*])CC[3*]	[1*]C(C[3*])CCC[2*]	[1*]C(C[2*])CC[3*]	-0.60499993	10	0.064334091	0.006433409	-0.60499993	10	Rules	0.064334091	0.006433409	0
[1*]C(C[3*])CCC[2*]>>[1*]C(C[2*])C[3*]	[1*]C(C[3*])CCC[2*]	[1*]C(C[2*])C[3*]	-1.1209999	10	0.048864879	0.004886488	-1.1209999	10	Rules	0.048864879	0.004886488	0
[1*]C(C[3*])CCC[2*]>>[1*]C(C[3*])CCCC[2*]	[1*]C(C[3*])CCC[2*]	[1*]C(C[3*])CCCC[2*]	0.56899996	10	0.047946879	0.004794688	0.56899996	10	Rules	0.047946879	0.004794688	0
[1*]C(C[3*])CCC[2*]>>[1*]C(C[3*])CC[2*]	[1*]C(C[3*])CCC[2*]	[1*]C(C[3*])CC[2*]	-0.570833283	12	0.044406954	0.00370058	-0.570833283	12	Rules	0.044406954	0.00370058	0
[1*]C(C[3*])CCC[2*]>>[1*]C([2*])CCC[3*]	[1*]C(C[3*])CCC[2*]	[1*]C([2*])CCC[3*]	-0.633636273	11	0.05500401	0.005000365	-0.633636273	11	Rules	0.05500401	0.005000365	0
[1*]C(C[3*])CCC[2*]>>[1*]C([2*])CC[3*]	[1*]C(C[3*])CCC[2*]	[1*]C([2*])CC[3*]	-1.14799995	10	0.055337353	0.005533735	-1.14799995	10	Rules	0.055337353	0.005533735	0
[1*]C(C[3*])CCC[2*]>>[1*]C([3*])CCCCC[2*]	[1*]C(C[3*])CCC[2*]	[1*]C([3*])CCCCC[2*]	0.61899997	10	0.061364003	0.0061364	0.61899997	10	Rules	0.061364003	0.0061364	0
[1*]C(C[3*])CCC[2*]>>[1*]C([3*])CCC[2*]	[1*]C(C[3*])CCC[2*]	[1*]C([3*])CCC[2*]	-0.518333308	12	0.058749496	0.004895791	-0.518333308	12	Rules	0.058749496	0.004895791	0
[1*]C(C[3*])CCC[2*]>>[1*]C([3*])CC[2*]	[1*]C(C[3*])CCC[2*]	[1*]C([3*])CC[2*]	-1.06899995	10	0.059151259	0.005915126	-1.06899995	10	Rules	0.059151259	0.005915126	0
[1*]C(C[3*])CC[2*]>>[1*]C(CC[2*])CC[3*]	[1*]C(C[3*])CC[2*]	[1*]C(CC[2*])CC[3*]	0.532727273	11	0.059176164	0.005379651	0.532727273	11	Rules	0.059176164	0.005379651	0
[1*]C(C[3*])CC[2*]>>[1*]C(C[2*])C[3*]	[1*]C(C[3*])CC[2*]	[1*]C(C[2*])C[3*]	-0.569333287	15	0.040438156	0.002695877	-0.569333287	15	Rules	0.040438156	0.002695877	0
[1*]C(C[3*])CC[2*]>>[1*]C(C[3*])CCC[2*]	[1*]C(C[3*])CC[2*]	[1*]C(C[3*])CCC[2*]	0.570833283	12	0.044406954	0.00370058	0.570833283	12	Rules	0.044406954	0.00370058	0
[1*]C(C[3*])CC[2*]>>[1*]C([2*])CCC[3*]	[1*]C(C[3*])CC[2*]	[1*]C([2*])CCC[3*]	-0.085454491	11	0.037513765	0.003410342	-0.085454491	11	Rules	0.037513765	0.003410342	0
[1*]C(C[3*])CC[2*]>>[1*]C([2*])CC[3*]	[1*]C(C[3*])CC[2*]	[1*]C([2*])CC[3*]	-0.592857114	14	0.057836345	0.004131168	-0.592857114	14	Rules	0.057836345	0.004131168	0
[1*]C(C[3*])CC[2*]>>[1*]C([2*])C[3*]	[1*]C(C[3*])CC[2*]	[1*]C([2*])C[3*]	-1.112499967	12	0.05136763	0.004280636	-1.112499967	12	Rules	0.05136763	0.004280636	0
[1*]C(C[3*])CC[2*]>>[1*]C([2*])[3*]	[1*]C(C[3*])CC[2*]	[1*]C([2*])[3*]	-1.570999961	10	0.211158161	0.021115816	-1.570999961	10	Rules	0.211158161	0.021115816	0
[1*]C(C[3*])CC[2*]>>[1*]C([3*])CCCC[2*]	[1*]C(C[3*])CC[2*]	[1*]C([3*])CCCC[2*]	0.617499917	12	0.055779507	0.004648292	0.617499917	12	Rules	0.055779507	0.004648292	0
[1*]C(C[3*])CC[2*]>>[1*]C([3*])CCC[2*]	[1*]C(C[3*])CC[2*]	[1*]C([3*])CCC[2*]	0.048823518	17	0.051463924	0.00302729	0.048823518	17	Rules	0.051463924	0.00302729	0
[1*]C(C[3*])CC[2*]>>[1*]C([3*])CC[2*]	[1*]C(C[3*])CC[2*]	[1*]C([3*])CC[2*]	-0.507499969	16	0.05938571	0.003711607	-0.507499969	16	Rules	0.05938571	0.003711607	0
[1*]C(C[3*])CC[2*]>>[1*]C([3*])C[2*]	[1*]C(C[3*])CC[2*]	[1*]C([3*])C[2*]	-1.064615386	13	0.057389728	0.004414594	-1.064615386	13	Rules	0.057389728	0.004414594	0
[1*]C(Cc1ccccc1)NC([2*])=O>>[2*][1*]	[1*]C(Cc1ccccc1)NC([2*])=O	[2*][1*]	-1.469999976	11	0.748024029	0.068002184	-1.469999976	11	Rules	0.748024029	0.068002184	0
[1*]C(Cl)(Cl)Cl>>[1*]C	[1*]C(Cl)(Cl)Cl	[1*]C	-1.407155177	23	0.609445256	0.02649762	-1.23818177	11	Rules	0.639184197	0.058107654	12
[1*]C(Cl)Cl>>[1*]C	[1*]C(Cl)Cl	[1*]C	-0.89117647	17	0.511430406	0.030084142	-0.89117647	17	Rules	0.511430406	0.030084142	0
[1*]C(Cl)Cl>>[1*]CCl	[1*]C(Cl)Cl	[1*]CCl	-0.433571473	14	0.240787449	0.017199103	-0.433571473	14	Rules	0.240787449	0.017199103	0
[1*]C(F)(F)F>>[1*]Br	[1*]C(F)(F)F	[1*]Br	-0.091096347	116	0.167388025	0.001443	-0.126833329	60	Rules	0.222058868	0.003700981	56
[1*]C(F)(F)F>>[1*]C	[1*]C(F)(F)F	[1*]C	-0.64414455	245	0.431700013	0.001762041	-0.633969448	131	Rules	0.491843764	0.003754533	114
[1*]C(F)(F)F>>[1*]C#N	[1*]C(F)(F)F	[1*]C#N	-1.12800427	63	0.253930885	0.004030649	-1.261282034	39	Rules	0.225717315	0.005787623	24
[1*]C(F)(F)F>>[1*]C(=O)NN	[1*]C(F)(F)F	[1*]C(=O)NN	-2.820910318	13	0.382324475	0.029409575	-2.79454544	11	Rules	0.411177901	0.037379809	2
[1*]C(F)(F)F>>[1*]C(=O)O	[1*]C(F)(F)F	[1*]C(=O)O	-1.195598628	54	0.627282401	0.011616341	-1.11343747	32	Rules	0.790143351	0.02469198	22
[1*]C(F)(F)F>>[1*]C(=O)OC	[1*]C(F)(F)F	[1*]C(=O)OC	-0.862891559	73	0.314397797	0.004306819	-0.79999999	24	Rules	0.369594346	0.015399764	49
[1*]C(F)(F)F>>[1*]C(=O)OCC	[1*]C(F)(F)F	[1*]C(=O)OCC	-0.501006793	57	0.237480507	0.004166325	-0.29	13	Rules	0.280505428	0.021577341	44
[1*]C(F)(F)F>>[1*]C(C)(C)C	[1*]C(F)(F)F	[1*]C(C)(C)C	0.591675762	28	0.405163486	0.014470125	0.611200011	25	Rules	0.425052171	0.017002087	3
[1*]C(F)(F)F>>[1*]C(C)=O	[1*]C(F)(F)F	[1*]C(C)=O	-1.087440279	69	0.360941105	0.005231031	-1.312903211	31	Rules	0.3902409	0.012588416	38
[1*]C(F)(F)F>>[1*]C(C)C	[1*]C(F)(F)F	[1*]C(C)C	0.172440953	70	0.3227576	0.004610823	0.376153853	26	Rules	0.366574174	0.014099007	44
[1*]C(F)(F)F>>[1*]C(N)=O	[1*]C(F)(F)F	[1*]C(N)=O	-2.165524558	30	0.419779351	0.013992645	-2.20478259	23	Rules	0.473275521	0.020577197	7
[1*]C(F)(F)F>>[1*]C=O	[1*]C(F)(F)F	[1*]C=O	-1.231009938	18	0.309497076	0.017194282	-1.272666645	15	Rules	0.302807508	0.020187167	3
[1*]C(F)(F)F>>[1*]CC(=O)O	[1*]C(F)(F)F	[1*]CC(=O)O	-1.604776535	26	0.387661102	0.014910042	-1.667142811	14	Rules	0.466285326	0.033306095	12
[1*]C(F)(F)F>>[1*]CCC	[1*]C(F)(F)F	[1*]CCC	0.475317602	35	0.493112815	0.014088938	0.588214319	28	Rules	0.48100247	0.01717866	7
[1*]C(F)(F)F>>[1*]CCCC	[1*]C(F)(F)F	[1*]CCCC	0.945830064	31	0.551654404	0.017795303	1.177500006	20	Rules	0.533842836	0.026692142	11
[1*]C(F)(F)F>>[1*]CCCCC	[1*]C(F)(F)F	[1*]CCCCC	1.74900006	10	0.641360561	0.064136056	1.74900006	10	Rules	0.641360561	0.064136056	0
[1*]C(F)(F)F>>[1*]CCl	[1*]C(F)(F)F	[1*]CCl	-0.472821972	15	0.410239116	0.027349274	-0.473636382	11	Rules	0.479713966	0.043610361	4
[1*]C(F)(F)F>>[1*]CO	[1*]C(F)(F)F	[1*]CO	-1.65106401	29	0.466285829	0.016078822	-1.78545452	22	Rules	0.397752356	0.018079653	7
[1*]C(F)(F)F>>[1*]Cl	[1*]C(F)(F)F	[1*]Cl	-0.189016296	187	0.229572199	0.001227659	-0.251962605	107	Rules	0.257797044	0.002409318	80
[1*]C(F)(F)F>>[1*]F	[1*]C(F)(F)F	[1*]F	-0.662461687	154	0.261616565	0.001698809	-0.769444427	72	Rules	0.319730931	0.004440707	82
[1*]C(F)(F)F>>[1*]I	[1*]C(F)(F)F	[1*]I	0.095669036	68	0.148767291	0.002187754	0.118333385	36	Rules	0.19240581	0.005344606	32
[1*]C(F)(F)F>>[1*]N	[1*]C(F)(F)F	[1*]N	-1.656794712	71	0.542136076	0.007635719	-1.764883704	43	Rules	0.618440338	0.014382333	28
[1*]C(F)(F)F>>[1*]N(C)C	[1*]C(F)(F)F	[1*]N(C)C	-0.847010798	39	0.416109538	0.010669475	-0.885499984	20	Rules	0.564553628	0.028227681	19
[1*]C(F)(F)F>>[1*]NC	[1*]C(F)(F)F	[1*]NC	-1.119638848	17	0.476732354	0.02804308	-1.117857142	14	Rules	0.522172706	0.03729805	3
[1*]C(F)(F)F>>[1*]NC(=O)NN	[1*]C(F)(F)F	[1*]NC(=O)NN	-3.016999961	10	0.314891503	0.03148915	-3.016999961	10	Rules	0.314891503	0.03148915	0
[1*]C(F)(F)F>>[1*]NC(C)=O	[1*]C(F)(F)F	[1*]NC(C)=O	-1.485316763	37	0.49218673	0.013302344	-1.584399967	25	Rules	0.551181137	0.022047245	12
[1*]C(F)(F)F>>[1*]O	[1*]C(F)(F)F	[1*]O	-1.241572146	70	0.576528175	0.008236117	-1.335652157	46	Rules	0.641902224	0.013954396	24
[1*]C(F)(F)F>>[1*]OC	[1*]C(F)(F)F	[1*]OC	-0.794912768	145	0.286888578	0.001978542	-0.866901388	71	Rules	0.350850349	0.004941554	74
[1*]C(F)(F)F>>[1*]OC(C)=O	[1*]C(F)(F)F	[1*]OC(C)=O	-1.148145432	32	0.300560202	0.009392506	-1.302352894	17	Rules	0.329194676	0.019364393	15
[1*]C(F)(F)F>>[1*]OCC	[1*]C(F)(F)F	[1*]OCC	-0.386750102	82	0.297387593	0.003626678	-0.356666667	27	Rules	0.459154749	0.017005731	55
[1*]C(F)(F)F>>[1*]OCC(=O)O	[1*]C(F)(F)F	[1*]OCC(=O)O	-1.65215275	20	0.308211123	0.015410556	-1.707692271	13	Rules	0.352068972	0.027082229	7
[1*]C(F)(F)F>>[1*]Oc1ccccc1	[1*]C(F)(F)F	[1*]Oc1ccccc1	0.772047143	29	0.350099964	0.012072413	0.838571421	14	Rules	0.394127219	0.028151944	15
[1*]C(F)(F)F>>[1*]S(C)(=O)=O	[1*]C(F)(F)F	[1*]S(C)(=O)=O	-2.163752	18	0.354027329	0.019668185	-2.272142837	14	Rules	0.306021012	0.021858644	4
[1*]C(F)(F)F>>[1*]S(N)(=O)=O	[1*]C(F)(F)F	[1*]S(N)(=O)=O	-2.364159847	21	0.314890508	0.014994786	-2.471999987	15	Rules	0.304401058	0.020293404	6
[1*]C(F)(F)F>>[1*]SC	[1*]C(F)(F)F	[1*]SC	-0.339716329	55	0.277264588	0.005041174	-0.375217358	23	Rules	0.411569817	0.01789434	32
[1*]C(F)(F)F>>[1*][H]	[1*]C(F)(F)F	[1*][H]	-0.919433026	293	0.3585382	0.00122368	-1.00848483	165	Rules	0.412450459	0.0024997	128
[1*]C(F)(F)F>>[1*][N+](=O)[O-]	[1*]C(F)(F)F	[1*][N+](=O)[O-]	-0.879586471	128	0.233258931	0.001822335	-0.916760538	71	Rules	0.282158883	0.003974069	57
[1*]C(F)(F)F>>[1*]c1ccccc1	[1*]C(F)(F)F	[1*]c1ccccc1	0.609197703	60	0.41611731	0.006935289	0.696666655	33	Rules	0.440742769	0.013355841	27
[1*]C(F)F>>[1*]C	[1*]C(F)F	[1*]C	-0.522110462	21	0.264981679	0.012618175	-0.613636389	11	Rules	0.312866478	0.028442407	10
[1*]C(N)=O>>[1*]Br	[1*]C(N)=O	[1*]Br	2.0557382	66	0.343437355	0.005203596	2.076470591	51	Rules	0.375008402	0.007353106	15
[1*]C(N)=O>>[1*]C	[1*]C(N)=O	[1*]C	1.555685478	215	0.778488858	0.003620878	1.594437092	151	Rules	0.851705457	0.005640433	64
[1*]C(N)=O>>[1*]C#N	[1*]C(N)=O	[1*]C#N	0.897288238	94	0.382051014	0.004064372	0.870571432	70	Rules	0.418585902	0.005979799	24
[1*]C(N)=O>>[1*]C(=O)N(C)C	[1*]C(N)=O	[1*]C(=O)N(C)C	0.432639922	80	0.411038195	0.005137977	0.345818205	55	Rules	0.439316352	0.00798757	25
[1*]C(N)=O>>[1*]C(=O)N(CC)CC	[1*]C(N)=O	[1*]C(=O)N(CC)CC	1.395301128	29	0.33651836	0.011604081	1.335294131	17	Rules	0.396155201	0.023303247	12
[1*]C(N)=O>>[1*]C(=O)NC	[1*]C(N)=O	[1*]C(=O)NC	0.407986094	119	0.167639032	0.001408731	0.343333336	45	Rules	0.162424815	0.00360944	74
[1*]C(N)=O>>[1*]C(=O)NCC	[1*]C(N)=O	[1*]C(=O)NCC	0.72617158	45	0.24870456	0.005526768	0.612692302	26	Rules	0.247540795	0.0095208	19
[1*]C(N)=O>>[1*]C(=O)NCCC	[1*]C(N)=O	[1*]C(=O)NCCC	1.158988479	20	0.384988743	0.019249437	1.066923087	13	Rules	0.424683898	0.032667992	7
[1*]C(N)=O>>[1*]C(=O)NN	[1*]C(N)=O	[1*]C(=O)NN	-0.540067981	49	0.249021837	0.005082078	-0.595405406	37	Rules	0.217812288	0.005886819	12
[1*]C(N)=O>>[1*]C(=O)NNC(C)=O	[1*]C(N)=O	[1*]C(=O)NNC(C)=O	-0.537497121	14	0.19201879	0.013715628	-0.614999987	10	Rules	0.089721768	0.008972177	4
[1*]C(N)=O>>[1*]C(=O)O	[1*]C(N)=O	[1*]C(=O)O	0.747630766	152	0.652024451	0.004289635	0.770098037	102	Rules	0.775121186	0.007599227	50
[1*]C(N)=O>>[1*]C(=O)OC	[1*]C(N)=O	[1*]C(=O)OC	1.056941488	131	0.449669027	0.003432588	1.105833337	96	Rules	0.481319826	0.005013748	35
[1*]C(N)=O>>[1*]C(=O)OCC	[1*]C(N)=O	[1*]C(=O)OCC	1.490543362	99	0.453893789	0.004584786	1.534000005	75	Rules	0.471587314	0.006287831	24
[1*]C(N)=O>>[1*]C(C)(C)C	[1*]C(N)=O	[1*]C(C)(C)C	2.631571078	14	0.805200785	0.057514342	2.735454564	11	Rules	0.835899129	0.07599083	3
[1*]C(N)=O>>[1*]C(C)=O	[1*]C(N)=O	[1*]C(C)=O	0.780169677	128	0.391782899	0.003060804	0.738333342	96	Rules	0.389141197	0.004053554	32
[1*]C(N)=O>>[1*]C(C)C	[1*]C(N)=O	[1*]C(C)C	2.382303966	38	0.829460497	0.021827908	2.450357133	28	Rules	0.897484049	0.032053002	10
[1*]C(N)=O>>[1*]C(F)(F)F	[1*]C(N)=O	[1*]C(F)(F)F	2.165524558	30	0.419779351	0.013992645	2.20478259	23	Rules	0.473275521	0.020577197	7
[1*]C(N)=O>>[1*]C(N)=S	[1*]C(N)=O	[1*]C(N)=S	0.721431305	22	0.418029639	0.019001347	0.699375026	16	Rules	0.430681134	0.026917571	6
[1*]C(N)=O>>[1*]C=CC(C)=O	[1*]C(N)=O	[1*]C=CC(C)=O	1.435285747	28	0.322786562	0.011528091	1.441481496	27	Rules	0.327234369	0.012119791	1
[1*]C(N)=O>>[1*]C=C[N+](=O)[O-]	[1*]C(N)=O	[1*]C=C[N+](=O)[O-]	1.445297764	22	0.31970998	0.014532272	1.486111114	18	Rules	0.341297476	0.018960971	4
[1*]C(N)=O>>[1*]C=O	[1*]C(N)=O	[1*]C=O	0.748605581	61	0.435576859	0.007140604	0.687619033	42	Rules	0.414904099	0.009878669	19
[1*]C(N)=O>>[1*]CC	[1*]C(N)=O	[1*]CC	2.089251246	85	0.854191147	0.010049308	2.129866684	75	Rules	0.887988159	0.011839842	10
[1*]C(N)=O>>[1*]CC#N	[1*]C(N)=O	[1*]CC#N	0.976173902	22	0.310949595	0.014134073	0.910833336	12	Rules	0.274141892	0.022845158	10
[1*]C(N)=O>>[1*]CC(=O)O	[1*]C(N)=O	[1*]CC(=O)O	0.517796886	56	0.580572877	0.010367373	0.40755555	45	Rules	0.545686205	0.01212636	11
[1*]C(N)=O>>[1*]CC(=O)OCC	[1*]C(N)=O	[1*]CC(=O)OCC	1.868925807	15	0.239718736	0.015981249	1.904285731	14	Rules	0.204176193	0.014584014	1
[1*]C(N)=O>>[1*]CC(N)C(=O)O	[1*]C(N)=O	[1*]CC(N)C(=O)O	-2.023076925	13	0.399945507	0.030765039	-2.023076925	13	Rules	0.399945507	0.030765039	0
[1*]C(N)=O>>[1*]CCC	[1*]C(N)=O	[1*]CCC	2.70328205	54	0.884016331	0.016370673	2.782000008	45	Rules	0.935109633	0.020780214	9
[1*]C(N)=O>>[1*]CCC(=O)O	[1*]C(N)=O	[1*]CCC(=O)O	0.784876025	22	0.619017702	0.028137168	0.764285728	14	Rules	0.763239216	0.054517087	8
[1*]C(N)=O>>[1*]CCC(N)=O	[1*]C(N)=O	[1*]CCC(N)=O	0.412915078	22	0.366980557	0.016680934	0.429473682	19	Rules	0.368758786	0.019408357	3
[1*]C(N)=O>>[1*]CCCC	[1*]C(N)=O	[1*]CCCC	3.106620093	31	0.972996231	0.031386975	3.157499981	28	Rules	1.011041368	0.03610862	3
[1*]C(N)=O>>[1*]CCCC(=O)O	[1*]C(N)=O	[1*]CCCC(=O)O	1.47727274	11	0.723161027	0.065741912	1.47727274	11	Rules	0.723161027	0.065741912	0
[1*]C(N)=O>>[1*]CCCC(N)=O	[1*]C(N)=O	[1*]CCCC(N)=O	0.657692308	13	0.36837829	0.028336792	0.657692308	13	Rules	0.36837829	0.028336792	0
[1*]C(N)=O>>[1*]CCCCC	[1*]C(N)=O	[1*]CCCCC	4.043599875	16	0.765414015	0.047838376	4.14428569	14	Rules	0.758984306	0.054213165	2
[1*]C(N)=O>>[1*]CCCCO	[1*]C(N)=O	[1*]CCCCO	1.569999973	12	0.398702428	0.033225202	1.569999973	12	Rules	0.398702428	0.033225202	0
[1*]C(N)=O>>[1*]CCCN	[1*]C(N)=O	[1*]CCCN	1.116152629	15	0.634819408	0.042321294	1.150714306	14	Rules	0.643971603	0.045997972	1
[1*]C(N)=O>>[1*]CCCO	[1*]C(N)=O	[1*]CCCO	1.225714281	21	0.485732137	0.023130102	1.225714281	21	Rules	0.485732137	0.023130102	0
[1*]C(N)=O>>[1*]CCN	[1*]C(N)=O	[1*]CCN	0.889703456	26	0.624500766	0.02401926	0.911200027	25	Rules	0.627483847	0.025099354	1
[1*]C(N)=O>>[1*]CCO	[1*]C(N)=O	[1*]CCO	0.779748406	39	0.569671484	0.014606961	0.77694444	36	Rules	0.573444819	0.015929023	3
[1*]C(N)=O>>[1*]CN	[1*]C(N)=O	[1*]CN	0.562422485	30	0.538542323	0.017951411	0.562857165	28	Rules	0.54488772	0.019460276	2
[1*]C(N)=O>>[1*]CN(C)C	[1*]C(N)=O	[1*]CN(C)C	1.37659208	14	0.298958406	0.021354172	1.39384615	13	Rules	0.303823927	0.023371071	1
[1*]C(N)=O>>[1*]CN(C)N=O	[1*]C(N)=O	[1*]CN(C)N=O	0.47392321	14	0.38813295	0.027723782	0.476153882	13	Rules	0.403888167	0.031068321	1
[1*]C(N)=O>>[1*]CO	[1*]C(N)=O	[1*]CO	0.570546779	82	0.375395155	0.00457799	0.573802819	71	Rules	0.386539095	0.005444213	11
[1*]C(N)=O>>[1*]COC	[1*]C(N)=O	[1*]COC	1.306299151	12	0.486531949	0.040544329	1.323999991	10	Rules	0.534253424	0.053425342	2
[1*]C(N)=O>>[1*]COC(=O)N(C)C	[1*]C(N)=O	[1*]COC(=O)N(C)C	1.410588239	17	0.250211717	0.014718336	1.410588239	17	Rules	0.250211717	0.014718336	0
[1*]C(N)=O>>[1*]Cc1ccccc1	[1*]C(N)=O	[1*]Cc1ccccc1	2.687047479	25	0.655725861	0.026229034	2.720000016	12	Rules	0.844834562	0.07040288	13
[1*]C(N)=O>>[1*]Cl	[1*]C(N)=O	[1*]Cl	1.805398127	98	0.696453887	0.007106672	1.785657907	76	Rules	0.769762459	0.010128453	22
[1*]C(N)=O>>[1*]F	[1*]C(N)=O	[1*]F	1.278679661	65	0.302853464	0.004659284	1.27952381	42	Rules	0.347169405	0.008265938	23
[1*]C(N)=O>>[1*]I	[1*]C(N)=O	[1*]I	2.314940064	30	0.469207984	0.015640266	2.386500017	20	Rules	0.506663742	0.025333187	10
[1*]C(N)=O>>[1*]N	[1*]C(N)=O	[1*]N	0.363417407	117	0.57867471	0.004945938	0.407777777	81	Rules	0.598694408	0.007391289	36
[1*]C(N)=O>>[1*]N(C)C	[1*]C(N)=O	[1*]N(C)C	1.347216169	45	0.43071226	0.009571384	1.417567572	37	Rules	0.390223629	0.010546585	8
[1*]C(N)=O>>[1*]N=C=S	[1*]C(N)=O	[1*]N=C=S	2.544093144	21	0.264723183	0.012605866	2.523500029	20	Rules	0.253756534	0.012687827	1
[1*]C(N)=O>>[1*]N=NN(C)C	[1*]C(N)=O	[1*]N=NN(C)C	2.154057781	16	0.486176628	0.030386039	2.134000001	15	Rules	0.496340913	0.033089394	1
[1*]C(N)=O>>[1*]NC	[1*]C(N)=O	[1*]NC	1.083392659	21	0.474744658	0.022606888	1.176666719	15	Rules	0.462858637	0.030857242	6
[1*]C(N)=O>>[1*]NC(=O)N(C)C	[1*]C(N)=O	[1*]NC(=O)N(C)C	0.485874206	19	0.283780943	0.014935839	0.425333331	15	Rules	0.258757076	0.017250472	4
[1*]C(N)=O>>[1*]NC(=O)N(C)OC	[1*]C(N)=O	[1*]NC(=O)N(C)OC	0.693725754	11	0.206722827	0.018792984	0.678999988	10	Rules	0.211736201	0.02117362	1
[1*]C(N)=O>>[1*]NC(=O)NN	[1*]C(N)=O	[1*]NC(=O)NN	-0.673913036	23	0.251029516	0.010914327	-0.673913036	23	Rules	0.251029516	0.010914327	0
[1*]C(N)=O>>[1*]NC(=O)OC	[1*]C(N)=O	[1*]NC(=O)OC	1.173326222	29	0.290773212	0.010026662	1.196250018	24	Rules	0.302594734	0.012608114	5
[1*]C(N)=O>>[1*]NC(C)=O	[1*]C(N)=O	[1*]NC(C)=O	0.494976983	78	0.346099084	0.004437168	0.495438609	57	Rules	0.373946467	0.006560464	21
[1*]C(N)=O>>[1*]NC1=NCCN1	[1*]C(N)=O	[1*]NC1=NCCN1	0.64714772	13	0.261489117	0.020114547	0.655000006	12	Rules	0.271510922	0.02262591	1
[1*]C(N)=O>>[1*]NC=O	[1*]C(N)=O	[1*]NC=O	0.43206077	12	0.147830682	0.012319224	0.435454554	11	Rules	0.154555062	0.01405046	1
[1*]C(N)=O>>[1*]NN=C(C#N)C#N	[1*]C(N)=O	[1*]NN=C(C#N)C#N	2.27769233	13	0.716835101	0.055141162	2.27769233	13	Rules	0.716835101	0.055141162	0
[1*]C(N)=O>>[1*]O	[1*]C(N)=O	[1*]O	0.778217746	122	0.547613938	0.004488639	0.80903226	93	Rules	0.575144714	0.006184352	29
[1*]C(N)=O>>[1*]OC	[1*]C(N)=O	[1*]OC	1.278750846	106	0.408098615	0.003849987	1.316410266	78	Rules	0.438343923	0.005619794	28
[1*]C(N)=O>>[1*]OC(=O)N(C)C	[1*]C(N)=O	[1*]OC(=O)N(C)C	1.050369293	29	0.342169546	0.01179895	0.995600013	25	Rules	0.331776572	0.013271063	4
[1*]C(N)=O>>[1*]OC(=O)NC	[1*]C(N)=O	[1*]OC(=O)NC	0.603499459	38	0.267411171	0.007037136	0.609714271	35	Rules	0.261156768	0.007461622	3
[1*]C(N)=O>>[1*]OC(C)=O	[1*]C(N)=O	[1*]OC(C)=O	1.163753975	33	0.402813609	0.012206473	1.160000001	32	Rules	0.408672131	0.012771004	1
[1*]C(N)=O>>[1*]OCC	[1*]C(N)=O	[1*]OCC	1.668674524	35	0.392909907	0.011225997	1.641818178	22	Rules	0.368802934	0.01676377	13
[1*]C(N)=O>>[1*]OCC(=O)O	[1*]C(N)=O	[1*]OCC(=O)O	0.736060831	36	0.39535096	0.010981971	0.702258066	31	Rules	0.404991425	0.01306424	5
[1*]C(N)=O>>[1*]Oc1ccccc1	[1*]C(N)=O	[1*]Oc1ccccc1	3.006261648	18	0.564373979	0.03135411	3.002142826	14	Rules	0.581578438	0.041541317	4
[1*]C(N)=O>>[1*]S(N)(=O)=O	[1*]C(N)=O	[1*]S(N)(=O)=O	-0.218813764	43	0.228229456	0.005307662	-0.239444445	36	Rules	0.216754555	0.00602096	7
[1*]C(N)=O>>[1*]SC	[1*]C(N)=O	[1*]SC	1.661565518	25	0.423114671	0.016924587	1.683181829	22	Rules	0.440771896	0.020035086	3
[1*]C(N)=O>>[1*][H]	[1*]C(N)=O	[1*][H]	1.087389555	346	0.715545725	0.002068051	1.065758925	224	Rules	0.797580619	0.003560628	122
[1*]C(N)=O>>[1*][N+](=O)[O-]	[1*]C(N)=O	[1*][N+](=O)[O-]	1.186733446	98	0.412791748	0.004212161	1.16800001	80	Rules	0.408871244	0.005110891	18
[1*]C(N)=O>>[1*][N+]([O-])=NC#N	[1*]C(N)=O	[1*][N+]([O-])=NC#N	0.935238108	21	0.279743114	0.013321101	0.935238108	21	Rules	0.279743114	0.013321101	0
[1*]C(N)=O>>[1*]c1ccccc1	[1*]C(N)=O	[1*]c1ccccc1	2.814040349	78	0.624360264	0.008004619	2.834074066	54	Rules	0.678810046	0.012570556	24
[1*]C(N)=O>>[1*]n1c(O)ccc1O	[1*]C(N)=O	[1*]n1c(O)ccc1O	-0.342518765	29	0.368025076	0.01269052	-0.385416664	24	Rules	0.325014772	0.013542282	5
[1*]C(N)=S>>[1*]Br	[1*]C(N)=S	[1*]Br	1.057171451	11	0.389642693	0.035422063	1.074999987	10	Rules	0.405962512	0.040596251	1
[1*]C(N)=S>>[1*]C	[1*]C(N)=S	[1*]C	0.781992856	19	0.441169825	0.023219464	0.758124991	16	Rules	0.429871583	0.026866974	3
[1*]C(N)=S>>[1*]C(N)=O	[1*]C(N)=S	[1*]C(N)=O	-0.721431305	22	0.418029639	0.019001347	-0.699375026	16	Rules	0.430681134	0.026917571	6
[1*]C(N)=S>>[1*]CC	[1*]C(N)=S	[1*]CC	1.205833353	12	0.419944989	0.034995416	1.205833353	12	Rules	0.419944989	0.034995416	0
[1*]C(N)=S>>[1*]Cl	[1*]C(N)=S	[1*]Cl	0.921171191	11	0.404696464	0.036790588	0.894999988	10	Rules	0.41665997	0.041665997	1
[1*]C(N)=S>>[1*]OC	[1*]C(N)=S	[1*]OC	0.455059554	11	0.223911822	0.02035562	0.430999988	10	Rules	0.220527182	0.022052718	1
[1*]C(N)=S>>[1*]c1ccccc1	[1*]C(N)=S	[1*]c1ccccc1	2.280076375	13	0.427976724	0.032921286	2.326999987	10	Rules	0.481941683	0.048194168	3
[1*]C(N)C(=O)O>>[1*]C	[1*]C(N)C(=O)O	[1*]C	4.319090913	22	0.579342036	0.026333729	4.319090913	22	Rules	0.579342036	0.026333729	0
[1*]C(N)C(=O)O>>[1*]C(=O)O	[1*]C(N)C(=O)O	[1*]C(=O)O	2.836557832	18	0.696000769	0.038666709	2.822941185	17	Rules	0.714945531	0.042055619	1
[1*]C(N)C(=O)O>>[1*]CC	[1*]C(N)C(=O)O	[1*]CC	5.003333358	12	0.450440859	0.037536738	5.003333358	12	Rules	0.450440859	0.037536738	0
[1*]C(N)C(=O)O>>[1*]CCC	[1*]C(N)C(=O)O	[1*]CCC	5.538000041	10	0.450846164	0.045084616	5.538000041	10	Rules	0.450846164	0.045084616	0
[1*]C(N)C(=O)O>>[1*]CCCC	[1*]C(N)C(=O)O	[1*]CCCC	5.946000041	10	0.45392609	0.045392609	5.946000041	10	Rules	0.45392609	0.045392609	0
[1*]C(N)C(=O)O>>[1*]O	[1*]C(N)C(=O)O	[1*]O	2.539285698	14	0.345508857	0.024679204	2.539285698	14	Rules	0.345508857	0.024679204	0
[1*]C(N)C(=O)O>>[1*][H]	[1*]C(N)C(=O)O	[1*][H]	3.835384598	26	0.469162919	0.018044728	3.835384598	26	Rules	0.469162919	0.018044728	0
[1*]C(NC([2*])=O)C(C)C>>[2*][1*]	[1*]C(NC([2*])=O)C(C)C	[2*][1*]	-0.400000002	16	0.12827056	0.00801691	-0.400000002	16	Rules	0.12827056	0.00801691	0
[1*]C(O)CNC(C)C>>[1*][H]	[1*]C(O)CNC(C)C	[1*][H]	0.359658396	15	0.272874486	0.018191632	0.357692313	13	Rules	0.290205505	0.0223235	2
[1*]C(O)CO>>[1*]CO	[1*]C(O)CO	[1*]CO	0.51636364	11	0.10698343	0.009725766	0.51636364	11	Rules	0.10698343	0.009725766	0
[1*]C(O)CO>>[1*][H]	[1*]C(O)CO	[1*][H]	1.137777786	18	0.483340772	0.026852265	1.137777786	18	Rules	0.483340772	0.026852265	0
[1*]C(O)C[2*]>>[2*][1*]	[1*]C(O)C[2*]	[2*][1*]	1.160000013	12	0.380525922	0.031710494	1.160000013	12	Rules	0.380525922	0.031710494	0
[1*]C(OC(=O)n1ccnc1)C([2*])([3*])C>>[1*]C(OC(=S)n1ccnc1)C([2*])([3*])C	[1*]C(OC(=O)n1ccnc1)C([2*])([3*])C	[1*]C(OC(=S)n1ccnc1)C([2*])([3*])C	0.8266667	12	0.271304402	0.0226087	0.8266667	12	Rules	0.271304402	0.0226087	0
[1*]C(OC(=S)n1ccnc1)C([2*])([3*])C>>[1*]C(OC(=O)n1ccnc1)C([2*])([3*])C	[1*]C(OC(=S)n1ccnc1)C([2*])([3*])C	[1*]C(OC(=O)n1ccnc1)C([2*])([3*])C	-0.8266667	12	0.271304402	0.0226087	-0.8266667	12	Rules	0.271304402	0.0226087	0
[1*]C([2*])(C)C>>[1*]C(=O)C[2*]	[1*]C([2*])(C)C	[1*]C(=O)C[2*]	-1.138999965	10	0.850469784	0.085046978	-1.138999965	10	Rules	0.850469784	0.085046978	0
[1*]C([2*])(C)C>>[1*]C(=O)OC[2*]	[1*]C([2*])(C)C	[1*]C(=O)OC[2*]	-0.947596756	18	0.341085063	0.01894917	-0.90400004	10	Rules	0.459835766	0.045983577	8
[1*]C([2*])(C)C>>[1*]C(=O)O[2*]	[1*]C([2*])(C)C	[1*]C(=O)O[2*]	-1.609999345	20	0.553337593	0.02766688	-1.641875033	16	Rules	0.59186958	0.036991849	4
[1*]C([2*])(C)C>>[1*]C([2*])=O	[1*]C([2*])(C)C	[1*]C([2*])=O	-1.837938451	28	0.657707904	0.023489568	-1.853599992	25	Rules	0.695586577	0.027823463	3
[1*]C([2*])(C)C>>[1*]C([2*])C	[1*]C([2*])(C)C	[1*]C([2*])C	-0.409757281	143	0.200125019	0.001399476	-0.421428563	98	Rules	0.229274957	0.00233954	45
[1*]C([2*])(C)C>>[1*]C([2*])CCC	[1*]C([2*])(C)C	[1*]C([2*])CCC	0.498021263	17	0.173442993	0.010202529	0.478333333	12	Rules	0.193617854	0.016134821	5
[1*]C([2*])(C)C>>[1*]CCCCC[2*]	[1*]C([2*])(C)C	[1*]CCCCC[2*]	0.91538462	26	0.488264079	0.018779388	0.91538462	26	Rules	0.488264079	0.018779388	0
[1*]C([2*])(C)C>>[1*]CCCC[2*]	[1*]C([2*])(C)C	[1*]CCCC[2*]	0.549577029	34	0.400814762	0.011788669	0.534545461	33	Rules	0.397178248	0.012035704	1
[1*]C([2*])(C)C>>[1*]CCC[2*]	[1*]C([2*])(C)C	[1*]CCC[2*]	0.161310437	78	0.281369401	0.0036073	0.141999994	65	Rules	0.298497261	0.004592266	13
[1*]C([2*])(C)C>>[1*]CC[2*]	[1*]C([2*])(C)C	[1*]CC[2*]	-0.344947179	98	0.235525342	0.00240332	-0.362530108	83	Rules	0.239602531	0.002886777	15
[1*]C([2*])(C)C>>[1*]C[2*]	[1*]C([2*])(C)C	[1*]C[2*]	-0.828790096	147	0.268226286	0.001824669	-0.834513266	113	Rules	0.279674533	0.002474996	34
[1*]C([2*])(C)C>>[1*]N([2*])C	[1*]C([2*])(C)C	[1*]N([2*])C	-1.585472328	25	0.59380585	0.023752234	-1.741111155	18	Rules	0.604121974	0.033562332	7
[1*]C([2*])(C)C>>[1*]NC([2*])=O	[1*]C([2*])(C)C	[1*]NC([2*])=O	-2.293913859	18	0.677698864	0.037649937	-2.501666688	12	Rules	0.734176528	0.061181377	6
[1*]C([2*])(C)C>>[1*]N[2*]	[1*]C([2*])(C)C	[1*]N[2*]	-1.804581936	16	0.777967116	0.048622945	-2.093000009	10	Rules	0.848856071	0.084885607	6
[1*]C([2*])(C)C>>[1*]OC[2*]	[1*]C([2*])(C)C	[1*]OC[2*]	-0.999467526	43	0.550741302	0.012807937	-1.088709695	31	Rules	0.59861918	0.019310296	12
[1*]C([2*])(C)C>>[1*]O[2*]	[1*]C([2*])(C)C	[1*]O[2*]	-1.439234615	58	0.537618059	0.009269277	-1.554761911	42	Rules	0.531542766	0.01265578	16
[1*]C([2*])(C)C>>[1*]S[2*]	[1*]C([2*])(C)C	[1*]S[2*]	-0.983448835	19	0.661394031	0.034810212	-0.954117647	17	Rules	0.695297207	0.040899836	2
[1*]C([2*])(C)C>>[2*][1*]	[1*]C([2*])(C)C	[2*][1*]	-1.196269592	197	0.303928782	0.001542786	-1.273467752	124	Rules	0.297321489	0.002397754	73
[1*]C([2*])(Cl)Cl>>[1*]C([2*])Cl	[1*]C([2*])(Cl)Cl	[1*]C([2*])Cl	-0.676666597	12	0.265854827	0.022154569	-0.676666597	12	Rules	0.265854827	0.022154569	0
[1*]C([2*])(Cl)Cl>>[1*]C[2*]	[1*]C([2*])(Cl)Cl	[1*]C[2*]	-1.176218884	15	0.338902325	0.022593488	-1.189999987	11	Rules	0.392173431	0.03565213	4
[1*]C([2*])(F)F>>[1*]C[2*]	[1*]C([2*])(F)F	[1*]C[2*]	-0.922727285	11	0.455896721	0.041445156	-0.922727285	11	Rules	0.455896721	0.041445156	0
[1*]C([2*])(F)F>>[2*][1*]	[1*]C([2*])(F)F	[2*][1*]	-0.662306936	173	0.253895537	0.001467604	-0.746813174	91	Rules	0.299083353	0.00328663	82
[1*]C([2*])([3*])C>>[1*]C([2*])CC[3*]	[1*]C([2*])([3*])C	[1*]C([2*])CC[3*]	0.529808505	19	0.18969329	0.009983857	0.524285723	14	Rules	0.213567297	0.015254807	5
[1*]C([2*])([3*])C>>[1*]C([2*])[3*]	[1*]C([2*])([3*])C	[1*]C([2*])[3*]	-0.391866974	154	0.213516236	0.001386469	-0.402075464	106	Rules	0.243368086	0.002295925	48
[1*]C([2*])([3*])C>>[1*]N([2*])[3*]	[1*]C([2*])([3*])C	[1*]N([2*])[3*]	-1.632844744	27	0.62852631	0.023278752	-1.789500034	20	Rules	0.635655237	0.031782762	7
[1*]C([2*])([3*])Cl>>[1*]C([2*])[3*]	[1*]C([2*])([3*])Cl	[1*]C([2*])[3*]	-0.695810065	19	0.306422196	0.016127484	-0.735555508	18	Rules	0.260072911	0.014448495	1
[1*]C([2*])([3*])F>>[1*]C([2*])[3*]	[1*]C([2*])([3*])F	[1*]C([2*])[3*]	-0.6233543	16	0.231806567	0.01448791	-0.660000012	12	Rules	0.240037908	0.020003159	4
[1*]C([2*])=C>>[2*][1*]	[1*]C([2*])=C	[2*][1*]	-0.579423906	42	0.284151358	0.006765509	-0.785294164	17	Rules	0.328083801	0.019299047	25
[1*]C([2*])=O>>[1*]/S(I)=C(/N([2*])C)N(C)C	[1*]C([2*])=O	[1*]/S(I)=C(/N([2*])C)N(C)C	-2.370783471	25	0.191936991	0.00767748	-2.361304342	23	Rules	0.192738739	0.008379945	2
[1*]C([2*])=O>>[1*]C(=O)C(C)NC([2*])=O	[1*]C([2*])=O	[1*]C(=O)C(C)NC([2*])=O	-0.356299913	20	0.194891404	0.00974457	-0.317777774	18	Rules	0.155357487	0.008630971	2
[1*]C([2*])=O>>[1*]C(=O)C(CC(C)C)NC([2*])=O	[1*]C([2*])=O	[1*]C(=O)C(CC(C)C)NC([2*])=O	0.931538466	13	0.600317205	0.046178247	0.931538466	13	Rules	0.600317205	0.046178247	0
[1*]C([2*])=O>>[1*]C(=O)C(NC([2*])=O)C(C)C	[1*]C([2*])=O	[1*]C(=O)C(NC([2*])=O)C(C)C	0.390000004	16	0.141938965	0.008871185	0.390000004	16	Rules	0.141938965	0.008871185	0
[1*]C([2*])=O>>[1*]C(=O)C([2*])(C)C	[1*]C([2*])=O	[1*]C(=O)C([2*])(C)C	1.17788365	51	0.303257496	0.005946225	1.224117664	17	Rules	0.386022327	0.022707196	34
[1*]C([2*])=O>>[1*]C(=O)C([2*])N	[1*]C([2*])=O	[1*]C(=O)C([2*])N	-2.518489794	27	0.929471771	0.03442488	-2.586399987	25	Rules	0.841481267	0.033659251	2
[1*]C([2*])=O>>[1*]C(=O)CCCCCC[2*]	[1*]C([2*])=O	[1*]C(=O)CCCCCC[2*]	2.996428607	14	0.397135931	0.028366852	2.996428607	14	Rules	0.397135931	0.028366852	0
[1*]C([2*])=O>>[1*]C(=O)CCCCC[2*]	[1*]C([2*])=O	[1*]C(=O)CCCCC[2*]	2.110694475	15	0.738142646	0.04920951	2.258571393	14	Rules	0.483239989	0.034517142	1
[1*]C([2*])=O>>[1*]C(=O)CCCC[2*]	[1*]C([2*])=O	[1*]C(=O)CCCC[2*]	1.763263638	44	0.59975537	0.013630804	1.802857148	42	Rules	0.525479039	0.012511406	2
[1*]C([2*])=O>>[1*]C(=O)CCC[2*]	[1*]C([2*])=O	[1*]C(=O)CCC[2*]	1.238882344	95	0.479550838	0.005047904	1.212435905	78	Rules	0.44454905	0.005699347	17
[1*]C([2*])=O>>[1*]C(=O)CC[2*]	[1*]C([2*])=O	[1*]C(=O)CC[2*]	0.683303934	296	0.346640893	0.001171084	0.830000008	142	Rules	0.339974975	0.00239419	154
[1*]C([2*])=O>>[1*]C(=O)CNC([2*])=O	[1*]C([2*])=O	[1*]C(=O)CNC([2*])=O	-0.538237199	27	0.323953405	0.011998274	-0.485454533	22	Rules	0.337451602	0.015338709	5
[1*]C([2*])=O>>[1*]C(=O)C[2*]	[1*]C([2*])=O	[1*]C(=O)C[2*]	0.289413385	734	0.248289531	0.000338269	0.363865544	238	Rules	0.291782278	0.001225976	496
[1*]C([2*])=O>>[1*]C(=O)N([2*])C	[1*]C([2*])=O	[1*]C(=O)N([2*])C	-0.243270572	117	0.372504576	0.0031838	-0.217042244	71	Rules	0.436068135	0.006141805	46
[1*]C([2*])=O>>[1*]C(=O)NCC([2*])=O	[1*]C([2*])=O	[1*]C(=O)NCC([2*])=O	-1.06506214	38	0.304923124	0.008024293	-1.285454542	11	Rules	0.302005421	0.027455038	27
[1*]C([2*])=O>>[1*]C(=O)NNC([2*])=O	[1*]C([2*])=O	[1*]C(=O)NNC([2*])=O	-0.987457929	31	0.153039946	0.004936772	-0.98875	24	Rules	0.139511969	0.005812999	7
[1*]C([2*])=O>>[1*]C(=O)N[2*]	[1*]C([2*])=O	[1*]C(=O)N[2*]	-0.393572744	245	0.294048903	0.0012002	-0.441391308	115	Rules	0.307059873	0.002670086	130
[1*]C([2*])=O>>[1*]C(=O)OCCC[2*]	[1*]C([2*])=O	[1*]C(=O)OCCC[2*]	1.792568404	34	0.454586251	0.013370184	1.962142791	14	Rules	0.401960169	0.028711441	20
[1*]C([2*])=O>>[1*]C(=O)OCC[2*]	[1*]C([2*])=O	[1*]C(=O)OCC[2*]	0.888480486	77	0.562684382	0.007307589	1.237586214	29	Rules	0.698373894	0.024081858	48
[1*]C([2*])=O>>[1*]C(=O)OC[2*]	[1*]C([2*])=O	[1*]C(=O)OC[2*]	0.474953329	226	0.383336473	0.001696179	0.681714277	70	Rules	0.498144292	0.007116347	156
[1*]C([2*])=O>>[1*]C(=O)O[2*]	[1*]C([2*])=O	[1*]C(=O)O[2*]	0.222834303	347	0.324885471	0.000936269	0.409855074	138	Rules	0.359894515	0.002607931	209
[1*]C([2*])=O>>[1*]C(=O)c1ccc([2*])cc1	[1*]C([2*])=O	[1*]C(=O)c1ccc([2*])cc1	1.667602261	180	0.377542633	0.002097459	1.636363685	11	Rules	0.547069899	0.049733627	169
[1*]C([2*])=O>>[1*]C(C)C[2*]	[1*]C([2*])=O	[1*]C(C)C[2*]	1.728666645	15	0.643326917	0.042888461	1.728666645	15	Rules	0.643326917	0.042888461	0
[1*]C([2*])=O>>[1*]C([2*])(C)C	[1*]C([2*])=O	[1*]C([2*])(C)C	1.837938451	28	0.657707904	0.023489568	1.853599992	25	Rules	0.695586577	0.027823463	3
[1*]C([2*])=O>>[1*]C([2*])=S	[1*]C([2*])=O	[1*]C([2*])=S	0.690883046	69	0.379599023	0.005501435	0.716111133	54	Rules	0.385356571	0.007136233	15
[1*]C([2*])=O>>[1*]C([2*])C	[1*]C([2*])=O	[1*]C([2*])C	1.080060534	168	0.5860852	0.003488602	1.25552238	67	Rules	0.855264048	0.012765135	101
[1*]C([2*])=O>>[1*]C([2*])CC	[1*]C([2*])=O	[1*]C([2*])CC	1.917142828	14	0.755048939	0.053932067	1.917142828	14	Rules	0.755048939	0.053932067	0
[1*]C([2*])=O>>[1*]C([2*])c1ccccc1	[1*]C([2*])=O	[1*]C([2*])c1ccccc1	1.932301878	13	1.217240239	0.093633865	1.863636352	11	Rules	1.317036605	0.1197306	2
[1*]C([2*])=O>>[1*]C=CC([2*])=O	[1*]C([2*])=O	[1*]C=CC([2*])=O	0.337615738	380	0.155957893	0.000410416	0.522272723	44	Rules	0.245989812	0.005590678	336
[1*]C([2*])=O>>[1*]C=C[2*]	[1*]C([2*])=O	[1*]C=C[2*]	1.13617315	28	0.650736989	0.023240607	1.516363581	11	Rules	0.863044361	0.078458578	17
[1*]C([2*])=O>>[1*]CC(N)C([2*])=O	[1*]C([2*])=O	[1*]CC(N)C([2*])=O	-2.903749985	16	0.870309329	0.054394333	-2.903749985	16	Rules	0.870309329	0.054394333	0
[1*]C([2*])=O>>[1*]CC([2*])C(=O)O	[1*]C([2*])=O	[1*]CC([2*])C(=O)O	-2.1475	12	0.325020984	0.027085082	-2.1475	12	Rules	0.325020984	0.027085082	0
[1*]C([2*])=O>>[1*]CCC([2*])=O	[1*]C([2*])=O	[1*]CCC([2*])=O	0.234923221	186	0.291687864	0.001568214	0.380740727	27	Rules	0.56666996	0.020987776	159
[1*]C([2*])=O>>[1*]CCCC([2*])=O	[1*]C([2*])=O	[1*]CCCC([2*])=O	0.472385814	74	0.318059692	0.004298104	0.717692354	13	Rules	0.639585259	0.049198866	61
[1*]C([2*])=O>>[1*]CCCCCCC[2*]	[1*]C([2*])=O	[1*]CCCCCCC[2*]	4.240521968	13	0.924053714	0.071081055	4.37000006	10	Rules	0.996605332	0.099660533	3
[1*]C([2*])=O>>[1*]CCCCCC[2*]	[1*]C([2*])=O	[1*]CCCCCC[2*]	3.846110567	19	0.988989401	0.052052074	3.923529354	17	Rules	1.018442098	0.059908359	2
[1*]C([2*])=O>>[1*]CCCCC[2*]	[1*]C([2*])=O	[1*]CCCCC[2*]	2.796234316	38	1.174384584	0.030904857	2.820000003	35	Rules	1.218156745	0.034804478	3
[1*]C([2*])=O>>[1*]CCCC[2*]	[1*]C([2*])=O	[1*]CCCC[2*]	2.412315608	54	1.118586687	0.020714568	2.440588223	51	Rules	1.132664824	0.022209114	3
[1*]C([2*])=O>>[1*]CCC[2*]	[1*]C([2*])=O	[1*]CCC[2*]	1.726797201	128	0.87672047	0.006849379	1.837187495	96	Rules	0.953581282	0.009933138	32
[1*]C([2*])=O>>[1*]CC[2*]	[1*]C([2*])=O	[1*]CC[2*]	1.105534179	217	0.8215232	0.003785821	1.227412593	143	Rules	0.943706885	0.006599349	74
[1*]C([2*])=O>>[1*]CN([2*])N=O	[1*]C([2*])=O	[1*]CN([2*])N=O	-0.291333317	15	0.38353371	0.025568914	-0.291333317	15	Rules	0.38353371	0.025568914	0
[1*]C([2*])=O>>[1*]COC(=O)N([2*])C	[1*]C([2*])=O	[1*]COC(=O)N([2*])C	0.45320923	17	0.234136994	0.013772764	0.488571437	14	Rules	0.188102186	0.01343587	3
[1*]C([2*])=O>>[1*]COC([2*])=O	[1*]C([2*])=O	[1*]COC([2*])=O	0.44697068	49	0.46793413	0.009549676	0.527692325	26	Rules	0.584905525	0.022496366	23
[1*]C([2*])=O>>[1*]C[2*]	[1*]C([2*])=O	[1*]C[2*]	0.532134329	580	0.668999537	0.001153447	0.569652781	288	Rules	0.902999194	0.003135414	292
[1*]C([2*])=O>>[1*]N([2*])C	[1*]C([2*])=O	[1*]N([2*])C	0.229125531	78	0.383026302	0.004910594	0.405588201	34	Rules	0.51363347	0.015106867	44
[1*]C([2*])=O>>[1*]N=C(C#N)C(=O)O[2*]	[1*]C([2*])=O	[1*]N=C(C#N)C(=O)O[2*]	1.545949723	18	0.491890961	0.027327276	1.676363573	11	Rules	0.528285384	0.048025944	7
[1*]C([2*])=O>>[1*]N=NN([2*])C	[1*]C([2*])=O	[1*]N=NN([2*])C	0.899637456	14	0.374041851	0.026717275	0.936153831	13	Rules	0.362411814	0.027877832	1
[1*]C([2*])=O>>[1*]NC(=O)N([2*])C	[1*]C([2*])=O	[1*]NC(=O)N([2*])C	-0.495505403	29	0.371310358	0.012803805	-0.55086954	23	Rules	0.38306079	0.016654817	6
[1*]C([2*])=O>>[1*]NC(=O)NNC([2*])=O	[1*]C([2*])=O	[1*]NC(=O)NNC([2*])=O	-1.289336929	20	0.373401869	0.018670093	-1.281874993	16	Rules	0.401201828	0.025075114	4
[1*]C([2*])=O>>[1*]NC(=O)N[2*]	[1*]C([2*])=O	[1*]NC(=O)N[2*]	-0.490292408	41	0.385575376	0.009404277	-0.575483868	31	Rules	0.353975888	0.011418577	10
[1*]C([2*])=O>>[1*]NC([2*])=O	[1*]C([2*])=O	[1*]NC([2*])=O	-0.07969224	439	0.352976584	0.000804047	-0.230175438	114	Rules	0.447490502	0.003925355	325
[1*]C([2*])=O>>[1*]OC(=O)N[2*]	[1*]C([2*])=O	[1*]OC(=O)N[2*]	-0.308316288	29	0.247323121	0.008528383	-0.306923086	26	Rules	0.257802531	0.009915482	3
[1*]C([2*])=O>>[1*]OCC([2*])=O	[1*]C([2*])=O	[1*]OCC([2*])=O	-0.196211907	565	0.180313068	0.000319138	-0.47326924	52	Rules	0.32869153	0.006320991	513
[1*]C([2*])=O>>[1*]OCCC[2*]	[1*]C([2*])=O	[1*]OCCC[2*]	1.673948406	21	0.596730633	0.028415744	1.979999987	13	Rules	0.42257149	0.032505499	8
[1*]C([2*])=O>>[1*]OCC[2*]	[1*]C([2*])=O	[1*]OCC[2*]	0.564610277	55	0.767590726	0.013956195	0.578800007	25	Rules	0.938910351	0.037556414	30
[1*]C([2*])=O>>[1*]OC[2*]	[1*]C([2*])=O	[1*]OC[2*]	0.466873696	139	0.242885255	0.001747376	0.654411769	34	Rules	0.413522878	0.012162438	105
[1*]C([2*])=O>>[1*]O[2*]	[1*]C([2*])=O	[1*]O[2*]	0.181642402	285	0.273866221	0.000960934	0.275252523	99	Rules	0.408442399	0.004125681	186
[1*]C([2*])=O>>[1*]S(=O)(=O)NC(=O)N[2*]	[1*]C([2*])=O	[1*]S(=O)(=O)NC(=O)N[2*]	-1.141010278	11	0.217286222	0.019753293	-1.174999991	10	Rules	0.195803178	0.019580318	1
[1*]C([2*])=O>>[1*]S(=O)(=O)NC([2*])=O	[1*]C([2*])=O	[1*]S(=O)(=O)NC([2*])=O	-0.517229184	17	0.482889637	0.028405273	-0.54833332	12	Rules	0.552331148	0.046027596	5
[1*]C([2*])=O>>[1*]S(=O)(=O)c1ccc([2*])cc1	[1*]C([2*])=O	[1*]S(=O)(=O)c1ccc([2*])cc1	1.353829081	36	0.451912816	0.012553134	0.989999991	10	Rules	0.366302868	0.036630287	26
[1*]C([2*])=O>>[1*]S([2*])(=O)=O	[1*]C([2*])=O	[1*]S([2*])(=O)=O	-0.294835928	206	0.466581427	0.002264958	-0.440843375	83	Rules	0.575341271	0.006931823	123
[1*]C([2*])=O>>[1*]S[2*]	[1*]C([2*])=O	[1*]S[2*]	0.638962671	68	0.306879951	0.00451294	0.811363617	22	Rules	0.477376705	0.021698941	46
[1*]C([2*])=O>>[1*]c1ccc([2*])cc1	[1*]C([2*])=O	[1*]c1ccc([2*])cc1	1.922159677	96	0.451529339	0.004703431	2.092999979	30	Rules	0.587620303	0.019587343	66
[1*]C([2*])=O>>[1*]c1cccc([2*])c1	[1*]C([2*])=O	[1*]c1cccc([2*])c1	1.93716389	42	0.512523674	0.012202945	2.030909092	11	Rules	0.781082037	0.071007458	31
[1*]C([2*])=O>>[1*]c1ccccc1[2*]	[1*]C([2*])=O	[1*]c1ccccc1[2*]	1.809916199	60	0.431586869	0.007193114	1.809374958	16	Rules	0.73063867	0.045664917	44
[1*]C([2*])=O>>[1*]n1c([2*])ccc1O	[1*]C([2*])=O	[1*]n1c([2*])ccc1O	-1.494775154	35	0.509500618	0.014557161	-1.567142865	28	Rules	0.504959529	0.018034269	7
[1*]C([2*])=O>>[2*][1*]	[1*]C([2*])=O	[2*][1*]	0.275093805	1580	0.501176967	0.000317201	0.296581471	626	Rules	0.720035201	0.001150216	954
[1*]C([2*])=S>>[1*]C(=O)N[2*]	[1*]C([2*])=S	[1*]C(=O)N[2*]	-1.039395225	25	0.351443438	0.014057738	-1.102142879	14	Rules	0.328403572	0.023457398	11
[1*]C([2*])=S>>[1*]C([2*])=O	[1*]C([2*])=S	[1*]C([2*])=O	-0.690883046	69	0.379599023	0.005501435	-0.716111133	54	Rules	0.385356571	0.007136233	15
[1*]C([2*])=S>>[1*]S([2*])(=O)=O	[1*]C([2*])=S	[1*]S([2*])(=O)=O	-0.886087325	12	0.327239256	0.027269938	-0.909090931	11	Rules	0.332879999	0.030261818	1
[1*]C([2*])Br>>[1*]C[2*]	[1*]C([2*])Br	[1*]C[2*]	-0.484806572	15	0.281849293	0.018789953	-0.579000029	10	Rules	0.299423462	0.029942346	5
[1*]C([2*])C(=O)NCc1ccccc1>>[1*]C(C[2*])C(=O)NCc1ccccc1	[1*]C([2*])C(=O)NCc1ccccc1	[1*]C(C[2*])C(=O)NCc1ccccc1	0.271999988	10	0.171710359	0.017171036	0.271999988	10	Rules	0.171710359	0.017171036	0
[1*]C([2*])C(=O)O>>[1*]C(=O)OC[2*]	[1*]C([2*])C(=O)O	[1*]C(=O)OC[2*]	1.987716228	11	1.271810366	0.115619124	2.172000012	10	Rules	1.175649212	0.117564921	1
[1*]C([2*])C(=O)O>>[1*]C(=O)O[2*]	[1*]C([2*])C(=O)O	[1*]C(=O)O[2*]	1.66260178	13	1.343343353	0.103334104	1.829999992	12	Rules	1.253482391	0.104456866	1
[1*]C([2*])C(=O)O>>[1*]C(C[2*])C(=O)O	[1*]C([2*])C(=O)O	[1*]C(C[2*])C(=O)O	0.427499931	12	0.322860045	0.026905004	0.427499931	12	Rules	0.322860045	0.026905004	0
[1*]C([2*])C(=O)O>>[1*]CCCC[2*]	[1*]C([2*])C(=O)O	[1*]CCCC[2*]	2.770768168	14	1.196106298	0.085436164	2.79	13	Rules	1.242691919	0.095591686	1
[1*]C([2*])C(=O)O>>[1*]CCC[2*]	[1*]C([2*])C(=O)O	[1*]CCC[2*]	2.514339569	14	1.124585637	0.080327546	2.54153844	13	Rules	1.165703201	0.089669477	1
[1*]C([2*])C(=O)O>>[1*]CC[2*]	[1*]C([2*])C(=O)O	[1*]CC[2*]	2.069674996	24	1.012016435	0.042167351	2.251578944	19	Rules	1.042770114	0.054882638	5
[1*]C([2*])C(=O)O>>[1*]C[2*]	[1*]C([2*])C(=O)O	[1*]C[2*]	1.592639806	43	1.017041032	0.023652117	1.919354828	31	Rules	1.009692783	0.032570735	12
[1*]C([2*])C(=O)O>>[2*][1*]	[1*]C([2*])C(=O)O	[2*][1*]	1.276989026	55	0.917665282	0.016684823	1.581025639	39	Rules	0.903177961	0.023158409	16
[1*]C([2*])C(=O)OCC>>[1*]C([2*])C(N)=O	[1*]C([2*])C(=O)OCC	[1*]C([2*])C(N)=O	-1.560306703	11	0.115214181	0.010474016	-1.56100005	10	Rules	0.121422218	0.012142222	1
[1*]C([2*])C(=O)OCC>>[2*][1*]	[1*]C([2*])C(=O)OCC	[2*][1*]	-0.471275489	23	0.364440639	0.015845245	-0.666923067	13	Rules	0.244655716	0.01881967	10
[1*]C([2*])C(C)C>>[1*]C([2*])C	[1*]C([2*])C(C)C	[1*]C([2*])C	-0.832499983	16	0.18624357	0.011640223	-0.832499983	16	Rules	0.18624357	0.011640223	0
[1*]C([2*])C(C)C>>[1*]C([2*])CC(C)C	[1*]C([2*])C(C)C	[1*]C([2*])CC(C)C	0.555000011	10	0.073824148	0.007382415	0.555000011	10	Rules	0.073824148	0.007382415	0
[1*]C([2*])C(C)C>>[1*]C([2*])Cc1ccccc1	[1*]C([2*])C(C)C	[1*]C([2*])Cc1ccccc1	0.742307713	13	0.033949435	0.002611495	0.742307713	13	Rules	0.033949435	0.002611495	0
[1*]C([2*])C(C)C>>[1*]C[2*]	[1*]C([2*])C(C)C	[1*]C[2*]	-1.094606824	17	0.204773248	0.012045485	-1.103749984	16	Rules	0.207874135	0.012992133	1
[1*]C([2*])C(N)=O>>[1*]C(C[2*])C(N)=O	[1*]C([2*])C(N)=O	[1*]C(C[2*])C(N)=O	0.469749703	16	0.107868885	0.006741805	0.472666663	15	Rules	0.110999797	0.007399986	1
[1*]C([2*])C(N)=O>>[1*]C([2*])C(=O)OCC	[1*]C([2*])C(N)=O	[1*]C([2*])C(=O)OCC	1.560306703	11	0.115214181	0.010474016	1.56100005	10	Rules	0.121422218	0.012142222	1
[1*]C([2*])C(N)=O>>[1*]C[2*]	[1*]C([2*])C(N)=O	[1*]C[2*]	1.411521374	14	0.419080268	0.029934305	1.209999992	10	Rules	0.163707052	0.016370705	4
[1*]C([2*])C(N)=O>>[2*][1*]	[1*]C([2*])C(N)=O	[2*][1*]	1.159556496	28	0.465835127	0.016636969	0.797857146	14	Rules	0.308873374	0.022062384	14
[1*]C([2*])C([3*])C>>[1*]C([2*])C([3*])CC	[1*]C([2*])C([3*])C	[1*]C([2*])C([3*])CC	0.399000022	10	0.307767883	0.030776788	0.399000022	10	Rules	0.307767883	0.030776788	0
[1*]C([2*])C([3*])C>>[1*]C([2*])CC([3*])C	[1*]C([2*])C([3*])C	[1*]C([2*])CC([3*])C	0.571818192	11	0.08953417	0.00813947	0.571818192	11	Rules	0.08953417	0.00813947	0
[1*]C([2*])C([3*])C>>[1*]C([2*])[3*]	[1*]C([2*])C([3*])C	[1*]C([2*])[3*]	-0.862142837	14	0.138073454	0.00986239	-0.862142837	14	Rules	0.138073454	0.00986239	0
[1*]C([2*])C([3*])CC>>[1*]C([2*])C([3*])C	[1*]C([2*])C([3*])CC	[1*]C([2*])C([3*])C	-0.399000022	10	0.307767883	0.030776788	-0.399000022	10	Rules	0.307767883	0.030776788	0
[1*]C([2*])C>>[1*]C(=O)C[2*]	[1*]C([2*])C	[1*]C(=O)C[2*]	-0.595090054	49	0.485673973	0.009911714	-0.635909107	22	Rules	0.711327817	0.032333083	27
[1*]C([2*])C>>[1*]C(=O)N([2*])C	[1*]C([2*])C	[1*]C(=O)N([2*])C	-1.813192755	25	0.860103773	0.034404151	-2.198181799	11	Rules	1.172013791	0.106546708	14
[1*]C([2*])C>>[1*]C(=O)OC[2*]	[1*]C([2*])C	[1*]C(=O)OC[2*]	-0.702897582	78	0.403023538	0.005166968	-0.67600001	20	Rules	0.747299682	0.037364984	58
[1*]C([2*])C>>[1*]C(=O)O[2*]	[1*]C([2*])C	[1*]C(=O)O[2*]	-1.128520882	104	0.396101175	0.003808665	-1.241515159	33	Rules	0.671077113	0.02033567	71
[1*]C([2*])C>>[1*]C(C)CC[2*]	[1*]C([2*])C	[1*]C(C)CC[2*]	0.875072087	46	0.231423898	0.005030954	0.883500029	20	Rules	0.298015835	0.014900792	26
[1*]C([2*])C>>[1*]C(C)C[2*]	[1*]C([2*])C	[1*]C(C)C[2*]	0.425741711	87	0.192334802	0.002210745	0.434788724	71	Rules	0.208428544	0.002935613	16
[1*]C([2*])C>>[1*]C([2*])(C)C	[1*]C([2*])C	[1*]C([2*])(C)C	0.409757281	143	0.200125019	0.001399476	0.421428563	98	Rules	0.229274957	0.00233954	45
[1*]C([2*])C>>[1*]C([2*])=O	[1*]C([2*])C	[1*]C([2*])=O	-1.080060534	168	0.5860852	0.003488602	-1.25552238	67	Rules	0.855264048	0.012765135	101
[1*]C([2*])C>>[1*]C([2*])C(C)C	[1*]C([2*])C	[1*]C([2*])C(C)C	0.832499983	16	0.18624357	0.011640223	0.832499983	16	Rules	0.18624357	0.011640223	0
[1*]C([2*])C>>[1*]C([2*])CC	[1*]C([2*])C	[1*]C([2*])CC	0.370235598	148	0.166756938	0.001126736	0.456714269	70	Rules	0.188777313	0.002696819	78
[1*]C([2*])C>>[1*]C([2*])CCC	[1*]C([2*])C	[1*]C([2*])CCC	0.91186631	50	0.148448416	0.002968968	0.958750003	24	Rules	0.105966064	0.004415253	26
[1*]C([2*])C>>[1*]C([2*])CCCC	[1*]C([2*])C	[1*]C([2*])CCCC	1.423851977	13	0.123247708	0.009480593	1.439166692	12	Rules	0.115085601	0.009590467	1
[1*]C([2*])C>>[1*]C([2*])O	[1*]C([2*])C	[1*]C([2*])O	-1.904518861	15	0.551774139	0.036784943	-1.97857144	14	Rules	0.489172857	0.034940918	1
[1*]C([2*])C>>[1*]CC(=O)O[2*]	[1*]C([2*])C	[1*]CC(=O)O[2*]	-1.104171088	38	0.380964069	0.01002537	-1.388333333	12	Rules	0.560321918	0.046693493	26
[1*]C([2*])C>>[1*]CC([2*])=O	[1*]C([2*])C	[1*]CC([2*])=O	-0.953082408	23	0.617630394	0.026853495	-1.159000027	10	Rules	0.90684373	0.090684373	13
[1*]C([2*])C>>[1*]CC([2*])C	[1*]C([2*])C	[1*]CC([2*])C	0.447954349	42	0.190060433	0.004525248	0.485599993	25	Rules	0.223738688	0.008949548	17
[1*]C([2*])C>>[1*]CCCCCCC[2*]	[1*]C([2*])C	[1*]CCCCCCC[2*]	2.542500056	16	0.303831126	0.018989445	2.542500056	16	Rules	0.303831126	0.018989445	0
[1*]C([2*])C>>[1*]CCCCCC[2*]	[1*]C([2*])C	[1*]CCCCCC[2*]	1.990487568	28	0.44313549	0.015826268	1.941200044	25	Rules	0.437857663	0.017514307	3
[1*]C([2*])C>>[1*]CCCCC[2*]	[1*]C([2*])C	[1*]CCCCC[2*]	1.467604087	56	0.500179076	0.008931769	1.435471709	53	Rules	0.494724351	0.009334422	3
[1*]C([2*])C>>[1*]CCCC[2*]	[1*]C([2*])C	[1*]CCCC[2*]	1.020525171	93	0.392726022	0.00422286	1.008764044	89	Rules	0.392966038	0.004415349	4
[1*]C([2*])C>>[1*]CCC[2*]	[1*]C([2*])C	[1*]CCC[2*]	0.481223791	248	0.306941778	0.001237668	0.546508868	169	Rules	0.308618659	0.001826146	79
[1*]C([2*])C>>[1*]CC[2*]	[1*]C([2*])C	[1*]CC[2*]	0.058858059	411	0.188175681	0.000457848	0.069634146	246	Rules	0.208256776	0.000846572	165
[1*]C([2*])C>>[1*]CO[2*]	[1*]C([2*])C	[1*]CO[2*]	-0.757744759	59	0.556449762	0.009431352	-1.279285704	14	Rules	0.689163005	0.049225929	45
[1*]C([2*])C>>[1*]C[2*]	[1*]C([2*])C	[1*]C[2*]	-0.326985148	915	0.167764486	0.000183349	-0.367499997	384	Rules	0.221283942	0.00057626	531
[1*]C([2*])C>>[1*]C[C@@H]([2*])C	[1*]C([2*])C	[1*]C[C@@H]([2*])C	0.451198979	72	0.16244212	0.002256141	0.525428561	35	Rules	0.194835414	0.005566726	37
[1*]C([2*])C>>[1*]C[C@H]([2*])C	[1*]C([2*])C	[1*]C[C@H]([2*])C	0.451198979	72	0.16244212	0.002256141	0.525428561	35	Rules	0.194835414	0.005566726	37
[1*]C([2*])C>>[1*]N([2*])C	[1*]C([2*])C	[1*]N([2*])C	-1.035672958	71	0.639641979	0.009009042	-1.484285756	28	Rules	0.732976816	0.026177743	43
[1*]C([2*])C>>[1*]NC([2*])=O	[1*]C([2*])C	[1*]NC([2*])=O	-1.867868078	48	0.667148729	0.013898932	-2.265217399	23	Rules	0.73895422	0.032128444	25
[1*]C([2*])C>>[1*]NC[2*]	[1*]C([2*])C	[1*]NC[2*]	-1.455232067	16	0.827012681	0.051688293	-1.81200001	10	Rules	0.786324755	0.078632476	6
[1*]C([2*])C>>[1*]N[2*]	[1*]C([2*])C	[1*]N[2*]	-1.220189087	46	0.930099881	0.020219563	-1.855416643	24	Rules	0.838274512	0.034928105	22
[1*]C([2*])C>>[1*]OC(=O)N[2*]	[1*]C([2*])C	[1*]OC(=O)N[2*]	-2.31400001	10	0.502022537	0.050202254	-2.31400001	10	Rules	0.502022537	0.050202254	0
[1*]C([2*])C>>[1*]OC([2*])=O	[1*]C([2*])C	[1*]OC([2*])=O	-1.409410094	39	0.512626989	0.013144282	-1.978571443	14	Rules	0.436592737	0.031185195	25
[1*]C([2*])C>>[1*]OC[2*]	[1*]C([2*])C	[1*]OC[2*]	-0.59301335	136	0.434259851	0.003193087	-0.935806466	31	Rules	0.620820811	0.020026478	105
[1*]C([2*])C>>[1*]O[2*]	[1*]C([2*])C	[1*]O[2*]	-0.934037639	199	0.544243132	0.00273489	-1.387049164	61	Rules	0.577123147	0.009461035	138
[1*]C([2*])C>>[1*]S([2*])(=O)=O	[1*]C([2*])C	[1*]S([2*])(=O)=O	-2.093304243	21	0.92680708	0.04413367	-2.363571452	14	Rules	0.96493608	0.068924006	7
[1*]C([2*])C>>[1*]S[2*]	[1*]C([2*])C	[1*]S[2*]	-0.596661371	36	0.550386197	0.015288505	-0.615238101	21	Rules	0.717646281	0.034173632	15
[1*]C([2*])C>>[1*][C@@H](C[2*])CC	[1*]C([2*])C	[1*][C@@H](C[2*])CC	0.662528638	32	0.191579972	0.005986874	0.68588236	17	Rules	0.226717287	0.013336311	15
[1*]C([2*])C>>[1*][C@H](C[2*])CC	[1*]C([2*])C	[1*][C@H](C[2*])CC	0.662528638	32	0.191579972	0.005986874	0.68588236	17	Rules	0.226717287	0.013336311	15
[1*]C([2*])C>>[1*]c1ccc([2*])cc1	[1*]C([2*])C	[1*]c1ccc([2*])cc1	1.096739217	139	0.323182239	0.002325052	1.258500017	20	Rules	0.526910291	0.026345515	119
[1*]C([2*])C>>[2*][1*]	[1*]C([2*])C	[2*][1*]	-0.701685238	883	0.311111806	0.000352335	-0.852931504	365	Rules	0.265358785	0.00072701	518
[1*]C([2*])CC(C)C>>[1*]C([2*])C(C)C	[1*]C([2*])CC(C)C	[1*]C([2*])C(C)C	-0.555000011	10	0.073824148	0.007382415	-0.555000011	10	Rules	0.073824148	0.007382415	0
[1*]C([2*])CC(C)C>>[1*]C([2*])Cc1ccccc1	[1*]C([2*])CC(C)C	[1*]C([2*])Cc1ccccc1	0.260714287	14	0.263685831	0.018834702	0.260714287	14	Rules	0.263685831	0.018834702	0
[1*]C([2*])CC([3*])C>>[1*]C([2*])C([3*])C	[1*]C([2*])CC([3*])C	[1*]C([2*])C([3*])C	-0.571818192	11	0.08953417	0.00813947	-0.571818192	11	Rules	0.08953417	0.00813947	0
[1*]C([2*])CC>>[1*]C(=O)C[2*]	[1*]C([2*])CC	[1*]C(=O)C[2*]	-1.200212311	13	0.753189736	0.057937672	-1.243999974	10	Rules	0.836981343	0.083698134	3
[1*]C([2*])CC>>[1*]C(C)CC[2*]	[1*]C([2*])CC	[1*]C(C)CC[2*]	0.443171935	32	0.174144553	0.005442017	0.479375014	16	Rules	0.225432013	0.014089501	16
[1*]C([2*])CC>>[1*]C([2*])=O	[1*]C([2*])CC	[1*]C([2*])=O	-1.917142828	14	0.755048939	0.053932067	-1.917142828	14	Rules	0.755048939	0.053932067	0
[1*]C([2*])CC>>[1*]C([2*])C	[1*]C([2*])CC	[1*]C([2*])C	-0.370235598	148	0.166756938	0.001126736	-0.456714269	70	Rules	0.188777313	0.002696819	78
[1*]C([2*])CC>>[1*]C([2*])CCC	[1*]C([2*])CC	[1*]C([2*])CCC	0.454397478	39	0.131484832	0.003371406	0.487391302	23	Rules	0.144606633	0.006287245	16
[1*]C([2*])CC>>[1*]C([2*])CCCC	[1*]C([2*])CC	[1*]C([2*])CCCC	0.952440305	16	0.139470364	0.008716898	0.957857144	14	Rules	0.146349362	0.010453526	2
[1*]C([2*])CC>>[1*]CCCCC[2*]	[1*]C([2*])CC	[1*]CCCCC[2*]	0.95549996	20	0.567871997	0.0283936	0.95549996	20	Rules	0.567871997	0.0283936	0
[1*]C([2*])CC>>[1*]CCCC[2*]	[1*]C([2*])CC	[1*]CCCC[2*]	0.572063786	29	0.420655556	0.014505364	0.566785693	28	Rules	0.427395636	0.01526413	1
[1*]C([2*])CC>>[1*]CC[2*]	[1*]C([2*])CC	[1*]CC[2*]	-0.331559769	127	0.180274919	0.001419488	-0.350714272	56	Rules	0.240082236	0.004287183	71
[1*]C([2*])CC>>[1*]C[2*]	[1*]C([2*])CC	[1*]C[2*]	-0.676192983	164	0.221713909	0.001351914	-0.825999989	70	Rules	0.238688458	0.003409835	94
[1*]C([2*])CC>>[1*]O[2*]	[1*]C([2*])CC	[1*]O[2*]	-0.959143654	37	0.725477126	0.01960749	-1.835833308	12	Rules	0.552522446	0.046043537	25
[1*]C([2*])CC>>[2*][1*]	[1*]C([2*])CC	[2*][1*]	-0.978322799	146	0.437902813	0.002999334	-1.298730137	63	Rules	0.26004027	0.004127623	83
[1*]C([2*])CCC>>[1*]C(C)C[2*]	[1*]C([2*])CCC	[1*]C(C)C[2*]	-0.456712176	33	0.157472352	0.004771889	-0.503529418	17	Rules	0.190523697	0.011207276	16
[1*]C([2*])CCC>>[1*]C([2*])(C)C	[1*]C([2*])CCC	[1*]C([2*])(C)C	-0.498021263	17	0.173442993	0.010202529	-0.478333333	12	Rules	0.193617854	0.016134821	5
[1*]C([2*])CCC>>[1*]C([2*])C	[1*]C([2*])CCC	[1*]C([2*])C	-0.91186631	50	0.148448416	0.002968968	-0.958750003	24	Rules	0.105966064	0.004415253	26
[1*]C([2*])CCC>>[1*]C([2*])CC	[1*]C([2*])CCC	[1*]C([2*])CC	-0.454397478	39	0.131484832	0.003371406	-0.487391302	23	Rules	0.144606633	0.006287245	16
[1*]C([2*])CCC>>[1*]C([2*])CCCC	[1*]C([2*])CCC	[1*]C([2*])CCCC	0.444666694	15	0.104735507	0.006982367	0.444666694	15	Rules	0.104735507	0.006982367	0
[1*]C([2*])CCC>>[1*]CCCCC[2*]	[1*]C([2*])CCC	[1*]CCCCC[2*]	0.614374995	16	0.60883458	0.038052161	0.614374995	16	Rules	0.60883458	0.038052161	0
[1*]C([2*])CCC>>[1*]CCC[2*]	[1*]C([2*])CCC	[1*]CCC[2*]	-0.31112133	31	0.366581525	0.01182521	-0.330416698	24	Rules	0.41395736	0.017248223	7
[1*]C([2*])CCC>>[1*]CC[2*]	[1*]C([2*])CCC	[1*]CC[2*]	-0.796134858	32	0.272597384	0.008518668	-0.838333325	24	Rules	0.28199086	0.011749619	8
[1*]C([2*])CCC>>[1*]C[2*]	[1*]C([2*])CCC	[1*]C[2*]	-1.291560579	41	0.198560695	0.004842944	-1.331538443	26	Rules	0.223833769	0.008608991	15
[1*]C([2*])CCC>>[2*][1*]	[1*]C([2*])CCC	[2*][1*]	-1.731996499	51	0.312399119	0.006125473	-1.791999981	20	Rules	0.223668041	0.011183402	31
[1*]C([2*])CCCC>>[1*]C(C)C[2*]	[1*]C([2*])CCCC	[1*]C(C)C[2*]	-1.0690001	10	0.146927743	0.014692774	-1.0690001	10	Rules	0.146927743	0.014692774	0
[1*]C([2*])CCCC>>[1*]C([2*])C	[1*]C([2*])CCCC	[1*]C([2*])C	-1.423851977	13	0.123247708	0.009480593	-1.439166692	12	Rules	0.115085601	0.009590467	1
[1*]C([2*])CCCC>>[1*]C([2*])CC	[1*]C([2*])CCCC	[1*]C([2*])CC	-0.952440305	16	0.139470364	0.008716898	-0.957857144	14	Rules	0.146349362	0.010453526	2
[1*]C([2*])CCCC>>[1*]C([2*])CCC	[1*]C([2*])CCCC	[1*]C([2*])CCC	-0.444666694	15	0.104735507	0.006982367	-0.444666694	15	Rules	0.104735507	0.006982367	0
[1*]C([2*])CCCC>>[1*]CCC[2*]	[1*]C([2*])CCCC	[1*]CCC[2*]	-0.845625022	16	0.44453674	0.027783546	-0.845625022	16	Rules	0.44453674	0.027783546	0
[1*]C([2*])CCCC>>[1*]CC[2*]	[1*]C([2*])CCCC	[1*]CC[2*]	-1.315333324	15	0.302061226	0.020137415	-1.315333324	15	Rules	0.302061226	0.020137415	0
[1*]C([2*])CCCC>>[1*]C[2*]	[1*]C([2*])CCCC	[1*]C[2*]	-1.787222216	18	0.270093789	0.01500521	-1.787222216	18	Rules	0.270093789	0.01500521	0
[1*]C([2*])CCCC>>[2*][1*]	[1*]C([2*])CCCC	[2*][1*]	-2.149015765	13	0.219371675	0.016874744	-2.154999972	12	Rules	0.228015292	0.019001274	1
[1*]C([2*])CCCCC[3*]>>[1*]C([2*])CCCC[3*]	[1*]C([2*])CCCCC[3*]	[1*]C([2*])CCCC[3*]	-0.54599994	10	0.056213855	0.005621385	-0.54599994	10	Rules	0.056213855	0.005621385	0
[1*]C([2*])CCCC[3*]>>[1*]C([2*])CCCCC[3*]	[1*]C([2*])CCCC[3*]	[1*]C([2*])CCCCC[3*]	0.54599994	10	0.056213855	0.005621385	0.54599994	10	Rules	0.056213855	0.005621385	0
[1*]C([2*])CCCC[3*]>>[1*]C([2*])CCC[3*]	[1*]C([2*])CCCC[3*]	[1*]C([2*])CCC[3*]	-0.530769245	13	0.106180757	0.008167751	-0.530769245	13	Rules	0.106180757	0.008167751	0
[1*]C([2*])CCCC[3*]>>[1*]C([2*])CC[3*]	[1*]C([2*])CCCC[3*]	[1*]C([2*])CC[3*]	-1.006363781	11	0.196126165	0.017829651	-1.006363781	11	Rules	0.196126165	0.017829651	0
[1*]C([2*])CCCC[3*]>>[1*]C([3*])CCCC[2*]	[1*]C([2*])CCCC[3*]	[1*]C([3*])CCCC[2*]	0.1045454	11	0.072713654	0.006610332	0.1045454	11	Rules	0.072713654	0.006610332	0
[1*]C([2*])CCC[3*]>>[1*]C(CC[2*])CC[3*]	[1*]C([2*])CCC[3*]	[1*]C(CC[2*])CC[3*]	0.5845454	11	0.068755095	0.006250463	0.5845454	11	Rules	0.068755095	0.006250463	0
[1*]C([2*])CCC[3*]>>[1*]C(C[2*])CCC[3*]	[1*]C([2*])CCC[3*]	[1*]C(C[2*])CCC[3*]	0.55300001	10	0.041109533	0.004110953	0.55300001	10	Rules	0.041109533	0.004110953	0
[1*]C([2*])CCC[3*]>>[1*]C(C[2*])C[3*]	[1*]C([2*])CCC[3*]	[1*]C(C[2*])C[3*]	-0.503571514	14	0.054717116	0.003908365	-0.503571514	14	Rules	0.054717116	0.003908365	0
[1*]C([2*])CCC[3*]>>[1*]C(C[3*])CCC[2*]	[1*]C([2*])CCC[3*]	[1*]C(C[3*])CCC[2*]	0.633636273	11	0.05500401	0.005000365	0.633636273	11	Rules	0.05500401	0.005000365	0
[1*]C([2*])CCC[3*]>>[1*]C(C[3*])CC[2*]	[1*]C([2*])CCC[3*]	[1*]C(C[3*])CC[2*]	0.085454491	11	0.037513765	0.003410342	0.085454491	11	Rules	0.037513765	0.003410342	0
[1*]C([2*])CCC[3*]>>[1*]C([2*])CCCC[3*]	[1*]C([2*])CCC[3*]	[1*]C([2*])CCCC[3*]	0.530769245	13	0.106180757	0.008167751	0.530769245	13	Rules	0.106180757	0.008167751	0
[1*]C([2*])CCC[3*]>>[1*]C([2*])CC[3*]	[1*]C([2*])CCC[3*]	[1*]C([2*])CC[3*]	-0.500000004	28	0.100148007	0.003576715	-0.500000004	28	Rules	0.100148007	0.003576715	0
[1*]C([2*])CCC[3*]>>[1*]C([2*])C[3*]	[1*]C([2*])CCC[3*]	[1*]C([2*])C[3*]	-0.995149851	27	0.123605367	0.004577977	-1.001600045	25	Rules	0.124688967	0.004987559	2
[1*]C([2*])CCC[3*]>>[1*]C([2*])[3*]	[1*]C([2*])CCC[3*]	[1*]C([2*])[3*]	-1.490003623	21	0.140812346	0.00670535	-1.502500034	20	Rules	0.131983852	0.006599193	1
[1*]C([2*])CCC[3*]>>[1*]C([3*])CCCC[2*]	[1*]C([2*])CCC[3*]	[1*]C([3*])CCCC[2*]	0.676363491	11	0.061036571	0.005548779	0.676363491	11	Rules	0.061036571	0.005548779	0
[1*]C([2*])CCC[3*]>>[1*]C([3*])CCC[2*]	[1*]C([2*])CCC[3*]	[1*]C([3*])CCC[2*]	0.122666633	15	0.060765006	0.004051	0.122666633	15	Rules	0.060765006	0.004051	0
[1*]C([2*])CCC[3*]>>[1*]C([3*])CC[2*]	[1*]C([2*])CCC[3*]	[1*]C([3*])CC[2*]	-0.48	17	0.120052067	0.007061886	-0.48	17	Rules	0.120052067	0.007061886	0
[1*]C([2*])CCC[3*]>>[1*]C([3*])C[2*]	[1*]C([2*])CCC[3*]	[1*]C([3*])C[2*]	-1.061333427	15	0.10868472	0.007245648	-1.061333427	15	Rules	0.10868472	0.007245648	0
[1*]C([2*])CC[3*]>>[1*]C(CC[2*])CC[3*]	[1*]C([2*])CC[3*]	[1*]C(CC[2*])CC[3*]	1.09700003	10	0.066675048	0.006667505	1.09700003	10	Rules	0.066675048	0.006667505	0
[1*]C([2*])CC[3*]>>[1*]C(C[2*])CC[3*]	[1*]C([2*])CC[3*]	[1*]C(C[2*])CC[3*]	0.540666687	15	0.060647285	0.004043152	0.540666687	15	Rules	0.060647285	0.004043152	0
[1*]C([2*])CC[3*]>>[1*]C(C[3*])CCC[2*]	[1*]C([2*])CC[3*]	[1*]C(C[3*])CCC[2*]	1.14799995	10	0.055337353	0.005533735	1.14799995	10	Rules	0.055337353	0.005533735	0
[1*]C([2*])CC[3*]>>[1*]C(C[3*])CC[2*]	[1*]C([2*])CC[3*]	[1*]C(C[3*])CC[2*]	0.592857114	14	0.057836345	0.004131168	0.592857114	14	Rules	0.057836345	0.004131168	0
[1*]C([2*])CC[3*]>>[1*]C([2*])([3*])C	[1*]C([2*])CC[3*]	[1*]C([2*])([3*])C	-0.529808505	19	0.18969329	0.009983857	-0.524285723	14	Rules	0.213567297	0.015254807	5
[1*]C([2*])CC[3*]>>[1*]C([2*])CCCC[3*]	[1*]C([2*])CC[3*]	[1*]C([2*])CCCC[3*]	1.006363781	11	0.196126165	0.017829651	1.006363781	11	Rules	0.196126165	0.017829651	0
[1*]C([2*])CC[3*]>>[1*]C([2*])CCC[3*]	[1*]C([2*])CC[3*]	[1*]C([2*])CCC[3*]	0.500000004	28	0.100148007	0.003576715	0.500000004	28	Rules	0.100148007	0.003576715	0
[1*]C([2*])CC[3*]>>[1*]C([2*])C[3*]	[1*]C([2*])CC[3*]	[1*]C([2*])C[3*]	-0.465957661	59	0.130844994	0.002217712	-0.487906984	43	Rules	0.1363392	0.003170679	16
[1*]C([2*])CC[3*]>>[1*]C([2*])[3*]	[1*]C([2*])CC[3*]	[1*]C([2*])[3*]	-0.942395573	64	0.1449257	0.002264464	-0.99289477	38	Rules	0.099265107	0.00261224	26
[1*]C([2*])CC[3*]>>[1*]C([3*])CCCC[2*]	[1*]C([2*])CC[3*]	[1*]C([3*])CCCC[2*]	1.19999992	10	0.03829711	0.003829711	1.19999992	10	Rules	0.03829711	0.003829711	0
[1*]C([2*])CC[3*]>>[1*]C([3*])CCC[2*]	[1*]C([2*])CC[3*]	[1*]C([3*])CCC[2*]	0.649999973	15	0.045825799	0.003055053	0.649999973	15	Rules	0.045825799	0.003055053	0
[1*]C([2*])CC[3*]>>[1*]C([3*])C[2*]	[1*]C([2*])CC[3*]	[1*]C([3*])C[2*]	-0.511363673	22	0.095782291	0.00435374	-0.511363673	22	Rules	0.095782291	0.00435374	0
[1*]C([2*])CO>>[1*]C[2*]	[1*]C([2*])CO	[1*]C[2*]	0.54181819	22	0.2740288	0.012455855	0.54181819	22	Rules	0.2740288	0.012455855	0
[1*]C([2*])C[3*]>>[1*]C(C[2*])CC[3*]	[1*]C([2*])C[3*]	[1*]C(C[2*])CC[3*]	1.0746154	13	0.054254738	0.004173441	1.0746154	13	Rules	0.054254738	0.004173441	0
[1*]C([2*])C[3*]>>[1*]C(C[2*])C[3*]	[1*]C([2*])C[3*]	[1*]C(C[2*])C[3*]	0.437538074	33	0.184555297	0.005592585	0.555454522	22	Rules	0.050495408	0.002295246	11
[1*]C([2*])C[3*]>>[1*]C(C[3*])CC[2*]	[1*]C([2*])C[3*]	[1*]C(C[3*])CC[2*]	1.112499967	12	0.05136763	0.004280636	1.112499967	12	Rules	0.05136763	0.004280636	0
[1*]C([2*])C[3*]>>[1*]C([2*])CCC[3*]	[1*]C([2*])C[3*]	[1*]C([2*])CCC[3*]	0.995149851	27	0.123605367	0.004577977	1.001600045	25	Rules	0.124688967	0.004987559	2
[1*]C([2*])C[3*]>>[1*]C([2*])CC[3*]	[1*]C([2*])C[3*]	[1*]C([2*])CC[3*]	0.465957661	59	0.130844994	0.002217712	0.487906984	43	Rules	0.1363392	0.003170679	16
[1*]C([2*])C[3*]>>[1*]C([2*])[3*]	[1*]C([2*])C[3*]	[1*]C([2*])[3*]	-0.393157458	181	0.171406193	0.000946996	-0.473203874	103	Rules	0.173223272	0.001681779	78
[1*]C([2*])C[3*]>>[1*]C([3*])CCC[2*]	[1*]C([2*])C[3*]	[1*]C([3*])CCC[2*]	1.125714238	14	0.170506671	0.012179048	1.125714238	14	Rules	0.170506671	0.012179048	0
[1*]C([2*])C[3*]>>[1*]C([3*])CC[2*]	[1*]C([2*])C[3*]	[1*]C([3*])CC[2*]	0.55727272	22	0.144919701	0.006587259	0.55727272	22	Rules	0.144919701	0.006587259	0
[1*]C([2*])Cc1ccccc1>>[1*]C([2*])C(C)C	[1*]C([2*])Cc1ccccc1	[1*]C([2*])C(C)C	-0.742307713	13	0.033949435	0.002611495	-0.742307713	13	Rules	0.033949435	0.002611495	0
[1*]C([2*])Cc1ccccc1>>[1*]C([2*])CC(C)C	[1*]C([2*])Cc1ccccc1	[1*]C([2*])CC(C)C	-0.260714287	14	0.263685831	0.018834702	-0.260714287	14	Rules	0.263685831	0.018834702	0
[1*]C([2*])Cc1ccccc1>>[1*]C[2*]	[1*]C([2*])Cc1ccccc1	[1*]C[2*]	-1.802526736	15	0.176108985	0.011740599	-1.830999997	10	Rules	0.195075465	0.019507547	5
[1*]C([2*])Cl>>[1*]C([2*])(Cl)Cl	[1*]C([2*])Cl	[1*]C([2*])(Cl)Cl	0.676666597	12	0.265854827	0.022154569	0.676666597	12	Rules	0.265854827	0.022154569	0
[1*]C([2*])Cl>>[1*]C[2*]	[1*]C([2*])Cl	[1*]C[2*]	-0.406570484	33	0.343049152	0.010395429	-0.409000026	30	Rules	0.360022535	0.012000751	3
[1*]C([2*])Cl>>[2*][1*]	[1*]C([2*])Cl	[2*][1*]	-0.681387498	19	0.37783311	0.019885953	-0.715000006	18	Rules	0.358366361	0.019909242	1
[1*]C([2*])N>>[1*]CC([2*])N	[1*]C([2*])N	[1*]CC([2*])N	0.464666641	15	0.274404959	0.018293664	0.464666641	15	Rules	0.274404959	0.018293664	0
[1*]C([2*])N>>[1*]CCCCCC[2*]	[1*]C([2*])N	[1*]CCCCCC[2*]	5.301666808	12	0.568488138	0.047374012	5.301666808	12	Rules	0.568488138	0.047374012	0
[1*]C([2*])N>>[1*]CCCCC[2*]	[1*]C([2*])N	[1*]CCCCC[2*]	4.607857229	14	0.981742445	0.07012446	4.607857229	14	Rules	0.981742445	0.07012446	0
[1*]C([2*])N>>[1*]CCCC[2*]	[1*]C([2*])N	[1*]CCCC[2*]	4.004444468	18	1.066066066	0.059225893	4.004444468	18	Rules	1.066066066	0.059225893	0
[1*]C([2*])N>>[1*]CCC[2*]	[1*]C([2*])N	[1*]CCC[2*]	3.46350004	20	1.186415585	0.059320779	3.46350004	20	Rules	1.186415585	0.059320779	0
[1*]C([2*])N>>[1*]CC[2*]	[1*]C([2*])N	[1*]CC[2*]	2.913628829	24	1.072866069	0.044702753	2.994347857	23	Rules	1.019745218	0.044336749	1
[1*]C([2*])N>>[1*]C[2*]	[1*]C([2*])N	[1*]C[2*]	2.557004232	29	0.953681675	0.032885575	2.60653848	26	Rules	0.948349926	0.036474997	3
[1*]C([2*])N>>[2*][1*]	[1*]C([2*])N	[2*][1*]	2.266289059	47	0.956187836	0.020344422	2.344545461	44	Rules	0.864045264	0.019637392	3
[1*]C([2*])NC(C)=O>>[1*]CC([2*])NC(C)=O	[1*]C([2*])NC(C)=O	[1*]CC([2*])NC(C)=O	0.259599993	25	0.244991162	0.009799646	0.259599993	25	Rules	0.244991162	0.009799646	0
[1*]C([2*])NC(C)=O>>[2*][1*]	[1*]C([2*])NC(C)=O	[2*][1*]	0.591291095	22	0.455542318	0.020706469	0.511176467	17	Rules	0.42700825	0.025118132	5
[1*]C([2*])NC([3*])=O>>[1*]CC([2*])NC([3*])=O	[1*]C([2*])NC([3*])=O	[1*]CC([2*])NC([3*])=O	0.259599993	25	0.244991162	0.009799646	0.259599993	25	Rules	0.244991162	0.009799646	0
[1*]C([2*])O>>[1*]C([2*])C	[1*]C([2*])O	[1*]C([2*])C	1.904518861	15	0.551774139	0.036784943	1.97857144	14	Rules	0.489172857	0.034940918	1
[1*]C([2*])O>>[1*]C=C[2*]	[1*]C([2*])O	[1*]C=C[2*]	1.498024924	13	0.518423112	0.039878701	1.628999958	10	Rules	0.517267421	0.051726742	3
[1*]C([2*])O>>[1*]CCC[2*]	[1*]C([2*])O	[1*]CCC[2*]	2.669011374	15	0.714011841	0.047600789	2.779285694	14	Rules	0.593794276	0.042413877	1
[1*]C([2*])O>>[1*]CC[2*]	[1*]C([2*])O	[1*]CC[2*]	1.967799046	29	0.763645324	0.026332597	2.012857111	28	Rules	0.737356915	0.026334176	1
[1*]C([2*])O>>[1*]CO[2*]	[1*]C([2*])O	[1*]CO[2*]	0.561819068	12	0.470687548	0.039223962	0.508999992	10	Rules	0.491334882	0.049133488	2
[1*]C([2*])O>>[1*]C[2*]	[1*]C([2*])O	[1*]C[2*]	1.440581496	41	0.676244282	0.016493763	1.480769213	39	Rules	0.668869334	0.017150496	2
[1*]C([2*])O>>[1*]N([2*])N=O	[1*]C([2*])O	[1*]N([2*])N=O	-0.530000032	10	0.365877947	0.036587795	-0.530000032	10	Rules	0.365877947	0.036587795	0
[1*]C([2*])O>>[1*]OC[2*]	[1*]C([2*])O	[1*]OC[2*]	0.608052556	14	0.285630435	0.020402174	0.600909061	11	Rules	0.312616494	0.028419681	3
[1*]C([2*])O>>[2*][1*]	[1*]C([2*])O	[2*][1*]	0.928899091	63	0.542838746	0.008616488	0.92983607	61	Rules	0.549522478	0.009008565	2
[1*]C([2*])OC(=O)n1ccnc1>>[1*]C([2*])OC(=S)n1ccnc1	[1*]C([2*])OC(=O)n1ccnc1	[1*]C([2*])OC(=S)n1ccnc1	0.816153885	13	0.262505218	0.020192709	0.816153885	13	Rules	0.262505218	0.020192709	0
[1*]C([2*])OC(=S)n1ccnc1>>[1*]C([2*])OC(=O)n1ccnc1	[1*]C([2*])OC(=S)n1ccnc1	[1*]C([2*])OC(=O)n1ccnc1	-0.816153885	13	0.262505218	0.020192709	-0.816153885	13	Rules	0.262505218	0.020192709	0
[1*]C([2*])[3*]>>[1*]C(=O)N([2*])[3*]	[1*]C([2*])[3*]	[1*]C(=O)N([2*])[3*]	-1.813192755	25	0.860103773	0.034404151	-2.198181799	11	Rules	1.172013791	0.106546708	14
[1*]C([2*])[3*]>>[1*]C(C)C(=O)NC([2*])[3*]	[1*]C([2*])[3*]	[1*]C(C)C(=O)NC([2*])[3*]	-0.366363632	11	0.087894576	0.007990416	-0.366363632	11	Rules	0.087894576	0.007990416	0
[1*]C([2*])[3*]>>[1*]C(C[2*])C[3*]	[1*]C([2*])[3*]	[1*]C(C[2*])C[3*]	0.810017973	51	0.248270784	0.004868055	0.882500009	36	Rules	0.247459942	0.006873887	15
[1*]C([2*])[3*]>>[1*]C(C[3*])CC[2*]	[1*]C([2*])[3*]	[1*]C(C[3*])CC[2*]	1.570999961	10	0.211158161	0.021115816	1.570999961	10	Rules	0.211158161	0.021115816	0
[1*]C([2*])[3*]>>[1*]C([2*])([3*])C	[1*]C([2*])[3*]	[1*]C([2*])([3*])C	0.391866974	154	0.213516236	0.001386469	0.402075464	106	Rules	0.243368086	0.002295925	48
[1*]C([2*])[3*]>>[1*]C([2*])([3*])Cl	[1*]C([2*])[3*]	[1*]C([2*])([3*])Cl	0.695810065	19	0.306422196	0.016127484	0.735555508	18	Rules	0.260072911	0.014448495	1
[1*]C([2*])[3*]>>[1*]C([2*])([3*])F	[1*]C([2*])[3*]	[1*]C([2*])([3*])F	0.6233543	16	0.231806567	0.01448791	0.660000012	12	Rules	0.240037908	0.020003159	4
[1*]C([2*])[3*]>>[1*]C([2*])C([3*])C	[1*]C([2*])[3*]	[1*]C([2*])C([3*])C	0.862142837	14	0.138073454	0.00986239	0.862142837	14	Rules	0.138073454	0.00986239	0
[1*]C([2*])[3*]>>[1*]C([2*])CCC[3*]	[1*]C([2*])[3*]	[1*]C([2*])CCC[3*]	1.490003623	21	0.140812346	0.00670535	1.502500034	20	Rules	0.131983852	0.006599193	1
[1*]C([2*])[3*]>>[1*]C([2*])CC[3*]	[1*]C([2*])[3*]	[1*]C([2*])CC[3*]	0.942395573	64	0.1449257	0.002264464	0.99289477	38	Rules	0.099265107	0.00261224	26
[1*]C([2*])[3*]>>[1*]C([2*])C[3*]	[1*]C([2*])[3*]	[1*]C([2*])C[3*]	0.393157458	181	0.171406193	0.000946996	0.473203874	103	Rules	0.173223272	0.001681779	78
[1*]C([2*])[3*]>>[1*]C([3*])CCC[2*]	[1*]C([2*])[3*]	[1*]C([3*])CCC[2*]	1.412666659	15	0.52030849	0.034687233	1.412666659	15	Rules	0.52030849	0.034687233	0
[1*]C([2*])[3*]>>[1*]C([3*])CC[2*]	[1*]C([2*])[3*]	[1*]C([3*])CC[2*]	0.967924217	39	0.272113799	0.006977277	0.9708108	37	Rules	0.278770889	0.007534348	2
[1*]C([2*])[3*]>>[1*]C([3*])C[2*]	[1*]C([2*])[3*]	[1*]C([3*])C[2*]	0.399474015	102	0.226705615	0.002222604	0.399306917	101	Rules	0.22783001	0.002255743	1
[1*]C([2*])[3*]>>[1*]CC([2*])[3*]	[1*]C([2*])[3*]	[1*]CC([2*])[3*]	0.448098949	121	0.172023482	0.001421682	0.502727267	66	Rules	0.203942262	0.003090034	55
[1*]C([2*])[3*]>>[1*]CCC([2*])[3*]	[1*]C([2*])[3*]	[1*]CCC([2*])[3*]	0.938361003	15	0.233927259	0.015595151	0.950769225	13	Rules	0.237993729	0.01830721	2
[1*]C([2*])[3*]>>[1*]N([2*])[3*]	[1*]C([2*])[3*]	[1*]N([2*])[3*]	-0.98683813	76	0.660601446	0.008692124	-1.484285756	28	Rules	0.732976816	0.026177743	48
[1*]C([2*])[3*]>>[1*]OC(=O)N([2*])[3*]	[1*]C([2*])[3*]	[1*]OC(=O)N([2*])[3*]	-2.088621661	11	0.330632241	0.030057476	-2.07999997	10	Rules	0.347211126	0.034721113	1
[1*]C([2*])[3*]>>[1*]OC([2*])[3*]	[1*]C([2*])[3*]	[1*]OC([2*])[3*]	-0.297832805	75	0.333575888	0.004447679	-0.581538508	13	Rules	0.659379091	0.050721469	62
[1*]C([2*])c1ccccc1>>[1*]C(CC[2*])c1ccccc1	[1*]C([2*])c1ccccc1	[1*]C(CC[2*])c1ccccc1	1.040909182	11	0.048260733	0.004387339	1.040909182	11	Rules	0.048260733	0.004387339	0
[1*]C([2*])c1ccccc1>>[1*]C(C[2*])c1ccccc1	[1*]C([2*])c1ccccc1	[1*]C(C[2*])c1ccccc1	0.471643902	24	0.10466633	0.004361097	0.527058847	17	Rules	0.059241502	0.003484794	7
[1*]C([2*])c1ccccc1>>[1*]C([2*])=O	[1*]C([2*])c1ccccc1	[1*]C([2*])=O	-1.932301878	13	1.217240239	0.093633865	-1.863636352	11	Rules	1.317036605	0.1197306	2
[1*]C([2*])c1ccccc1>>[1*]CC(C[2*])c1ccccc1	[1*]C([2*])c1ccccc1	[1*]CC(C[2*])c1ccccc1	1.07583335	12	0.055833815	0.004652818	1.07583335	12	Rules	0.055833815	0.004652818	0
[1*]C([2*])c1ccccc1>>[1*]CC([2*])c1ccccc1	[1*]C([2*])c1ccccc1	[1*]CC([2*])c1ccccc1	0.565555522	18	0.038228883	0.002123827	0.565555522	18	Rules	0.038228883	0.002123827	0
[1*]C([2*])c1ccccc1>>[1*]CCC([2*])c1ccccc1	[1*]C([2*])c1ccccc1	[1*]CCC([2*])c1ccccc1	1.121538423	13	0.043175236	0.003321172	1.121538423	13	Rules	0.043175236	0.003321172	0
[1*]C([2*])c1ccccc1>>[1*]CCCC[2*]	[1*]C([2*])c1ccccc1	[1*]CCCC[2*]	-0.352312388	12	0.307862585	0.025655215	-0.383636488	11	Rules	0.302167963	0.027469815	1
[1*]C([2*])c1ccccc1>>[1*]CCC[2*]	[1*]C([2*])c1ccccc1	[1*]CCC[2*]	-0.756217589	27	0.276929345	0.010256642	-0.836875106	16	Rules	0.197946775	0.012371673	11
[1*]C([2*])c1ccccc1>>[1*]CC[2*]	[1*]C([2*])c1ccccc1	[1*]CC[2*]	-1.016168464	50	0.381194301	0.007623886	-1.277647217	17	Rules	0.449507151	0.026441597	33
[1*]C([2*])c1ccccc1>>[1*]C[2*]	[1*]C([2*])c1ccccc1	[1*]C[2*]	-1.526514017	71	0.355884649	0.00501246	-1.700937519	32	Rules	0.396047893	0.012376497	39
[1*]C([2*])c1ccccc1>>[2*][1*]	[1*]C([2*])c1ccccc1	[2*][1*]	-1.670133327	95	0.51587018	0.005430212	-1.947272749	22	Rules	0.770059897	0.035002723	73
[1*]C([3*])C(=O)N[2*]>>[1*]C(C[3*])C(=O)N[2*]	[1*]C([3*])C(=O)N[2*]	[1*]C(C[3*])C(=O)N[2*]	0.303471938	20	0.130598396	0.00652992	0.288181816	11	Rules	0.171512011	0.015592001	9
[1*]C([3*])C([2*])=O>>[1*]C(C[3*])C([2*])=O	[1*]C([3*])C([2*])=O	[1*]C(C[3*])C([2*])=O	0.334053572	79	0.134740026	0.00170557	0.426551721	29	Rules	0.176073768	0.006071509	50
[1*]C([3*])CCCCC[2*]>>[1*]C(CC[2*])CC[3*]	[1*]C([3*])CCCCC[2*]	[1*]C(CC[2*])CC[3*]	-0.65499994	10	0.041700096	0.00417001	-0.65499994	10	Rules	0.041700096	0.00417001	0
[1*]C([3*])CCCCC[2*]>>[1*]C(CC[3*])CCC[2*]	[1*]C([3*])CCCCC[2*]	[1*]C(CC[3*])CCC[2*]	-0.086363636	11	0.035853404	0.0032594	-0.086363636	11	Rules	0.035853404	0.0032594	0
[1*]C([3*])CCCCC[2*]>>[1*]C(C[3*])CCC[2*]	[1*]C([3*])CCCCC[2*]	[1*]C(C[3*])CCC[2*]	-0.61899997	10	0.061364003	0.0061364	-0.61899997	10	Rules	0.061364003	0.0061364	0
[1*]C([3*])CCCCC[2*]>>[1*]C([3*])CCCC[2*]	[1*]C([3*])CCCCC[2*]	[1*]C([3*])CCCC[2*]	-0.57000004	10	0.038873233	0.003887323	-0.57000004	10	Rules	0.038873233	0.003887323	0
[1*]C([3*])CCCC[2*]>>[1*]C(CC[2*])CC[3*]	[1*]C([3*])CCCC[2*]	[1*]C(CC[2*])CC[3*]	-0.085384569	13	0.033817179	0.002601321	-0.085384569	13	Rules	0.033817179	0.002601321	0
[1*]C([3*])CCCC[2*]>>[1*]C(CC[3*])CCC[2*]	[1*]C([3*])CCCC[2*]	[1*]C(CC[3*])CCC[2*]	0.48100003	10	0.037252975	0.003725298	0.48100003	10	Rules	0.037252975	0.003725298	0
[1*]C([3*])CCCC[2*]>>[1*]C(C[2*])CCC[3*]	[1*]C([3*])CCCC[2*]	[1*]C(C[2*])CCC[3*]	-0.13299988	10	0.048545632	0.004854563	-0.13299988	10	Rules	0.048545632	0.004854563	0
[1*]C([3*])CCCC[2*]>>[1*]C(C[2*])CC[3*]	[1*]C([3*])CCCC[2*]	[1*]C(C[2*])CC[3*]	-0.65499994	10	0.041700096	0.00417001	-0.65499994	10	Rules	0.041700096	0.00417001	0
[1*]C([3*])CCCC[2*]>>[1*]C(C[2*])C[3*]	[1*]C([3*])CCCC[2*]	[1*]C(C[2*])C[3*]	-1.17299987	10	0.058128318	0.005812832	-1.17299987	10	Rules	0.058128318	0.005812832	0
[1*]C([3*])CCCC[2*]>>[1*]C(C[3*])CCCC[2*]	[1*]C([3*])CCCC[2*]	[1*]C(C[3*])CCCC[2*]	0.52000003	10	0.048989756	0.004898976	0.52000003	10	Rules	0.048989756	0.004898976	0
[1*]C([3*])CCCC[2*]>>[1*]C(C[3*])CC[2*]	[1*]C([3*])CCCC[2*]	[1*]C(C[3*])CC[2*]	-0.617499917	12	0.055779507	0.004648292	-0.617499917	12	Rules	0.055779507	0.004648292	0
[1*]C([3*])CCCC[2*]>>[1*]C([2*])CCCC[3*]	[1*]C([3*])CCCC[2*]	[1*]C([2*])CCCC[3*]	-0.1045454	11	0.072713654	0.006610332	-0.1045454	11	Rules	0.072713654	0.006610332	0
[1*]C([3*])CCCC[2*]>>[1*]C([2*])CCC[3*]	[1*]C([3*])CCCC[2*]	[1*]C([2*])CCC[3*]	-0.676363491	11	0.061036571	0.005548779	-0.676363491	11	Rules	0.061036571	0.005548779	0
[1*]C([3*])CCCC[2*]>>[1*]C([2*])CC[3*]	[1*]C([3*])CCCC[2*]	[1*]C([2*])CC[3*]	-1.19999992	10	0.03829711	0.003829711	-1.19999992	10	Rules	0.03829711	0.003829711	0
[1*]C([3*])CCCC[2*]>>[1*]C([3*])CCCCC[2*]	[1*]C([3*])CCCC[2*]	[1*]C([3*])CCCCC[2*]	0.57000004	10	0.038873233	0.003887323	0.57000004	10	Rules	0.038873233	0.003887323	0
[1*]C([3*])CCCC[2*]>>[1*]C([3*])CCC[2*]	[1*]C([3*])CCCC[2*]	[1*]C([3*])CCC[2*]	-0.439285679	28	0.261943274	0.009355117	-0.439285679	28	Rules	0.261943274	0.009355117	0
[1*]C([3*])CCCC[2*]>>[1*]C([3*])CC[2*]	[1*]C([3*])CCCC[2*]	[1*]C([3*])CC[2*]	-1.142499923	12	0.15960889	0.013300741	-1.142499923	12	Rules	0.15960889	0.013300741	0
[1*]C([3*])CCC[2*]>>[1*]C(CC[2*])CC[3*]	[1*]C([3*])CCC[2*]	[1*]C(CC[2*])CC[3*]	0.475454573	11	0.039840668	0.003621879	0.475454573	11	Rules	0.039840668	0.003621879	0
[1*]C([3*])CCC[2*]>>[1*]C(C[2*])CC[3*]	[1*]C([3*])CCC[2*]	[1*]C(C[2*])CC[3*]	-0.094999957	14	0.048476921	0.003462637	-0.094999957	14	Rules	0.048476921	0.003462637	0
[1*]C([3*])CCC[2*]>>[1*]C(C[2*])C[3*]	[1*]C([3*])CCC[2*]	[1*]C(C[2*])C[3*]	-0.623124956	16	0.056061652	0.003503853	-0.623124956	16	Rules	0.056061652	0.003503853	0
[1*]C([3*])CCC[2*]>>[1*]C(C[3*])CCC[2*]	[1*]C([3*])CCC[2*]	[1*]C(C[3*])CCC[2*]	0.518333308	12	0.058749496	0.004895791	0.518333308	12	Rules	0.058749496	0.004895791	0
[1*]C([3*])CCC[2*]>>[1*]C(C[3*])CC[2*]	[1*]C([3*])CCC[2*]	[1*]C(C[3*])CC[2*]	-0.048823518	17	0.051463924	0.00302729	-0.048823518	17	Rules	0.051463924	0.00302729	0
[1*]C([3*])CCC[2*]>>[1*]C([2*])CCC[3*]	[1*]C([3*])CCC[2*]	[1*]C([2*])CCC[3*]	-0.122666633	15	0.060765006	0.004051	-0.122666633	15	Rules	0.060765006	0.004051	0
[1*]C([3*])CCC[2*]>>[1*]C([2*])CC[3*]	[1*]C([3*])CCC[2*]	[1*]C([2*])CC[3*]	-0.649999973	15	0.045825799	0.003055053	-0.649999973	15	Rules	0.045825799	0.003055053	0
[1*]C([3*])CCC[2*]>>[1*]C([2*])C[3*]	[1*]C([3*])CCC[2*]	[1*]C([2*])C[3*]	-1.125714238	14	0.170506671	0.012179048	-1.125714238	14	Rules	0.170506671	0.012179048	0
[1*]C([3*])CCC[2*]>>[1*]C([2*])[3*]	[1*]C([3*])CCC[2*]	[1*]C([2*])[3*]	-1.412666659	15	0.52030849	0.034687233	-1.412666659	15	Rules	0.52030849	0.034687233	0
[1*]C([3*])CCC[2*]>>[1*]C([3*])CCCC[2*]	[1*]C([3*])CCC[2*]	[1*]C([3*])CCCC[2*]	0.439285679	28	0.261943274	0.009355117	0.439285679	28	Rules	0.261943274	0.009355117	0
[1*]C([3*])CCC[2*]>>[1*]C([3*])CC[2*]	[1*]C([3*])CCC[2*]	[1*]C([3*])CC[2*]	-0.444722211	36	0.238955894	0.006637664	-0.444722211	36	Rules	0.238955894	0.006637664	0
[1*]C([3*])CCC[2*]>>[1*]C([3*])C[2*]	[1*]C([3*])CCC[2*]	[1*]C([3*])C[2*]	-1.027222198	18	0.32914872	0.01828604	-1.027222198	18	Rules	0.32914872	0.01828604	0
[1*]C([3*])CC[2*]>>[1*]C(CC[2*])CC[3*]	[1*]C([3*])CC[2*]	[1*]C(CC[2*])CC[3*]	1.02400004	10	0.036270565	0.003627056	1.02400004	10	Rules	0.036270565	0.003627056	0
[1*]C([3*])CC[2*]>>[1*]C(C[2*])CC[3*]	[1*]C([3*])CC[2*]	[1*]C(C[2*])CC[3*]	0.466666708	12	0.048679559	0.00405663	0.466666708	12	Rules	0.048679559	0.00405663	0
[1*]C([3*])CC[2*]>>[1*]C(C[2*])C[3*]	[1*]C([3*])CC[2*]	[1*]C(C[2*])C[3*]	-0.051999985	20	0.051768762	0.002588438	-0.051999985	20	Rules	0.051768762	0.002588438	0
[1*]C([3*])CC[2*]>>[1*]C(C[3*])CCC[2*]	[1*]C([3*])CC[2*]	[1*]C(C[3*])CCC[2*]	1.06899995	10	0.059151259	0.005915126	1.06899995	10	Rules	0.059151259	0.005915126	0
[1*]C([3*])CC[2*]>>[1*]C(C[3*])CC[2*]	[1*]C([3*])CC[2*]	[1*]C(C[3*])CC[2*]	0.507499969	16	0.05938571	0.003711607	0.507499969	16	Rules	0.05938571	0.003711607	0
[1*]C([3*])CC[2*]>>[1*]C([2*])CCC[3*]	[1*]C([3*])CC[2*]	[1*]C([2*])CCC[3*]	0.48	17	0.120052067	0.007061886	0.48	17	Rules	0.120052067	0.007061886	0
[1*]C([3*])CC[2*]>>[1*]C([2*])C[3*]	[1*]C([3*])CC[2*]	[1*]C([2*])C[3*]	-0.55727272	22	0.144919701	0.006587259	-0.55727272	22	Rules	0.144919701	0.006587259	0
[1*]C([3*])CC[2*]>>[1*]C([2*])[3*]	[1*]C([3*])CC[2*]	[1*]C([2*])[3*]	-0.967924217	39	0.272113799	0.006977277	-0.9708108	37	Rules	0.278770889	0.007534348	2
[1*]C([3*])CC[2*]>>[1*]C([3*])CCCC[2*]	[1*]C([3*])CC[2*]	[1*]C([3*])CCCC[2*]	1.142499923	12	0.15960889	0.013300741	1.142499923	12	Rules	0.15960889	0.013300741	0
[1*]C([3*])CC[2*]>>[1*]C([3*])CCC[2*]	[1*]C([3*])CC[2*]	[1*]C([3*])CCC[2*]	0.444722211	36	0.238955894	0.006637664	0.444722211	36	Rules	0.238955894	0.006637664	0
[1*]C([3*])CC[2*]>>[1*]C([3*])C[2*]	[1*]C([3*])CC[2*]	[1*]C([3*])C[2*]	-0.40380951	63	0.2448003	0.003885719	-0.40380951	63	Rules	0.2448003	0.003885719	0
[1*]C([3*])C[2*]>>[1*]C(C[2*])CC[3*]	[1*]C([3*])C[2*]	[1*]C(C[2*])CC[3*]	1.0145455	11	0.046553948	0.004232177	1.0145455	11	Rules	0.046553948	0.004232177	0
[1*]C([3*])C[2*]>>[1*]C(C[2*])C[3*]	[1*]C([3*])C[2*]	[1*]C(C[2*])C[3*]	0.504999996	20	0.057353922	0.002867696	0.504999996	20	Rules	0.057353922	0.002867696	0
[1*]C([3*])C[2*]>>[1*]C(C[3*])CC[2*]	[1*]C([3*])C[2*]	[1*]C(C[3*])CC[2*]	1.064615386	13	0.057389728	0.004414594	1.064615386	13	Rules	0.057389728	0.004414594	0
[1*]C([3*])C[2*]>>[1*]C([2*])CCC[3*]	[1*]C([3*])C[2*]	[1*]C([2*])CCC[3*]	1.061333427	15	0.10868472	0.007245648	1.061333427	15	Rules	0.10868472	0.007245648	0
[1*]C([3*])C[2*]>>[1*]C([2*])CC[3*]	[1*]C([3*])C[2*]	[1*]C([2*])CC[3*]	0.511363673	22	0.095782291	0.00435374	0.511363673	22	Rules	0.095782291	0.00435374	0
[1*]C([3*])C[2*]>>[1*]C([2*])[3*]	[1*]C([3*])C[2*]	[1*]C([2*])[3*]	-0.399474015	102	0.226705615	0.002222604	-0.399306917	101	Rules	0.22783001	0.002255743	1
[1*]C([3*])C[2*]>>[1*]C([3*])CCC[2*]	[1*]C([3*])C[2*]	[1*]C([3*])CCC[2*]	1.027222198	18	0.32914872	0.01828604	1.027222198	18	Rules	0.32914872	0.01828604	0
[1*]C([3*])C[2*]>>[1*]C([3*])CC[2*]	[1*]C([3*])C[2*]	[1*]C([3*])CC[2*]	0.40380951	63	0.2448003	0.003885719	0.40380951	63	Rules	0.2448003	0.003885719	0
[1*]C([3*])N[2*]>>[1*]CC([3*])N[2*]	[1*]C([3*])N[2*]	[1*]CC([3*])N[2*]	0.260869557	23	0.253483245	0.011021011	0.260869557	23	Rules	0.253483245	0.011021011	0
[1*]C1=NCCN1>>[1*][H]	[1*]C1=NCCN1	[1*][H]	0.463704609	20	0.534521817	0.026726091	0.506111107	18	Rules	0.535857086	0.029769838	2
[1*]C1CC(F)C(CO)O1>>[1*]C1CC(O)C(CO)O1	[1*]C1CC(F)C(CO)O1	[1*]C1CC(O)C(CO)O1	-0.797857135	14	0.230890535	0.016492181	-0.797857135	14	Rules	0.230890535	0.016492181	0
[1*]C1CC(F)C(CO)O1>>[1*]C1CCC(CO)O1	[1*]C1CC(F)C(CO)O1	[1*]C1CCC(CO)O1	-0.466250001	16	0.229372332	0.014335771	-0.466250001	16	Rules	0.229372332	0.014335771	0
[1*]C1CC(F)C(C[2*])O1>>[1*]C1CC(O)C(C[2*])O1	[1*]C1CC(F)C(C[2*])O1	[1*]C1CC(O)C(C[2*])O1	-0.797857135	14	0.230890535	0.016492181	-0.797857135	14	Rules	0.230890535	0.016492181	0
[1*]C1CC(F)C(C[2*])O1>>[1*]C1CC([2*])C(CO)O1	[1*]C1CC(F)C(C[2*])O1	[1*]C1CC([2*])C(CO)O1	-0.797857135	14	0.230890535	0.016492181	-0.797857135	14	Rules	0.230890535	0.016492181	0
[1*]C1CC(F)C(C[2*])O1>>[1*]C1CCC(C[2*])O1	[1*]C1CC(F)C(C[2*])O1	[1*]C1CCC(C[2*])O1	-0.466250001	16	0.229372332	0.014335771	-0.466250001	16	Rules	0.229372332	0.014335771	0
[1*]C1CC(F)C(C[2*])O1>>[1*]C1OC(CO)C(O)C1[2*]	[1*]C1CC(F)C(C[2*])O1	[1*]C1OC(CO)C(O)C1[2*]	-1.15818181	11	0.213392514	0.019399319	-1.15818181	11	Rules	0.213392514	0.019399319	0
[1*]C1CC(F)C(C[2*])O1>>[1*]C1OC(CO)C([2*])C1O	[1*]C1CC(F)C(C[2*])O1	[1*]C1OC(CO)C([2*])C1O	-1.15818181	11	0.213392514	0.019399319	-1.15818181	11	Rules	0.213392514	0.019399319	0
[1*]C1CC(F)C(C[2*])O1>>[1*]C1OC(C[2*])C(O)C1O	[1*]C1CC(F)C(C[2*])O1	[1*]C1OC(C[2*])C(O)C1O	-1.15818181	11	0.213392514	0.019399319	-1.15818181	11	Rules	0.213392514	0.019399319	0
[1*]C1CC(F)C([2*])O1>>[1*]C1CC(O)C([2*])O1	[1*]C1CC(F)C([2*])O1	[1*]C1CC(O)C([2*])O1	-0.797857135	14	0.230890535	0.016492181	-0.797857135	14	Rules	0.230890535	0.016492181	0
[1*]C1CC(F)C([2*])O1>>[1*]C1CCC([2*])O1	[1*]C1CC(F)C([2*])O1	[1*]C1CCC([2*])O1	-0.466250001	16	0.229372332	0.014335771	-0.466250001	16	Rules	0.229372332	0.014335771	0
[1*]C1CC(F)C([2*])O1>>[1*]C1OC([2*])C(O)C1O	[1*]C1CC(F)C([2*])O1	[1*]C1OC([2*])C(O)C1O	-1.15818181	11	0.213392514	0.019399319	-1.15818181	11	Rules	0.213392514	0.019399319	0
[1*]C1CC(O)C(CO)O1>>[1*]C1CC(F)C(CO)O1	[1*]C1CC(O)C(CO)O1	[1*]C1CC(F)C(CO)O1	0.797857135	14	0.230890535	0.016492181	0.797857135	14	Rules	0.230890535	0.016492181	0
[1*]C1CC(O)C(CO)O1>>[1*]C1CCC(CO)O1	[1*]C1CC(O)C(CO)O1	[1*]C1CCC(CO)O1	0.347058818	17	0.323627193	0.019036894	0.347058818	17	Rules	0.323627193	0.019036894	0
[1*]C1CC(O)C(CO)O1>>[1*]C1OC(CO)C(O)C1O	[1*]C1CC(O)C(CO)O1	[1*]C1OC(CO)C(O)C1O	-0.287499987	12	0.163102031	0.013591836	-0.287499987	12	Rules	0.163102031	0.013591836	0
[1*]C1CC(O)C(CO)O1>>[1*][H]	[1*]C1CC(O)C(CO)O1	[1*][H]	0.468999991	10	0.322057615	0.032205762	0.468999991	10	Rules	0.322057615	0.032205762	0
[1*]C1CC(O)C(C[2*])O1>>[1*]C1CC(F)C(C[2*])O1	[1*]C1CC(O)C(C[2*])O1	[1*]C1CC(F)C(C[2*])O1	0.797857135	14	0.230890535	0.016492181	0.797857135	14	Rules	0.230890535	0.016492181	0
[1*]C1CC(O)C(C[2*])O1>>[1*]C1CCC(C[2*])O1	[1*]C1CC(O)C(C[2*])O1	[1*]C1CCC(C[2*])O1	0.347058818	17	0.323627193	0.019036894	0.347058818	17	Rules	0.323627193	0.019036894	0
[1*]C1CC(O)C(C[2*])O1>>[1*]C1OC(CO)C(O)C1[2*]	[1*]C1CC(O)C(C[2*])O1	[1*]C1OC(CO)C(O)C1[2*]	-0.329333329	15	0.189829497	0.0126553	-0.329333329	15	Rules	0.189829497	0.0126553	0
[1*]C1CC(O)C(C[2*])O1>>[1*]C1OC(CO)C([2*])C1O	[1*]C1CC(O)C(C[2*])O1	[1*]C1OC(CO)C([2*])C1O	-0.329333329	15	0.189829497	0.0126553	-0.329333329	15	Rules	0.189829497	0.0126553	0
[1*]C1CC(O)C(C[2*])O1>>[1*]C1OC(C[2*])C(O)C1O	[1*]C1CC(O)C(C[2*])O1	[1*]C1OC(C[2*])C(O)C1O	-0.329333329	15	0.189829497	0.0126553	-0.329333329	15	Rules	0.189829497	0.0126553	0
[1*]C1CC(O)C([2*])O1>>[1*]C1CC(F)C([2*])O1	[1*]C1CC(O)C([2*])O1	[1*]C1CC(F)C([2*])O1	0.797857135	14	0.230890535	0.016492181	0.797857135	14	Rules	0.230890535	0.016492181	0
[1*]C1CC(O)C([2*])O1>>[1*]C1CCC([2*])O1	[1*]C1CC(O)C([2*])O1	[1*]C1CCC([2*])O1	0.347058818	17	0.323627193	0.019036894	0.347058818	17	Rules	0.323627193	0.019036894	0
[1*]C1CC(O)C([2*])O1>>[1*]C1OC([2*])C(O)C1O	[1*]C1CC(O)C([2*])O1	[1*]C1OC([2*])C(O)C1O	-0.329333329	15	0.189829497	0.0126553	-0.329333329	15	Rules	0.189829497	0.0126553	0
[1*]C1CC([2*])C(CO)O1>>[1*]C1CC(F)C(C[2*])O1	[1*]C1CC([2*])C(CO)O1	[1*]C1CC(F)C(C[2*])O1	0.797857135	14	0.230890535	0.016492181	0.797857135	14	Rules	0.230890535	0.016492181	0
[1*]C1CC([2*])C(CO)O1>>[1*]C1CCC(C[2*])O1	[1*]C1CC([2*])C(CO)O1	[1*]C1CCC(C[2*])O1	0.347058818	17	0.323627193	0.019036894	0.347058818	17	Rules	0.323627193	0.019036894	0
[1*]C1CC([2*])C(CO)O1>>[1*]C1OC(CO)C(O)C1[2*]	[1*]C1CC([2*])C(CO)O1	[1*]C1OC(CO)C(O)C1[2*]	-0.329333329	15	0.189829497	0.0126553	-0.329333329	15	Rules	0.189829497	0.0126553	0
[1*]C1CC([2*])C(CO)O1>>[1*]C1OC(CO)C([2*])C1O	[1*]C1CC([2*])C(CO)O1	[1*]C1OC(CO)C([2*])C1O	-0.329333329	15	0.189829497	0.0126553	-0.329333329	15	Rules	0.189829497	0.0126553	0
[1*]C1CC([2*])C(CO)O1>>[1*]C1OC(C[2*])C(O)C1O	[1*]C1CC([2*])C(CO)O1	[1*]C1OC(C[2*])C(O)C1O	-0.329333329	15	0.189829497	0.0126553	-0.329333329	15	Rules	0.189829497	0.0126553	0
[1*]C1CC([2*])C(C[3*])O1>>[1*]C1OC(CO)C([3*])C1[2*]	[1*]C1CC([2*])C(C[3*])O1	[1*]C1OC(CO)C([3*])C1[2*]	-0.329333329	15	0.189829497	0.0126553	-0.329333329	15	Rules	0.189829497	0.0126553	0
[1*]C1CC([2*])C(C[3*])O1>>[1*]C1OC(C[3*])C(O)C1[2*]	[1*]C1CC([2*])C(C[3*])O1	[1*]C1OC(C[3*])C(O)C1[2*]	-0.329333329	15	0.189829497	0.0126553	-0.329333329	15	Rules	0.189829497	0.0126553	0
[1*]C1CC([2*])C(C[3*])O1>>[1*]C1OC(C[3*])C([2*])C1O	[1*]C1CC([2*])C(C[3*])O1	[1*]C1OC(C[3*])C([2*])C1O	-0.329333329	15	0.189829497	0.0126553	-0.329333329	15	Rules	0.189829497	0.0126553	0
[1*]C1CC([2*])C([3*])O1>>[1*]C1OC([3*])C(O)C1[2*]	[1*]C1CC([2*])C([3*])O1	[1*]C1OC([3*])C(O)C1[2*]	-0.329333329	15	0.189829497	0.0126553	-0.329333329	15	Rules	0.189829497	0.0126553	0
[1*]C1CC([2*])C([3*])O1>>[1*]C1OC([3*])C([2*])C1O	[1*]C1CC([2*])C([3*])O1	[1*]C1OC([3*])C([2*])C1O	-0.329333329	15	0.189829497	0.0126553	-0.329333329	15	Rules	0.189829497	0.0126553	0
[1*]C1CC1>>[1*]C	[1*]C1CC1	[1*]C	-0.486154516	79	0.241831146	0.003061154	-0.664999993	16	Rules	0.200532637	0.01253329	63
[1*]C1CC1>>[1*]C(C)C	[1*]C1CC1	[1*]C(C)C	0.239869594	55	0.144189476	0.002621627	0.305000022	12	Rules	0.257805374	0.021483781	43
[1*]C1CC1>>[1*][H]	[1*]C1CC1	[1*][H]	-0.88755632	43	0.281331075	0.006542583	-1.035333325	15	Rules	0.22959174	0.015306116	28
[1*]C1CCC(CO)O1>>[1*]C1CC(F)C(CO)O1	[1*]C1CCC(CO)O1	[1*]C1CC(F)C(CO)O1	0.466250001	16	0.229372332	0.014335771	0.466250001	16	Rules	0.229372332	0.014335771	0
[1*]C1CCC(CO)O1>>[1*]C1CC(O)C(CO)O1	[1*]C1CCC(CO)O1	[1*]C1CC(O)C(CO)O1	-0.347058818	17	0.323627193	0.019036894	-0.347058818	17	Rules	0.323627193	0.019036894	0
[1*]C1CCC(CO)O1>>[1*]C1OC(CO)C(O)C1O	[1*]C1CCC(CO)O1	[1*]C1OC(CO)C(O)C1O	-0.675454529	11	0.253904056	0.023082187	-0.675454529	11	Rules	0.253904056	0.023082187	0
[1*]C1CCC(CO)O1>>[1*]C1OC(CO)CC1F	[1*]C1CCC(CO)O1	[1*]C1OC(CO)CC1F	0.132142874	14	0.216623681	0.01547312	0.132142874	14	Rules	0.216623681	0.01547312	0
[1*]C1CCC(C[2*])O1>>[1*]C1CC(F)C(C[2*])O1	[1*]C1CCC(C[2*])O1	[1*]C1CC(F)C(C[2*])O1	0.466250001	16	0.229372332	0.014335771	0.466250001	16	Rules	0.229372332	0.014335771	0
[1*]C1CCC(C[2*])O1>>[1*]C1CC(O)C(C[2*])O1	[1*]C1CCC(C[2*])O1	[1*]C1CC(O)C(C[2*])O1	-0.347058818	17	0.323627193	0.019036894	-0.347058818	17	Rules	0.323627193	0.019036894	0
[1*]C1CCC(C[2*])O1>>[1*]C1CC([2*])C(CO)O1	[1*]C1CCC(C[2*])O1	[1*]C1CC([2*])C(CO)O1	-0.347058818	17	0.323627193	0.019036894	-0.347058818	17	Rules	0.323627193	0.019036894	0
[1*]C1CCC(C[2*])O1>>[1*]C1OC(CO)C(O)C1[2*]	[1*]C1CCC(C[2*])O1	[1*]C1OC(CO)C(O)C1[2*]	-0.739999986	13	0.284165444	0.02185888	-0.739999986	13	Rules	0.284165444	0.02185888	0
[1*]C1CCC(C[2*])O1>>[1*]C1OC(CO)C([2*])C1O	[1*]C1CCC(C[2*])O1	[1*]C1OC(CO)C([2*])C1O	-0.739999986	13	0.284165444	0.02185888	-0.739999986	13	Rules	0.284165444	0.02185888	0
[1*]C1CCC(C[2*])O1>>[1*]C1OC(C[2*])C(O)C1O	[1*]C1CCC(C[2*])O1	[1*]C1OC(C[2*])C(O)C1O	-0.739999986	13	0.284165444	0.02185888	-0.739999986	13	Rules	0.284165444	0.02185888	0
[1*]C1CCC(C[2*])O1>>[1*]C1OC(C[2*])CC1F	[1*]C1CCC(C[2*])O1	[1*]C1OC(C[2*])CC1F	0.132142874	14	0.216623681	0.01547312	0.132142874	14	Rules	0.216623681	0.01547312	0
[1*]C1CCC([2*])O1>>[1*]C1CC(F)C([2*])O1	[1*]C1CCC([2*])O1	[1*]C1CC(F)C([2*])O1	0.466250001	16	0.229372332	0.014335771	0.466250001	16	Rules	0.229372332	0.014335771	0
[1*]C1CCC([2*])O1>>[1*]C1CC(O)C([2*])O1	[1*]C1CCC([2*])O1	[1*]C1CC(O)C([2*])O1	-0.347058818	17	0.323627193	0.019036894	-0.347058818	17	Rules	0.323627193	0.019036894	0
[1*]C1CCC([2*])O1>>[1*]C1OC([2*])C(O)C1O	[1*]C1CCC([2*])O1	[1*]C1OC([2*])C(O)C1O	-0.739999986	13	0.284165444	0.02185888	-0.739999986	13	Rules	0.284165444	0.02185888	0
[1*]C1CCC([2*])O1>>[1*]C1OC([2*])CC1F	[1*]C1CCC([2*])O1	[1*]C1OC([2*])CC1F	0.132142874	14	0.216623681	0.01547312	0.132142874	14	Rules	0.216623681	0.01547312	0
[1*]C1CCCC1>>[1*]C	[1*]C1CCCC1	[1*]C	-1.331597093	25	0.233725974	0.009349039	-1.431764698	17	Rules	0.212551055	0.012503003	8
[1*]C1CCCC1>>[1*]C1CCCCC1	[1*]C1CCCC1	[1*]C1CCCCC1	0.484285664	14	0.171451499	0.012246536	0.484285664	14	Rules	0.171451499	0.012246536	0
[1*]C1CCCC1>>[1*][H]	[1*]C1CCCC1	[1*][H]	-1.786000034	10	0.439449223	0.043944922	-1.786000034	10	Rules	0.439449223	0.043944922	0
[1*]C1CCCCC1>>[1*]C	[1*]C1CCCCC1	[1*]C	-2.015803528	39	0.303738564	0.007788168	-2.029062483	32	Rules	0.194395004	0.006074844	7
[1*]C1CCCCC1>>[1*]C(C)(C)C	[1*]C1CCCCC1	[1*]C(C)(C)C	-0.66235296	17	0.20113827	0.011831663	-0.66235296	17	Rules	0.20113827	0.011831663	0
[1*]C1CCCCC1>>[1*]C(C)C	[1*]C1CCCCC1	[1*]C(C)C	-1.116849263	27	0.107776937	0.003991738	-1.102608675	23	Rules	0.103932529	0.004518806	4
[1*]C1CCCCC1>>[1*]C1CCCC1	[1*]C1CCCCC1	[1*]C1CCCC1	-0.484285664	14	0.171451499	0.012246536	-0.484285664	14	Rules	0.171451499	0.012246536	0
[1*]C1CCCCC1>>[1*]CC	[1*]C1CCCCC1	[1*]CC	-1.523875773	27	0.154923312	0.0057379	-1.531599996	25	Rules	0.155769082	0.006230763	2
[1*]C1CCCCC1>>[1*]CCC	[1*]C1CCCCC1	[1*]CCC	-0.978823519	17	0.260045245	0.015296779	-0.978823519	17	Rules	0.260045245	0.015296779	0
[1*]C1CCCCC1>>[1*]CCCC	[1*]C1CCCCC1	[1*]CCCC	-0.494302082	20	0.147615508	0.007380775	-0.500526332	19	Rules	0.148939723	0.007838933	1
[1*]C1CCCCC1>>[1*]CCCCCC	[1*]C1CCCCC1	[1*]CCCCCC	0.549090879	11	0.277685223	0.025244111	0.549090879	11	Rules	0.277685223	0.025244111	0
[1*]C1CCCCC1>>[1*]Cc1ccccc1	[1*]C1CCCCC1	[1*]Cc1ccccc1	-0.353289115	23	0.187613417	0.008157105	-0.341874976	16	Rules	0.214016134	0.013376008	7
[1*]C1CCCCC1>>[1*][H]	[1*]C1CCCCC1	[1*][H]	-2.310459448	36	0.516618817	0.014350523	-2.379615374	26	Rules	0.575982526	0.022153174	10
[1*]C1CCCCC1>>[1*]c1ccccc1	[1*]C1CCCCC1	[1*]c1ccccc1	-0.492302788	33	0.365892278	0.011087645	-0.507727255	22	Rules	0.411963101	0.018725596	11
[1*]C1OC(CO)C(O)C(O)C1O>>[1*][H]	[1*]C1OC(CO)C(O)C(O)C1O	[1*][H]	1.845358813	13	0.581888029	0.044760618	1.795833334	12	Rules	0.578437672	0.048203139	1
[1*]C1OC(CO)C(O)C(O)C1[2*]>>[1*]CC([2*])=O	[1*]C1OC(CO)C(O)C(O)C1[2*]	[1*]CC([2*])=O	1.914545436	11	0.063303031	0.005754821	1.914545436	11	Rules	0.063303031	0.005754821	0
[1*]C1OC(CO)C(O)C([2*])C1O>>[1*]CC([2*])=O	[1*]C1OC(CO)C(O)C([2*])C1O	[1*]CC([2*])=O	1.914545436	11	0.063303031	0.005754821	1.914545436	11	Rules	0.063303031	0.005754821	0
[1*]C1OC(CO)C(O)C1O>>[1*]C1CC(O)C(CO)O1	[1*]C1OC(CO)C(O)C1O	[1*]C1CC(O)C(CO)O1	0.287499987	12	0.163102031	0.013591836	0.287499987	12	Rules	0.163102031	0.013591836	0
[1*]C1OC(CO)C(O)C1O>>[1*]C1CCC(CO)O1	[1*]C1OC(CO)C(O)C1O	[1*]C1CCC(CO)O1	0.675454529	11	0.253904056	0.023082187	0.675454529	11	Rules	0.253904056	0.023082187	0
[1*]C1OC(CO)C(O)C1[2*]>>[1*]C1CC(F)C(C[2*])O1	[1*]C1OC(CO)C(O)C1[2*]	[1*]C1CC(F)C(C[2*])O1	1.15818181	11	0.213392514	0.019399319	1.15818181	11	Rules	0.213392514	0.019399319	0
[1*]C1OC(CO)C(O)C1[2*]>>[1*]C1CC(O)C(C[2*])O1	[1*]C1OC(CO)C(O)C1[2*]	[1*]C1CC(O)C(C[2*])O1	0.329333329	15	0.189829497	0.0126553	0.329333329	15	Rules	0.189829497	0.0126553	0
[1*]C1OC(CO)C(O)C1[2*]>>[1*]C1CC([2*])C(CO)O1	[1*]C1OC(CO)C(O)C1[2*]	[1*]C1CC([2*])C(CO)O1	0.329333329	15	0.189829497	0.0126553	0.329333329	15	Rules	0.189829497	0.0126553	0
[1*]C1OC(CO)C(O)C1[2*]>>[1*]C1CCC(C[2*])O1	[1*]C1OC(CO)C(O)C1[2*]	[1*]C1CCC(C[2*])O1	0.739999986	13	0.284165444	0.02185888	0.739999986	13	Rules	0.284165444	0.02185888	0
[1*]C1OC(CO)C([2*])C(O)C1O>>[1*]CC([2*])=O	[1*]C1OC(CO)C([2*])C(O)C1O	[1*]CC([2*])=O	1.914545436	11	0.063303031	0.005754821	1.914545436	11	Rules	0.063303031	0.005754821	0
[1*]C1OC(CO)C([2*])C1O>>[1*]C1CC(F)C(C[2*])O1	[1*]C1OC(CO)C([2*])C1O	[1*]C1CC(F)C(C[2*])O1	1.15818181	11	0.213392514	0.019399319	1.15818181	11	Rules	0.213392514	0.019399319	0
[1*]C1OC(CO)C([2*])C1O>>[1*]C1CC(O)C(C[2*])O1	[1*]C1OC(CO)C([2*])C1O	[1*]C1CC(O)C(C[2*])O1	0.329333329	15	0.189829497	0.0126553	0.329333329	15	Rules	0.189829497	0.0126553	0
[1*]C1OC(CO)C([2*])C1O>>[1*]C1CC([2*])C(CO)O1	[1*]C1OC(CO)C([2*])C1O	[1*]C1CC([2*])C(CO)O1	0.329333329	15	0.189829497	0.0126553	0.329333329	15	Rules	0.189829497	0.0126553	0
[1*]C1OC(CO)C([2*])C1O>>[1*]C1CCC(C[2*])O1	[1*]C1OC(CO)C([2*])C1O	[1*]C1CCC(C[2*])O1	0.739999986	13	0.284165444	0.02185888	0.739999986	13	Rules	0.284165444	0.02185888	0
[1*]C1OC(CO)C([3*])C1[2*]>>[1*]C1CC([2*])C(C[3*])O1	[1*]C1OC(CO)C([3*])C1[2*]	[1*]C1CC([2*])C(C[3*])O1	0.329333329	15	0.189829497	0.0126553	0.329333329	15	Rules	0.189829497	0.0126553	0
[1*]C1OC(CO)CC1F>>[1*]C1CCC(CO)O1	[1*]C1OC(CO)CC1F	[1*]C1CCC(CO)O1	-0.132142874	14	0.216623681	0.01547312	-0.132142874	14	Rules	0.216623681	0.01547312	0
[1*]C1OC(C[2*])C(O)C(O)C1O>>[1*]CC([2*])=O	[1*]C1OC(C[2*])C(O)C(O)C1O	[1*]CC([2*])=O	1.914545436	11	0.063303031	0.005754821	1.914545436	11	Rules	0.063303031	0.005754821	0
[1*]C1OC(C[2*])C(O)C1O>>[1*]C1CC(F)C(C[2*])O1	[1*]C1OC(C[2*])C(O)C1O	[1*]C1CC(F)C(C[2*])O1	1.15818181	11	0.213392514	0.019399319	1.15818181	11	Rules	0.213392514	0.019399319	0
[1*]C1OC(C[2*])C(O)C1O>>[1*]C1CC(O)C(C[2*])O1	[1*]C1OC(C[2*])C(O)C1O	[1*]C1CC(O)C(C[2*])O1	0.329333329	15	0.189829497	0.0126553	0.329333329	15	Rules	0.189829497	0.0126553	0
[1*]C1OC(C[2*])C(O)C1O>>[1*]C1CC([2*])C(CO)O1	[1*]C1OC(C[2*])C(O)C1O	[1*]C1CC([2*])C(CO)O1	0.329333329	15	0.189829497	0.0126553	0.329333329	15	Rules	0.189829497	0.0126553	0
[1*]C1OC(C[2*])C(O)C1O>>[1*]C1CCC(C[2*])O1	[1*]C1OC(C[2*])C(O)C1O	[1*]C1CCC(C[2*])O1	0.739999986	13	0.284165444	0.02185888	0.739999986	13	Rules	0.284165444	0.02185888	0
[1*]C1OC(C[2*])CC1F>>[1*]C1CCC(C[2*])O1	[1*]C1OC(C[2*])CC1F	[1*]C1CCC(C[2*])O1	-0.132142874	14	0.216623681	0.01547312	-0.132142874	14	Rules	0.216623681	0.01547312	0
[1*]C1OC(C[3*])C(O)C1[2*]>>[1*]C1CC([2*])C(C[3*])O1	[1*]C1OC(C[3*])C(O)C1[2*]	[1*]C1CC([2*])C(C[3*])O1	0.329333329	15	0.189829497	0.0126553	0.329333329	15	Rules	0.189829497	0.0126553	0
[1*]C1OC(C[3*])C([2*])C1O>>[1*]C1CC([2*])C(C[3*])O1	[1*]C1OC(C[3*])C([2*])C1O	[1*]C1CC([2*])C(C[3*])O1	0.329333329	15	0.189829497	0.0126553	0.329333329	15	Rules	0.189829497	0.0126553	0
[1*]C1OC([2*])C(O)C1O>>[1*]C1CC(F)C([2*])O1	[1*]C1OC([2*])C(O)C1O	[1*]C1CC(F)C([2*])O1	1.15818181	11	0.213392514	0.019399319	1.15818181	11	Rules	0.213392514	0.019399319	0
[1*]C1OC([2*])C(O)C1O>>[1*]C1CC(O)C([2*])O1	[1*]C1OC([2*])C(O)C1O	[1*]C1CC(O)C([2*])O1	0.329333329	15	0.189829497	0.0126553	0.329333329	15	Rules	0.189829497	0.0126553	0
[1*]C1OC([2*])C(O)C1O>>[1*]C1CCC([2*])O1	[1*]C1OC([2*])C(O)C1O	[1*]C1CCC([2*])O1	0.739999986	13	0.284165444	0.02185888	0.739999986	13	Rules	0.284165444	0.02185888	0
[1*]C1OC([2*])CC1F>>[1*]C1CCC([2*])O1	[1*]C1OC([2*])CC1F	[1*]C1CCC([2*])O1	-0.132142874	14	0.216623681	0.01547312	-0.132142874	14	Rules	0.216623681	0.01547312	0
[1*]C1OC([3*])C(O)C1[2*]>>[1*]C1CC([2*])C([3*])O1	[1*]C1OC([3*])C(O)C1[2*]	[1*]C1CC([2*])C([3*])O1	0.329333329	15	0.189829497	0.0126553	0.329333329	15	Rules	0.189829497	0.0126553	0
[1*]C1OC([3*])C([2*])C1O>>[1*]C1CC([2*])C([3*])O1	[1*]C1OC([3*])C([2*])C1O	[1*]C1CC([2*])C([3*])O1	0.329333329	15	0.189829497	0.0126553	0.329333329	15	Rules	0.189829497	0.0126553	0
[1*]C=C(C([2*])=O)C(C)=O>>[1*]/C=C(/C([2*])=O)C(=O)OCC	[1*]C=C(C([2*])=O)C(C)=O	[1*]/C=C(/C([2*])=O)C(=O)OCC	0.682389685	16	0.20605004	0.012878127	0.729230823	13	Rules	0.182138278	0.014010637	3
[1*]C=C(C([2*])=O)C([3*])=O>>[1*]/C=C(/C([2*])=O)C(=O)OC[3*]	[1*]C=C(C([2*])=O)C([3*])=O	[1*]/C=C(/C([2*])=O)C(=O)OC[3*]	0.682389685	16	0.20605004	0.012878127	0.729230823	13	Rules	0.182138278	0.014010637	3
[1*]C=C(C([2*])=O)C([3*])=O>>[1*]/S(I)=C(/N([2*])[3*])N(C)C	[1*]C=C(C([2*])=O)C([3*])=O	[1*]/S(I)=C(/N([2*])[3*])N(C)C	-2.329090915	11	0.166880458	0.015170951	-2.329090915	11	Rules	0.166880458	0.015170951	0
[1*]C=C(C([2*])=O)C([3*])=O>>[1*]C=C(C([3*])=O)C(=O)OC[2*]	[1*]C=C(C([2*])=O)C([3*])=O	[1*]C=C(C([3*])=O)C(=O)OC[2*]	0.63400001	10	0.084485384	0.008448538	0.63400001	10	Rules	0.084485384	0.008448538	0
[1*]C=C(C([2*])=O)C([3*])=O>>[1*]S(I)=C(N([2*])C)N([3*])C	[1*]C=C(C([2*])=O)C([3*])=O	[1*]S(I)=C(N([2*])C)N([3*])C	-2.329090915	11	0.166880458	0.015170951	-2.329090915	11	Rules	0.166880458	0.015170951	0
[1*]C=C(C([3*])=O)C(=O)OC[2*]>>[1*]/S(I)=C(/N([2*])[3*])N(C)C	[1*]C=C(C([3*])=O)C(=O)OC[2*]	[1*]/S(I)=C(/N([2*])[3*])N(C)C	-3.01065972	17	0.203950724	0.011997101	-2.982666676	15	Rules	0.195501807	0.013033454	2
[1*]C=C(C([3*])=O)C(=O)OC[2*]>>[1*]C=C(C([2*])=O)C([3*])=O	[1*]C=C(C([3*])=O)C(=O)OC[2*]	[1*]C=C(C([2*])=O)C([3*])=O	-0.63400001	10	0.084485384	0.008448538	-0.63400001	10	Rules	0.084485384	0.008448538	0
[1*]C=C(C([3*])=O)C(=O)OC[2*]>>[1*]OCC(=O)NNC([2*])[3*]	[1*]C=C(C([3*])=O)C(=O)OC[2*]	[1*]OCC(=O)NNC([2*])[3*]	-1.02900001	10	0.149104711	0.014910471	-1.02900001	10	Rules	0.149104711	0.014910471	0
[1*]C=C(C([3*])=O)C(=O)OC[2*]>>[1*]S(I)=C(N([2*])C)N([3*])C	[1*]C=C(C([3*])=O)C(=O)OC[2*]	[1*]S(I)=C(N([2*])C)N([3*])C	-3.01065972	17	0.203950724	0.011997101	-2.982666676	15	Rules	0.195501807	0.013033454	2
[1*]C=C(C([3*])=O)C(=O)O[2*]>>[1*]/C=C(/C(=O)O[2*])C(=O)OC[3*]	[1*]C=C(C([3*])=O)C(=O)O[2*]	[1*]/C=C(/C(=O)O[2*])C(=O)OC[3*]	0.682389685	16	0.20605004	0.012878127	0.729230823	13	Rules	0.182138278	0.014010637	3
[1*]C=C([2*])C(=O)OCC>>[1*]/C=C(/[2*])C(C)=O	[1*]C=C([2*])C(=O)OCC	[1*]/C=C(/[2*])C(C)=O	-0.63400001	10	0.084485384	0.008448538	-0.63400001	10	Rules	0.084485384	0.008448538	0
[1*]C=C([2*])C(=O)OCC>>[1*]N[2*]	[1*]C=C([2*])C(=O)OCC	[1*]N[2*]	-1.164292804	20	0.367290418	0.018364521	-1.165000004	16	Rules	0.371985649	0.023249103	4
[1*]C=C([2*])C(=O)OCC>>[1*]O[2*]	[1*]C=C([2*])C(=O)OCC	[1*]O[2*]	-0.658781587	13	0.254629129	0.019586856	-0.660000025	12	Rules	0.265911866	0.022159322	1
[1*]C=C([2*])C(=O)OCC>>[2*][1*]	[1*]C=C([2*])C(=O)OCC	[2*][1*]	-0.764582671	22	0.261500473	0.011886385	-0.644545482	11	Rules	0.122177254	0.011107023	11
[1*]C=C([2*])C(=O)OC[3*]>>[1*]/C=C(/[2*])C([3*])=O	[1*]C=C([2*])C(=O)OC[3*]	[1*]/C=C(/[2*])C([3*])=O	-0.63400001	10	0.084485384	0.008448538	-0.63400001	10	Rules	0.084485384	0.008448538	0
[1*]C=C([2*])C(C)=O>>[1*]/C=C(/[2*])C(=O)OCC	[1*]C=C([2*])C(C)=O	[1*]/C=C(/[2*])C(=O)OCC	0.682389685	16	0.20605004	0.012878127	0.729230823	13	Rules	0.182138278	0.014010637	3
[1*]C=C([2*])C([3*])=O>>[1*]/C=C(/[2*])C(=O)OC[3*]	[1*]C=C([2*])C([3*])=O	[1*]/C=C(/[2*])C(=O)OC[3*]	0.682389685	16	0.20605004	0.012878127	0.729230823	13	Rules	0.182138278	0.014010637	3
[1*]C=C>>[1*]Br	[1*]C=C	[1*]Br	-0.346772487	17	0.431801374	0.025400081	-0.41600002	15	Rules	0.411526758	0.027435117	2
[1*]C=C>>[1*]C	[1*]C=C	[1*]C	-0.150400991	204	0.216224895	0.001059926	-0.254492776	69	Rules	0.258801153	0.003750741	135
[1*]C=C>>[1*]C#C	[1*]C=C	[1*]C#C	-0.295701175	41	0.191032956	0.00465934	-0.369375032	16	Rules	0.270073304	0.016879581	25
[1*]C=C>>[1*]C#N	[1*]C=C	[1*]C#N	-1.277075969	25	0.71649009	0.028659604	-1.589375045	16	Rules	0.71905	0.044940625	9
[1*]C=C>>[1*]C(=O)O	[1*]C=C	[1*]C(=O)O	-1.380006871	28	0.518888276	0.018531724	-1.574444463	18	Rules	0.529108245	0.029394902	10
[1*]C=C>>[1*]C(C)=O	[1*]C=C	[1*]C(C)=O	-1.124732747	25	0.693441263	0.027737651	-1.391764713	17	Rules	0.68075544	0.040044438	8
[1*]C=C>>[1*]C(C)C	[1*]C=C	[1*]C(C)C	0.629982618	38	0.244161914	0.006425314	0.758888902	18	Rules	0.28400261	0.015777923	20
[1*]C=C>>[1*]C=O	[1*]C=C	[1*]C=O	-1.261000022	10	0.621153943	0.062115394	-1.261000022	10	Rules	0.621153943	0.062115394	0
[1*]C=C>>[1*]CC	[1*]C=C	[1*]CC	0.235798951	106	0.25134644	0.002371193	0.207924548	53	Rules	0.282498149	0.005330154	53
[1*]C=C>>[1*]CC#N	[1*]C=C	[1*]CC#N	-1.100280857	18	0.523959573	0.029108865	-1.349230845	13	Rules	0.374865822	0.028835832	5
[1*]C=C>>[1*]CCC	[1*]C=C	[1*]CCC	0.737892306	51	0.305747509	0.005995049	0.760909087	33	Rules	0.31426859	0.009523291	18
[1*]C=C>>[1*]CCCC	[1*]C=C	[1*]CCCC	1.192988328	21	0.412065624	0.019622173	1.267222248	18	Rules	0.38956694	0.021642608	3
[1*]C=C>>[1*]CCCCC	[1*]C=C	[1*]CCCCC	1.833076972	13	0.437233453	0.033633343	1.833076972	13	Rules	0.437233453	0.033633343	0
[1*]C=C>>[1*]CCCO	[1*]C=C	[1*]CCCO	-0.766363684	11	0.268561846	0.024414713	-0.766363684	11	Rules	0.268561846	0.024414713	0
[1*]C=C>>[1*]CCO	[1*]C=C	[1*]CCO	-1.317999999	10	0.266783394	0.026678339	-1.317999999	10	Rules	0.266783394	0.026678339	0
[1*]C=C>>[1*]CCl	[1*]C=C	[1*]CCl	-0.209049831	20	0.225715414	0.011285771	-0.219444473	18	Rules	0.235908079	0.013106004	2
[1*]C=C>>[1*]CN	[1*]C=C	[1*]CN	-1.974666706	15	0.527024885	0.035134992	-1.974666706	15	Rules	0.527024885	0.035134992	0
[1*]C=C>>[1*]CO	[1*]C=C	[1*]CO	-1.501730027	31	0.401219045	0.01294255	-1.584230781	26	Rules	0.383657931	0.014756074	5
[1*]C=C>>[1*]COC	[1*]C=C	[1*]COC	-0.57237624	17	0.273090747	0.016064162	-0.64800002	10	Rules	0.336940495	0.033694049	7
[1*]C=C>>[1*]N	[1*]C=C	[1*]N	-1.775727111	24	0.6424516	0.026768817	-1.929500028	20	Rules	0.542940109	0.027147005	4
[1*]C=C>>[1*]O	[1*]C=C	[1*]O	-1.69285153	20	0.837453439	0.041872672	-1.876250051	16	Rules	0.841109389	0.052569337	4
[1*]C=C>>[1*]OC	[1*]C=C	[1*]OC	-0.57050535	17	0.560896274	0.032993898	-0.616923125	13	Rules	0.618848211	0.047603709	4
[1*]C=C>>[1*][H]	[1*]C=C	[1*][H]	-0.519876851	240	0.24852346	0.001035514	-0.669746843	79	Rules	0.300917295	0.00380908	161
[1*]C=C>>[1*]c1ccccc1	[1*]C=C	[1*]c1ccccc1	1.001767383	79	0.214281902	0.002712429	0.994615372	26	Rules	0.351354309	0.013513627	53
[1*]C=CC(=O)O>>[1*]C	[1*]C=CC(=O)O	[1*]C	0.317279648	42	0.377949646	0.008998801	0.18916666	12	Rules	0.211808607	0.017650717	30
[1*]C=CC(=O)O>>[1*]C(=O)O	[1*]C=CC(=O)O	[1*]C(=O)O	-0.259700383	21	0.382349165	0.018207103	-0.440000017	11	Rules	0.363510648	0.033046423	10
[1*]C=CC(=O)O>>[1*]C=O	[1*]C=CC(=O)O	[1*]C=O	-0.470302136	25	0.472034654	0.018881386	-0.666923078	13	Rules	0.526899485	0.04053073	12
[1*]C=CC(=O)O>>[1*]CC(=O)O	[1*]C=CC(=O)O	[1*]CC(=O)O	-0.64219522	20	0.382114715	0.019105736	-0.848181843	11	Rules	0.319744238	0.029067658	9
[1*]C=CC(C)=O>>[1*]Br	[1*]C=CC(C)=O	[1*]Br	0.687175331	19	0.1969808	0.010367411	0.710624988	16	Rules	0.182737357	0.011421085	3
[1*]C=CC(C)=O>>[1*]C	[1*]C=CC(C)=O	[1*]C	0.393822945	26	0.189905501	0.007304058	0.405000005	22	Rules	0.195247124	0.008874869	4
[1*]C=CC(C)=O>>[1*]C#N	[1*]C=CC(C)=O	[1*]C#N	-0.514982416	19	0.178826827	0.009411938	-0.551538462	13	Rules	0.178318349	0.013716796	6
[1*]C=CC(C)=O>>[1*]C(=O)NN	[1*]C=CC(C)=O	[1*]C(=O)NN	-1.842230806	19	0.343607787	0.01808462	-1.913750009	16	Rules	0.319246478	0.019952905	3
[1*]C=CC(C)=O>>[1*]C(=O)O	[1*]C=CC(C)=O	[1*]C(=O)O	-0.345961159	33	0.324014159	0.009818611	-0.290714293	28	Rules	0.313438858	0.011194245	5
[1*]C=CC(C)=O>>[1*]C(C)=O	[1*]C=CC(C)=O	[1*]C(C)=O	-0.495805975	26	0.126396426	0.004861401	-0.498636378	22	Rules	0.130977846	0.005953538	4
[1*]C=CC(C)=O>>[1*]C(N)=O	[1*]C=CC(C)=O	[1*]C(N)=O	-1.435285747	28	0.322786562	0.011528091	-1.441481496	27	Rules	0.327234369	0.012119791	1
[1*]C=CC(C)=O>>[1*]C=O	[1*]C=CC(C)=O	[1*]C=O	-0.554202895	28	0.202184947	0.007220891	-0.560588265	17	Rules	0.170714342	0.01004202	11
[1*]C=CC(C)=O>>[1*]CC	[1*]C=CC(C)=O	[1*]CC	0.893209238	13	0.306863857	0.023604912	0.952727264	11	Rules	0.292953629	0.026632148	2
[1*]C=CC(C)=O>>[1*]CC(=O)O	[1*]C=CC(C)=O	[1*]CC(=O)O	-0.757251354	23	0.231404015	0.010061044	-0.730476223	21	Rules	0.224153427	0.010673973	2
[1*]C=CC(C)=O>>[1*]CN(C)N=O	[1*]C=CC(C)=O	[1*]CN(C)N=O	-0.850714266	14	0.339285757	0.024234697	-0.850714266	14	Rules	0.339285757	0.024234697	0
[1*]C=CC(C)=O>>[1*]CO	[1*]C=CC(C)=O	[1*]CO	-1.022111139	18	0.249220418	0.013845579	-1.027647058	17	Rules	0.2557472	0.015043953	1
[1*]C=CC(C)=O>>[1*]Cl	[1*]C=CC(C)=O	[1*]Cl	0.549891779	23	0.195598733	0.008504293	0.56750002	20	Rules	0.199970407	0.00999852	3
[1*]C=CC(C)=O>>[1*]N	[1*]C=CC(C)=O	[1*]N	-1.076770673	27	0.321189704	0.011895915	-1.07923077	26	Rules	0.327290997	0.012588115	1
[1*]C=CC(C)=O>>[1*]N=C=S	[1*]C=CC(C)=O	[1*]N=C=S	1.201666683	12	0.308215767	0.025684647	1.201666683	12	Rules	0.308215767	0.025684647	0
[1*]C=CC(C)=O>>[1*]N=NN(C)C	[1*]C=CC(C)=O	[1*]N=NN(C)C	0.613636355	11	0.400231795	0.036384709	0.613636355	11	Rules	0.400231795	0.036384709	0
[1*]C=CC(C)=O>>[1*]NC(=O)N(C)C	[1*]C=CC(C)=O	[1*]NC(=O)N(C)C	-0.8558333	12	0.332140686	0.02767839	-0.8558333	12	Rules	0.332140686	0.02767839	0
[1*]C=CC(C)=O>>[1*]NC(=O)NN	[1*]C=CC(C)=O	[1*]NC(=O)NN	-2.107058828	17	0.196493151	0.011558421	-2.107058828	17	Rules	0.196493151	0.011558421	0
[1*]C=CC(C)=O>>[1*]NC(=O)OC	[1*]C=CC(C)=O	[1*]NC(=O)OC	-0.357173323	24	0.32817037	0.013673765	-0.346363627	22	Rules	0.341265778	0.015512081	2
[1*]C=CC(C)=O>>[1*]NC(C)=O	[1*]C=CC(C)=O	[1*]NC(C)=O	-0.948966933	31	0.469891247	0.015157782	-0.974285729	28	Rules	0.486289265	0.017367474	3
[1*]C=CC(C)=O>>[1*]NC(N)=O	[1*]C=CC(C)=O	[1*]NC(N)=O	-1.16484516	12	0.264466817	0.022038901	-1.137272711	11	Rules	0.258653822	0.023513984	1
[1*]C=CC(C)=O>>[1*]NC=O	[1*]C=CC(C)=O	[1*]NC=O	-0.833	10	0.256257235	0.025625724	-0.833	10	Rules	0.256257235	0.025625724	0
[1*]C=CC(C)=O>>[1*]O	[1*]C=CC(C)=O	[1*]O	-0.604015183	29	0.464697843	0.016024064	-0.581481487	27	Rules	0.468218428	0.017341423	2
[1*]C=CC(C)=O>>[1*]OC(=O)N(C)C	[1*]C=CC(C)=O	[1*]OC(=O)N(C)C	-0.551875012	16	0.13166718	0.008229199	-0.551875012	16	Rules	0.13166718	0.008229199	0
[1*]C=CC(C)=O>>[1*]OC(=O)NC	[1*]C=CC(C)=O	[1*]OC(=O)NC	-0.89999999	22	0.260968894	0.011862222	-0.89999999	22	Rules	0.260968894	0.011862222	0
[1*]C=CC(C)=O>>[1*]OC(C)=O	[1*]C=CC(C)=O	[1*]OC(C)=O	-0.542197437	20	0.221719006	0.01108595	-0.584117659	17	Rules	0.202486413	0.011910965	3
[1*]C=CC(C)=O>>[1*]OCC(=O)O	[1*]C=CC(C)=O	[1*]OCC(=O)O	-0.813181817	22	0.264366039	0.012016638	-0.813181817	22	Rules	0.264366039	0.012016638	0
[1*]C=CC(C)=O>>[1*]S(N)(=O)=O	[1*]C=CC(C)=O	[1*]S(N)(=O)=O	-1.684444448	18	0.229967326	0.012775963	-1.684444448	18	Rules	0.229967326	0.012775963	0
[1*]C=CC(C)=O>>[1*][N+](=O)[O-]	[1*]C=CC(C)=O	[1*][N+](=O)[O-]	-0.376602103	32	0.181761954	0.005680061	-0.377241378	29	Rules	0.177419936	0.006117929	3
[1*]C=CC(C)=O>>[1*][N+]([O-])=NC#N	[1*]C=CC(C)=O	[1*][N+]([O-])=NC#N	-0.373333344	18	0.159263036	0.008847946	-0.373333344	18	Rules	0.159263036	0.008847946	0
[1*]C=CC(C)=O>>[1*]c1ccccc1	[1*]C=CC(C)=O	[1*]c1ccccc1	1.697863391	14	0.308131215	0.022009373	1.732727273	11	Rules	0.331665257	0.030151387	3
[1*]C=CC(C)=O>>[1*]n1c(O)ccc1O	[1*]C=CC(C)=O	[1*]n1c(O)ccc1O	-1.962706644	22	0.274321115	0.012469142	-1.965714297	21	Rules	0.280723558	0.013367788	1
[1*]C=CC([2*])=O>>[1*]/C=C(/C([2*])=O)C(C)=O	[1*]C=CC([2*])=O	[1*]/C=C(/C([2*])=O)C(C)=O	-0.526667952	12	0.106798517	0.008899876	-0.530909064	11	Rules	0.110946324	0.010086029	1
[1*]C=CC([2*])=O>>[1*]/S(I)=C(/N([2*])C)N(C)C	[1*]C=CC([2*])=O	[1*]/S(I)=C(/N([2*])C)N(C)C	-2.846499992	20	0.114812194	0.00574061	-2.846499992	20	Rules	0.114812194	0.00574061	0
[1*]C=CC([2*])=O>>[1*]C([2*])=O	[1*]C=CC([2*])=O	[1*]C([2*])=O	-0.337615738	380	0.155957893	0.000410416	-0.522272723	44	Rules	0.245989812	0.005590678	336
[1*]C=CC([2*])=O>>[1*]CC([2*])=O	[1*]C=CC([2*])=O	[1*]CC([2*])=O	-0.394008054	188	0.202362538	0.001076396	-0.798421041	19	Rules	0.32513698	0.017112473	169
[1*]C=CC([2*])=O>>[1*]CN([2*])N=O	[1*]C=CC([2*])=O	[1*]CN([2*])N=O	-0.850714266	14	0.339285757	0.024234697	-0.850714266	14	Rules	0.339285757	0.024234697	0
[1*]C=CC([2*])=O>>[1*]N=NN([2*])C	[1*]C=CC([2*])=O	[1*]N=NN([2*])C	0.613636355	11	0.400231795	0.036384709	0.613636355	11	Rules	0.400231795	0.036384709	0
[1*]C=CC([2*])=O>>[1*]NC(=O)N([2*])C	[1*]C=CC([2*])=O	[1*]NC(=O)N([2*])C	-0.892307654	13	0.344120961	0.026470843	-0.892307654	13	Rules	0.344120961	0.026470843	0
[1*]C=CC([2*])=O>>[1*]NC(=O)NNC([2*])=O	[1*]C=CC([2*])=O	[1*]NC(=O)NNC([2*])=O	-1.778791017	19	0.418311938	0.022016418	-1.772777783	18	Rules	0.429593613	0.023866312	1
[1*]C=CC([2*])=O>>[1*]NC(=O)O[2*]	[1*]C=CC([2*])=O	[1*]NC(=O)O[2*]	-0.369673017	25	0.327283555	0.013091342	-0.346363627	22	Rules	0.341265778	0.015512081	3
[1*]C=CC([2*])=O>>[1*]NC([2*])=O	[1*]C=CC([2*])=O	[1*]NC([2*])=O	-0.524723642	125	0.418503484	0.003348028	-0.922571429	35	Rules	0.447781092	0.012793745	90
[1*]C=CC([2*])=O>>[1*]OC(=O)N([2*])C	[1*]C=CC([2*])=O	[1*]OC(=O)N([2*])C	-0.551875012	16	0.13166718	0.008229199	-0.551875012	16	Rules	0.13166718	0.008229199	0
[1*]C=CC([2*])=O>>[1*]OC(=O)N[2*]	[1*]C=CC([2*])=O	[1*]OC(=O)N[2*]	-0.89999999	22	0.260968894	0.011862222	-0.89999999	22	Rules	0.260968894	0.011862222	0
[1*]C=CC([2*])=O>>[1*]OC([2*])=O	[1*]C=CC([2*])=O	[1*]OC([2*])=O	-0.368458342	41	0.260412767	0.006351531	-0.53952381	21	Rules	0.213997132	0.01019034	20
[1*]C=CC([2*])=O>>[1*]OCC([2*])=O	[1*]C=CC([2*])=O	[1*]OCC([2*])=O	-0.574348755	142	0.176277839	0.001241393	-0.975384585	13	Rules	0.279929041	0.021533003	129
[1*]C=CC([2*])=O>>[1*]S([2*])(=O)=O	[1*]C=CC([2*])=O	[1*]S([2*])(=O)=O	-0.821177895	37	0.419225754	0.011330426	-1.14299997	10	Rules	0.49292892	0.049292892	27
[1*]C=CCCC[2*]>>[1*]CCCCC[2*]	[1*]C=CCCC[2*]	[1*]CCCCC[2*]	0.66400005	10	0.172317785	0.017231778	0.66400005	10	Rules	0.172317785	0.017231778	0
[1*]C=CC[2*]>>[1*]CCC[2*]	[1*]C=CC[2*]	[1*]CCC[2*]	0.372556457	25	0.374891071	0.014995643	0.39708341	24	Rules	0.361884963	0.01507854	1
[1*]C=CC[2*]>>[1*]C[2*]	[1*]C=CC[2*]	[1*]C[2*]	-0.467410064	18	0.300430963	0.016690609	-0.481874869	16	Rules	0.316464276	0.019779017	2
[1*]C=C[2*]>>[1*]/C=C(/[2*])C(C)=O	[1*]C=C[2*]	[1*]/C=C(/[2*])C(C)=O	-0.526667952	12	0.106798517	0.008899876	-0.530909064	11	Rules	0.110946324	0.010086029	1
[1*]C=C[2*]>>[1*]C([2*])=O	[1*]C=C[2*]	[1*]C([2*])=O	-1.13617315	28	0.650736989	0.023240607	-1.516363581	11	Rules	0.863044361	0.078458578	17
[1*]C=C[2*]>>[1*]C([2*])O	[1*]C=C[2*]	[1*]C([2*])O	-1.498024924	13	0.518423112	0.039878701	-1.628999958	10	Rules	0.517267421	0.051726742	3
[1*]C=C[2*]>>[1*]CCCC[2*]	[1*]C=C[2*]	[1*]CCCC[2*]	1.134269778	14	0.605491855	0.043249418	1.120769275	13	Rules	0.628018913	0.048309147	1
[1*]C=C[2*]>>[1*]CCC[2*]	[1*]C=C[2*]	[1*]CCC[2*]	0.198944272	62	0.29381737	0.00473899	0.321904755	21	Rules	0.43007699	0.020479857	41
[1*]C=C[2*]>>[1*]C[2*]	[1*]C=C[2*]	[1*]C[2*]	-0.374166101	229	0.222210921	0.000970353	-0.478958338	48	Rules	0.405348493	0.00844476	181
[1*]C=C[2*]>>[1*]N([2*])C	[1*]C=C[2*]	[1*]N([2*])C	-0.755703342	29	0.45178923	0.015578939	-1.118333278	12	Rules	0.404718378	0.033726531	17
[1*]C=C[2*]>>[1*]NC(=O)NN[2*]	[1*]C=C[2*]	[1*]NC(=O)NN[2*]	-1.778791017	19	0.418311938	0.022016418	-1.772777783	18	Rules	0.429593613	0.023866312	1
[1*]C=C[2*]>>[1*]N[2*]	[1*]C=C[2*]	[1*]N[2*]	-0.56387039	160	0.44689487	0.002793093	-0.965227261	44	Rules	0.53006137	0.012046849	116
[1*]C=C[2*]>>[1*]OC[2*]	[1*]C=C[2*]	[1*]OC[2*]	-0.570295388	155	0.21383529	0.001379583	-0.807826068	23	Rules	0.437845513	0.019036761	132
[1*]C=C[2*]>>[1*]O[2*]	[1*]C=C[2*]	[1*]O[2*]	-0.42697814	65	0.442481392	0.006807406	-0.661875005	32	Rules	0.509613629	0.015925426	33
[1*]C=C[2*]>>[2*][1*]	[1*]C=C[2*]	[2*][1*]	-0.359617597	509	0.20751129	0.000407684	-0.480280355	107	Rules	0.310682333	0.002903573	402
[1*]C=C[N+](=O)[O-]>>[1*]Br	[1*]C=C[N+](=O)[O-]	[1*]Br	0.765459358	18	0.182066638	0.010114813	0.775000021	14	Rules	0.181563711	0.012968837	4
[1*]C=C[N+](=O)[O-]>>[1*]C	[1*]C=C[N+](=O)[O-]	[1*]C	0.441579356	24	0.272742515	0.011364271	0.445555544	18	Rules	0.29613628	0.016452016	6
[1*]C=C[N+](=O)[O-]>>[1*]C#N	[1*]C=C[N+](=O)[O-]	[1*]C#N	-0.451649831	16	0.219875516	0.01374222	-0.518333335	12	Rules	0.211265996	0.0176055	4
[1*]C=C[N+](=O)[O-]>>[1*]C(=O)NN	[1*]C=C[N+](=O)[O-]	[1*]C(=O)NN	-1.970769231	13	0.439174583	0.03378266	-1.970769231	13	Rules	0.439174583	0.03378266	0
[1*]C=C[N+](=O)[O-]>>[1*]C(=O)O	[1*]C=C[N+](=O)[O-]	[1*]C(=O)O	-0.391976911	27	0.338113607	0.012522726	-0.373999985	20	Rules	0.367113928	0.018355696	7
[1*]C=C[N+](=O)[O-]>>[1*]C(C)=O	[1*]C=C[N+](=O)[O-]	[1*]C(C)=O	-0.483535687	22	0.245728225	0.011169465	-0.548125014	16	Rules	0.243781808	0.015236363	6
[1*]C=C[N+](=O)[O-]>>[1*]C(N)=O	[1*]C=C[N+](=O)[O-]	[1*]C(N)=O	-1.445297764	22	0.31970998	0.014532272	-1.486111114	18	Rules	0.341297476	0.018960971	4
[1*]C=C[N+](=O)[O-]>>[1*]C=O	[1*]C=C[N+](=O)[O-]	[1*]C=O	-0.542861239	35	0.261916784	0.007483337	-0.594736853	19	Rules	0.290064501	0.015266553	16
[1*]C=C[N+](=O)[O-]>>[1*]CC	[1*]C=C[N+](=O)[O-]	[1*]CC	0.815177966	12	0.239045739	0.019920478	0.82500001	10	Rules	0.250077732	0.025007773	2
[1*]C=C[N+](=O)[O-]>>[1*]CC(=O)O	[1*]C=C[N+](=O)[O-]	[1*]CC(=O)O	-0.810137128	16	0.351213103	0.021950819	-0.814545452	11	Rules	0.410423224	0.037311202	5
[1*]C=C[N+](=O)[O-]>>[1*]CO	[1*]C=C[N+](=O)[O-]	[1*]CO	-0.928544347	18	0.383626244	0.021312569	-1.007857113	14	Rules	0.40228533	0.028734666	4
[1*]C=C[N+](=O)[O-]>>[1*]Cl	[1*]C=C[N+](=O)[O-]	[1*]Cl	0.656716921	20	0.182266329	0.009113316	0.649411782	17	Rules	0.192369091	0.011315829	3
[1*]C=C[N+](=O)[O-]>>[1*]N	[1*]C=C[N+](=O)[O-]	[1*]N	-0.936555149	19	0.556708536	0.029300449	-1.003571409	14	Rules	0.591680844	0.042262917	5
[1*]C=C[N+](=O)[O-]>>[1*]N=C=S	[1*]C=C[N+](=O)[O-]	[1*]N=C=S	1.21800002	10	0.318635938	0.031863594	1.21800002	10	Rules	0.318635938	0.031863594	0
[1*]C=C[N+](=O)[O-]>>[1*]NC(=O)NN	[1*]C=C[N+](=O)[O-]	[1*]NC(=O)NN	-2.120099989	14	0.301575544	0.02154111	-2.127692295	13	Rules	0.312494062	0.024038005	1
[1*]C=C[N+](=O)[O-]>>[1*]NC(C)=O	[1*]C=C[N+](=O)[O-]	[1*]NC(C)=O	-0.94088855	22	0.462562227	0.021025556	-1.016249984	16	Rules	0.503810463	0.031488154	6
[1*]C=C[N+](=O)[O-]>>[1*]O	[1*]C=C[N+](=O)[O-]	[1*]O	-0.60337338	21	0.61300664	0.029190792	-0.681249971	16	Rules	0.663363867	0.041460242	5
[1*]C=C[N+](=O)[O-]>>[1*]OC(=O)N(C)C	[1*]C=C[N+](=O)[O-]	[1*]OC(=O)N(C)C	-0.49000004	10	0.221560093	0.022156009	-0.49000004	10	Rules	0.221560093	0.022156009	0
[1*]C=C[N+](=O)[O-]>>[1*]OC(=O)NC	[1*]C=C[N+](=O)[O-]	[1*]OC(=O)NC	-0.79973507	13	0.292073839	0.022467218	-0.810909091	11	Rules	0.307845867	0.027985988	2
[1*]C=C[N+](=O)[O-]>>[1*]OC(C)=O	[1*]C=C[N+](=O)[O-]	[1*]OC(C)=O	-0.519978474	13	0.239408409	0.018416031	-0.517272718	11	Rules	0.260464599	0.0236786	2
[1*]C=C[N+](=O)[O-]>>[1*]OCC(=O)O	[1*]C=C[N+](=O)[O-]	[1*]OCC(=O)O	-0.761428566	14	0.358025667	0.025573262	-0.761428566	14	Rules	0.358025667	0.025573262	0
[1*]C=C[N+](=O)[O-]>>[1*]S(N)(=O)=O	[1*]C=C[N+](=O)[O-]	[1*]S(N)(=O)=O	-1.63053237	16	0.289552772	0.018097048	-1.663846159	13	Rules	0.312584324	0.024044948	3
[1*]C=C[N+](=O)[O-]>>[1*][N+](=O)[O-]	[1*]C=C[N+](=O)[O-]	[1*][N+](=O)[O-]	-0.236100755	27	0.201034551	0.007445724	-0.291052614	19	Rules	0.210235183	0.01106501	8
[1*]C=C[N+](=O)[O-]>>[1*]c1ccccc1	[1*]C=C[N+](=O)[O-]	[1*]c1ccccc1	1.793361373	13	0.362422664	0.027878666	1.78200001	10	Rules	0.371686772	0.037168677	3
[1*]C=C[N+](=O)[O-]>>[1*]n1c(O)ccc1O	[1*]C=C[N+](=O)[O-]	[1*]n1c(O)ccc1O	-1.794625325	11	0.38966623	0.035424203	-1.833000009	10	Rules	0.388216707	0.038821671	1
[1*]C=C[N+]([2*])=O>>[1*][N+]([2*])=O	[1*]C=C[N+]([2*])=O	[1*][N+]([2*])=O	-0.236100755	27	0.201034551	0.007445724	-0.291052614	19	Rules	0.210235183	0.01106501	8
[1*]C=Cc1ccccc1>>[1*]c1ccccc1	[1*]C=Cc1ccccc1	[1*]c1ccccc1	-0.380720486	101	0.209131564	0.00207061	-0.504999979	10	Rules	0.416526701	0.04165267	91
[1*]C=N[2*]>>[2*][1*]	[1*]C=N[2*]	[2*][1*]	-0.100903192	151	0.242179517	0.001603838	-0.283000008	20	Rules	0.450264246	0.022513212	131
[1*]C=O>>[1*]Br	[1*]C=O	[1*]Br	1.104384207	63	0.275459416	0.004372372	1.272187504	32	Rules	0.281983002	0.008811969	31
[1*]C=O>>[1*]C	[1*]C=O	[1*]C	0.674170541	124	0.556883518	0.004490996	0.852000004	60	Rules	0.624360822	0.010406014	64
[1*]C=O>>[1*]C(=O)N(C)C	[1*]C=O	[1*]C(=O)N(C)C	-0.339958198	30	0.428970197	0.014299007	-0.364999996	26	Rules	0.447001115	0.017192351	4
[1*]C=O>>[1*]C(=O)NN	[1*]C=O	[1*]C(=O)NN	-1.283773305	36	0.437047322	0.012140203	-1.29399999	25	Rules	0.476646261	0.01906585	11
[1*]C=O>>[1*]C(=O)NNC(C)=O	[1*]C=O	[1*]C(=O)NNC(C)=O	-0.81725042	12	0.125343739	0.010445312	-0.807999988	10	Rules	0.133316674	0.013331667	2
[1*]C=O>>[1*]C(=O)OC	[1*]C=O	[1*]C(=O)OC	0.386396495	66	0.326357915	0.004944817	0.514418607	43	Rules	0.330002172	0.007674469	23
[1*]C=O>>[1*]C(=O)OCC	[1*]C=O	[1*]C(=O)OCC	0.960036131	29	0.342402889	0.011806996	1.007619035	21	Rules	0.344962382	0.01642678	8
[1*]C=O>>[1*]C(C)(C)C	[1*]C=O	[1*]C(C)(C)C	2.036000017	10	0.298000786	0.029800079	2.036000017	10	Rules	0.298000786	0.029800079	0
[1*]C=O>>[1*]C(C)=O	[1*]C=O	[1*]C(C)=O	0.112932464	114	0.175227453	0.001537083	0.107903228	62	Rules	0.184045044	0.002968468	52
[1*]C=O>>[1*]C(C)C	[1*]C=O	[1*]C(C)C	1.529361244	23	0.451424614	0.019627157	1.777500038	12	Rules	0.482269677	0.04018914	11
[1*]C=O>>[1*]C(F)(F)F	[1*]C=O	[1*]C(F)(F)F	1.231009938	18	0.309497076	0.017194282	1.272666645	15	Rules	0.302807508	0.020187167	3
[1*]C=O>>[1*]C(N)=O	[1*]C=O	[1*]C(N)=O	-0.748605581	61	0.435576859	0.007140604	-0.687619033	42	Rules	0.414904099	0.009878669	19
[1*]C=O>>[1*]C=C	[1*]C=O	[1*]C=C	1.261000022	10	0.621153943	0.062115394	1.261000022	10	Rules	0.621153943	0.062115394	0
[1*]C=O>>[1*]C=CC(=O)O	[1*]C=O	[1*]C=CC(=O)O	0.470302136	25	0.472034654	0.018881386	0.666923078	13	Rules	0.526899485	0.04053073	12
[1*]C=O>>[1*]C=CC(C)=O	[1*]C=O	[1*]C=CC(C)=O	0.554202895	28	0.202184947	0.007220891	0.560588265	17	Rules	0.170714342	0.01004202	11
[1*]C=O>>[1*]C=C[N+](=O)[O-]	[1*]C=O	[1*]C=C[N+](=O)[O-]	0.542861239	35	0.261916784	0.007483337	0.594736853	19	Rules	0.290064501	0.015266553	16
[1*]C=O>>[1*]CC	[1*]C=O	[1*]CC	1.193913673	55	0.503648104	0.009157238	1.465862094	29	Rules	0.555765345	0.019164322	26
[1*]C=O>>[1*]CCC	[1*]C=O	[1*]CCC	1.800617333	21	0.612417241	0.029162726	1.939375036	16	Rules	0.631109772	0.039444361	5
[1*]C=O>>[1*]CO	[1*]C=O	[1*]CO	-0.371787864	53	0.32961489	0.006219149	-0.372894716	38	Rules	0.377122161	0.009924267	15
[1*]C=O>>[1*]Cl	[1*]C=O	[1*]Cl	0.905442218	91	0.336533654	0.003698172	0.940714303	42	Rules	0.462482134	0.011011479	49
[1*]C=O>>[1*]F	[1*]C=O	[1*]F	0.456638901	52	0.232325863	0.004467805	0.480400008	25	Rules	0.321888675	0.012875547	27
[1*]C=O>>[1*]I	[1*]C=O	[1*]I	1.323839032	20	0.360002744	0.018000137	1.433333366	15	Rules	0.301037889	0.020069193	5
[1*]C=O>>[1*]N	[1*]C=O	[1*]N	-0.475475458	58	0.440979871	0.007603101	-0.612812481	32	Rules	0.50395364	0.015748551	26
[1*]C=O>>[1*]N(C)C	[1*]C=O	[1*]N(C)C	0.469458017	18	0.510437885	0.02835766	0.436666639	15	Rules	0.530642014	0.035376134	3
[1*]C=O>>[1*]N=C=S	[1*]C=O	[1*]N=C=S	1.749869304	13	0.302495843	0.023268911	1.760833375	12	Rules	0.313237047	0.026103087	1
[1*]C=O>>[1*]NC(=O)NN	[1*]C=O	[1*]NC(=O)NN	-1.697830197	19	0.260431094	0.0137069	-1.721764684	17	Rules	0.26394213	0.015526008	2
[1*]C=O>>[1*]NC(C)=O	[1*]C=O	[1*]NC(C)=O	-0.383015845	54	0.373160261	0.006910375	-0.459999977	22	Rules	0.477423629	0.021701074	32
[1*]C=O>>[1*]OC	[1*]C=O	[1*]OC	0.322538734	58	0.319854756	0.005514737	0.351875023	32	Rules	0.394358909	0.012323716	26
[1*]C=O>>[1*]OC(=O)NC	[1*]C=O	[1*]OC(=O)NC	-0.332857384	20	0.289779621	0.014488981	-0.331874986	16	Rules	0.31403224	0.019627015	4
[1*]C=O>>[1*]OCC	[1*]C=O	[1*]OCC	0.670755482	19	0.335365741	0.017650828	0.695833348	12	Rules	0.409466577	0.034122215	7
[1*]C=O>>[1*]OCC(=O)O	[1*]C=O	[1*]OCC(=O)O	-0.310801931	22	0.285773425	0.012989701	-0.340588212	17	Rules	0.307783819	0.018104931	5
[1*]C=O>>[1*]S(C)(=O)=O	[1*]C=O	[1*]S(C)(=O)=O	-0.591918455	23	0.421485518	0.018325457	-0.656428576	14	Rules	0.385897697	0.027564121	9
[1*]C=O>>[1*]S(N)(=O)=O	[1*]C=O	[1*]S(N)(=O)=O	-1.175676352	26	0.23808857	0.009157253	-1.156666642	18	Rules	0.263416476	0.014634249	8
[1*]C=O>>[1*][H]	[1*]C=O	[1*][H]	0.254321488	236	0.376264879	0.001594343	0.30736263	91	Rules	0.481379577	0.005289885	145
[1*]C=O>>[1*][N+](=O)[O-]	[1*]C=O	[1*][N+](=O)[O-]	0.204369796	89	0.272848077	0.003065709	0.252439031	41	Rules	0.276756022	0.006750147	48
[1*]C=O>>[1*][N+]([O-])=NC#N	[1*]C=O	[1*][N+]([O-])=NC#N	0.198188808	14	0.193032078	0.013788006	0.205833373	12	Rules	0.206989604	0.017249134	2
[1*]C=O>>[1*]c1ccccc1	[1*]C=O	[1*]c1ccccc1	2.07793286	35	0.558378119	0.015953661	2.043750029	24	Rules	0.620818597	0.025867442	11
[1*]C=O>>[1*]n1c(O)ccc1O	[1*]C=O	[1*]n1c(O)ccc1O	-1.380338419	17	0.263270555	0.015486503	-1.40230766	13	Rules	0.29198043	0.022460033	4
[1*]C>>[1*]Br	[1*]C	[1*]Br	0.384069696	700	0.238132175	0.000340189	0.290051281	195	Rules	0.385312149	0.00197596	505
[1*]C>>[1*]C#N	[1*]C	[1*]C#N	-0.694903306	295	0.492612321	0.001669872	-0.896408454	142	Rules	0.611696105	0.004307719	153
[1*]C>>[1*]C(=C)C	[1*]C	[1*]C(=C)C	0.551237945	37	0.279574441	0.007556066	0.784166723	12	Rules	0.36587279	0.030489399	25
[1*]C>>[1*]C(=O)N(C)C	[1*]C	[1*]C(=O)N(C)C	-1.024700211	106	0.603194636	0.005690515	-1.121290331	62	Rules	0.709251472	0.01143954	44
[1*]C>>[1*]C(=O)NC	[1*]C	[1*]C(=O)NC	-1.047012493	120	0.553104539	0.004609204	-0.911724147	58	Rules	0.491150236	0.008468108	62
[1*]C>>[1*]C(=O)NCC	[1*]C	[1*]C(=O)NCC	-1.036233538	36	0.725482987	0.020152305	-0.944545466	22	Rules	0.798818929	0.036309951	14
[1*]C>>[1*]C(=O)NN	[1*]C	[1*]C(=O)NN	-2.354635818	51	0.63848231	0.012519261	-2.323333353	39	Rules	0.665706293	0.017069392	12
[1*]C>>[1*]C(=O)O	[1*]C	[1*]C(=O)O	-1.190695703	271	0.975038165	0.003597927	-1.377157891	190	Rules	1.083718528	0.005703782	81
[1*]C>>[1*]C(=O)OC	[1*]C	[1*]C(=O)OC	-0.422605151	389	0.3053501	0.000784962	-0.504166683	108	Rules	0.47424337	0.004391142	281
[1*]C>>[1*]C(=O)OCCC	[1*]C	[1*]C(=O)OCCC	0.35782792	44	0.438914586	0.009975332	0.899000019	10	Rules	0.660007554	0.066000755	34
[1*]C>>[1*]C(=O)c1ccccc1	[1*]C	[1*]C(=O)c1ccccc1	0.9696108	74	0.506693399	0.006847208	0.822666714	15	Rules	0.776507462	0.051767164	59
[truncated: 24,673 more rows]
