# Supplementary material for: Semi-automated workflow for molecular pair analysis and QSAR-assisted transformation space expansion
Source: J Cheminform. 2021 Nov 13;13:86. doi: 10.1186/s13321-021-00564-6 (PMC8590336; doi:10.1186/s13321-021-00564-6)
Supplement: Supplementary file 2 — Additional file 2. The statistical results of MMPA for the experimental and expanded hERG dataset. [file 13321_2021_564_MOESM2_ESM.csv]

Transformation	Left Fragment	Right Fragment	Count_Expanded	Count_Initial
[1*]C>>[1*][H]	[1*]C	[1*][H]	22024	344
[1*]C[2*]>>[2*][1*]	[1*]C[2*]	[2*][1*]	13353	322
[1*]CC[2*]>>[1*]C[2*]	[1*]CC[2*]	[1*]C[2*]	3657	151
[1*]CN1CCN(C[2*])CC1>>[1*]N1C(=O)C(=C[2*])SC1=S	[1*]CN1CCN(C[2*])CC1	[1*]N1C(=O)C(=C[2*])SC1=S	29
[1*]c1ccc(N2CCN([2*])CC2)cc1>>[2*][1*]	[1*]c1ccc(N2CCN([2*])CC2)cc1	[2*][1*]	27
[1*]CN1CCN(C(=O)N[2*])CC1>>[2*][1*]	[1*]CN1CCN(C(=O)N[2*])CC1	[2*][1*]	18
[1*]CN1CCN(C[2*])CC1>>[1*]C=C1SC(=S)N([2*])C1=O	[1*]CN1CCN(C[2*])CC1	[1*]C=C1SC(=S)N([2*])C1=O	17
[1*]N1CCN([C@@H]2CCCN([2*])C2)CC1>>[1*]N[2*]	[1*]N1CCN([C@@H]2CCCN([2*])C2)CC1	[1*]N[2*]	16
[1*]N1CCN([C@H]2CCCN([2*])C2)CC1>>[1*]N[2*]	[1*]N1CCN([C@H]2CCCN([2*])C2)CC1	[1*]N[2*]	16
[1*]N1CCN(c2ccccc2)CC1>>[1*]C	[1*]N1CCN(c2ccccc2)CC1	[1*]C	15
[1*]N1CCN(c2ccccc2)CC1>>[1*][H]	[1*]N1CCN(c2ccccc2)CC1	[1*][H]	15
[1*][C@@H](CNC([2*])=O)N1CCCCC1>>[1*]c1noc([2*])n1	[1*][C@@H](CNC([2*])=O)N1CCCCC1	[1*]c1noc([2*])n1	15
[1*][C@H](CNC([2*])=O)N1CCCCC1>>[1*]c1noc([2*])n1	[1*][C@H](CNC([2*])=O)N1CCCCC1	[1*]c1noc([2*])n1	15
[1*]c1ccc(N2CCN([2*])CC2)cc1>>[1*]C([2*])(C)C	[1*]c1ccc(N2CCN([2*])CC2)cc1	[1*]C([2*])(C)C	15
[1*]C(=O)N1CCN(C[2*])CC1>>[1*]N1C(=O)C(=C[2*])SC1=S	[1*]C(=O)N1CCN(C[2*])CC1	[1*]N1C(=O)C(=C[2*])SC1=S	14
[1*]CN1CCN(C[2*])CC1>>[2*][1*]	[1*]CN1CCN(C[2*])CC1	[2*][1*]	14
[1*]CN1CCN(C[2*])C[C@@H]1CCO>>[1*]N1C(=O)C(=C[2*])SC1=S	[1*]CN1CCN(C[2*])C[C@@H]1CCO	[1*]N1C(=O)C(=C[2*])SC1=S	14
[1*]N1CCN(C[C@@H](O)CO[2*])CC1>>[1*]C=C1SC(=S)N([2*])C1=O	[1*]N1CCN(C[C@@H](O)CO[2*])CC1	[1*]C=C1SC(=S)N([2*])C1=O	14
[1*]N1CCN(C[C@H](O)CO[2*])CC1>>[1*]C=C1SC(=S)N([2*])C1=O	[1*]N1CCN(C[C@H](O)CO[2*])CC1	[1*]C=C1SC(=S)N([2*])C1=O	14
[1*]N1CCN(C[2*])CC1>>[2*][1*]	[1*]N1CCN(C[2*])CC1	[2*][1*]	12
[1*][C@@H](CNC(=O)C[2*])N1CCCCC1>>[1*]c1noc(C[2*])n1	[1*][C@@H](CNC(=O)C[2*])N1CCCCC1	[1*]c1noc(C[2*])n1	12
[1*][C@H](CNC(=O)C[2*])N1CCCCC1>>[1*]c1noc(C[2*])n1	[1*][C@H](CNC(=O)C[2*])N1CCCCC1	[1*]c1noc(C[2*])n1	12
[1*]c1ccc(N2CCN([2*])CC2)cc1>>[1*]C([2*])C	[1*]c1ccc(N2CCN([2*])CC2)cc1	[1*]C([2*])C	12
[1*]NC(=O)N1CCN(C[2*])CC1>>[1*]N1C(=O)C(=C[2*])SC1=S	[1*]NC(=O)N1CCN(C[2*])CC1	[1*]N1C(=O)C(=C[2*])SC1=S	11
[1*]CN1CCN(C(=O)CO[2*])CC1>>[1*]C=C1SC(=S)N([2*])C1=O	[1*]CN1CCN(C(=O)CO[2*])CC1	[1*]C=C1SC(=S)N([2*])C1=O	9
[1*]CN1CCN(CC([2*])=O)CC1>>[1*]C([2*])=O	[1*]CN1CCN(CC([2*])=O)CC1	[1*]C([2*])=O	9
[1*]CN1CCN(C[2*])[C@@H](CCO)C1>>[1*]C=C1SC(=S)N([2*])C1=O	[1*]CN1CCN(C[2*])[C@@H](CCO)C1	[1*]C=C1SC(=S)N([2*])C1=O	9
[1*]N1CCN(C[C@@H](O)CO[2*])CC1>>[1*]N1C(=O)C(=C[2*])SC1=S	[1*]N1CCN(C[C@@H](O)CO[2*])CC1	[1*]N1C(=O)C(=C[2*])SC1=S	9
[1*]N1CCN(C[C@H](O)CO[2*])CC1>>[1*]N1C(=O)C(=C[2*])SC1=S	[1*]N1CCN(C[C@H](O)CO[2*])CC1	[1*]N1C(=O)C(=C[2*])SC1=S	9
[1*]N1CCN([C@@H]2CCCN([2*])C2)CC1>>[1*]NC(=S)N[2*]	[1*]N1CCN([C@@H]2CCCN([2*])C2)CC1	[1*]NC(=S)N[2*]	9
[1*]N1CCN([C@H]2CCCN([2*])C2)CC1>>[1*]NC(=S)N[2*]	[1*]N1CCN([C@H]2CCCN([2*])C2)CC1	[1*]NC(=S)N[2*]	9
[1*]N=c1nc2c(c[nH]1)CN(C[2*])CC2>>[1*]N1C(=O)C(=C[2*])SC1=S	[1*]N=c1nc2c(c[nH]1)CN(C[2*])CC2	[1*]N1C(=O)C(=C[2*])SC1=S	9
[1*][C@@H](CNC([2*])=O)N1CCC(C)CC1>>[1*]c1noc([2*])n1	[1*][C@@H](CNC([2*])=O)N1CCC(C)CC1	[1*]c1noc([2*])n1	9
[1*][C@H](CNC([2*])=O)N1CCC(C)CC1>>[1*]c1noc([2*])n1	[1*][C@H](CNC([2*])=O)N1CCC(C)CC1	[1*]c1noc([2*])n1	9
[1*]c1cccc(N2CCN([2*])CC2)c1>>[2*][1*]	[1*]c1cccc(N2CCN([2*])CC2)c1	[2*][1*]	9
[1*]c1ccccc1N1CCN([2*])CC1>>[2*][1*]	[1*]c1ccccc1N1CCN([2*])CC1	[2*][1*]	9
[1*]CN1CCN(C(=O)CO[2*])CC1>>[1*]N1C(=O)C(=C[2*])SC1=S	[1*]CN1CCN(C(=O)CO[2*])CC1	[1*]N1C(=O)C(=C[2*])SC1=S	8
[1*]CN1CCN(C([2*])=O)CC1>>[1*]C(=O)NC([2*])=S	[1*]CN1CCN(C([2*])=O)CC1	[1*]C(=O)NC([2*])=S	8
[1*]CN1CCN(C([2*])=O)CC1>>[1*]C=C1SC(=S)N([2*])C1=O	[1*]CN1CCN(C([2*])=O)CC1	[1*]C=C1SC(=S)N([2*])C1=O	8
[1*]CN1CCN(C[2*])[C@@H](CCO)C1>>[1*]N1C(=O)C(=C[2*])SC1=S	[1*]CN1CCN(C[2*])[C@@H](CCO)C1	[1*]N1C(=O)C(=C[2*])SC1=S	8
[1*]N1CCN(C2CCCCC2)CC1>>[1*][H]	[1*]N1CCN(C2CCCCC2)CC1	[1*][H]	8
[1*]N1CCN(C[2*])CC1>>[1*]N1C(=O)C(=C[2*])SC1=S	[1*]N1CCN(C[2*])CC1	[1*]N1C(=O)C(=C[2*])SC1=S	8
[1*]N=c1nc2c(c[nH]1)CN(C[2*])CC2>>[1*]C=C1SC(=S)N([2*])C1=O	[1*]N=c1nc2c(c[nH]1)CN(C[2*])CC2	[1*]C=C1SC(=S)N([2*])C1=O	8
[1*][C@@H](CNC(=O)C[2*])N1CCCCC1>>[1*]c1cc(C([2*])=O)no1	[1*][C@@H](CNC(=O)C[2*])N1CCCCC1	[1*]c1cc(C([2*])=O)no1	8
[1*][C@H](CNC(=O)C[2*])N1CCCCC1>>[1*]c1cc(C([2*])=O)no1	[1*][C@H](CNC(=O)C[2*])N1CCCCC1	[1*]c1cc(C([2*])=O)no1	8
[1*]C(=O)N1CCN(C[2*])CC1>>[1*]C=C1SC(=S)N([2*])C1=O	[1*]C(=O)N1CCN(C[2*])CC1	[1*]C=C1SC(=S)N([2*])C1=O	7
[1*]C(=O)NCCCN1CCOCC1>>[1*]SC	[1*]C(=O)NCCCN1CCOCC1	[1*]SC	7
[1*]CN1CCN(C([2*])=O)CC1>>[1*]N1C(=O)C(=C[2*])SC1=S	[1*]CN1CCN(C([2*])=O)CC1	[1*]N1C(=O)C(=C[2*])SC1=S	7
[1*]c1ccc(N2CCN([2*])CC2)cc1>>[1*]C[2*]	[1*]c1ccc(N2CCN([2*])CC2)cc1	[1*]C[2*]	7
[1*]CCN1CCN(C(=O)CO[2*])CC1>>[1*]c1noc([2*])n1	[1*]CCN1CCN(C(=O)CO[2*])CC1	[1*]c1noc([2*])n1	6
[1*]CCN1CCc2ccccc2C1>>[1*]C(C)C	[1*]CCN1CCc2ccccc2C1	[1*]C(C)C	6
[1*]CN1CCN(C(=O)CO[2*])CC1>>[1*]C(=O)NC(=S)N[2*]	[1*]CN1CCN(C(=O)CO[2*])CC1	[1*]C(=O)NC(=S)N[2*]	6
[1*]CN1CCN(C(=O)NC[2*])CC1>>[2*][1*]	[1*]CN1CCN(C(=O)NC[2*])CC1	[2*][1*]	6
[1*]CN1CCN(C(=O)N[2*])CC1>>[1*]C=C1SC(=S)N([2*])C1=O	[1*]CN1CCN(C(=O)N[2*])CC1	[1*]C=C1SC(=S)N([2*])C1=O	6
[1*]CN1CCN(C[2*])C[C@@H]1CCO>>[1*]C(=O)N[2*]	[1*]CN1CCN(C[2*])C[C@@H]1CCO	[1*]C(=O)N[2*]	6
[1*]CN1CCN(C[2*])C[C@H]1CCO>>[1*]N1C(=O)C(=C[2*])SC1=S	[1*]CN1CCN(C[2*])C[C@H]1CCO	[1*]N1C(=O)C(=C[2*])SC1=S	6
[1*]CN1CCN(C[2*])[C@H](CCO)C1>>[1*]C=C1SC(=S)N([2*])C1=O	[1*]CN1CCN(C[2*])[C@H](CCO)C1	[1*]C=C1SC(=S)N([2*])C1=O	6
[1*]CN1CCN(C[2*])[C@H](CCO)C1>>[1*]N1C(=O)C(=C[2*])SC1=S	[1*]CN1CCN(C[2*])[C@H](CCO)C1	[1*]N1C(=O)C(=C[2*])SC1=S	6
[1*]CN1CCc2nc(=N[2*])[nH]cc2C1>>[1*]N1C(=O)C(=C[2*])SC1=S	[1*]CN1CCc2nc(=N[2*])[nH]cc2C1	[1*]N1C(=O)C(=C[2*])SC1=S	6
[1*]N1CCN(CC)CC1>>[1*]C	[1*]N1CCN(CC)CC1	[1*]C	6
[1*]NC(=O)CN1CCN([2*])CC1>>[1*]N1C(=O)C(=C[2*])SC1=S	[1*]NC(=O)CN1CCN([2*])CC1	[1*]N1C(=O)C(=C[2*])SC1=S	6
[1*]OCCC1CCN(C(=O)C[2*])CC1>>[1*]c1noc([2*])n1	[1*]OCCC1CCN(C(=O)C[2*])CC1	[1*]c1noc([2*])n1	6
[1*]OC[C@@H](O)CN1CCN([2*])CC1>>[1*]C=C1SC(=S)N([2*])C1=O	[1*]OC[C@@H](O)CN1CCN([2*])CC1	[1*]C=C1SC(=S)N([2*])C1=O	6
[1*]OC[C@H](O)CN1CCN([2*])CC1>>[1*]C=C1SC(=S)N([2*])C1=O	[1*]OC[C@H](O)CN1CCN([2*])CC1	[1*]C=C1SC(=S)N([2*])C1=O	6
