# Supplementary material for: Semi-automated workflow for molecular pair analysis and QSAR-assisted transformation space expansion
Source: J Cheminform. 2021 Nov 13;13:86. doi: 10.1186/s13321-021-00564-6 (PMC8590336; doi:10.1186/s13321-021-00564-6)
Supplement: Supplementary file 5 — Additional file 5. The MMPA and MMPA-by-QSAR pipeline for classification task. [file 13321_2021_564_MOESM5_ESM.knwf › Summary-Classification-MMP-pipeline.knwf 1/Metanode (#1519)/Metanode (#1499)/Metanode (#1208)/Metanode (#1218)/Element Filter (#1204)/settings.xml]

<?xml version="1.0" encoding="UTF-8"?>
<config xmlns="http://www.knime.org/2008/09/XMLConfig" xmlns:xsi="http://www.w3.org/2001/XMLSchema-instance" xsi:schemaLocation="http://www.knime.org/2008/09/XMLConfig http://www.knime.org/XMLConfig_2008_09.xsd" key="settings.xml">
<entry key="node_file" type="xstring" value="settings.xml"/>
<config key="flow_stack"/>
<config key="internal_node_subsettings">
<entry key="memory_policy" type="xstring" value="CacheSmallInMemory"/>
</config>
<config key="model">
<entry key="molColName" type="xstring" value="Scopy_smiles"/>
<entry key="elements" type="xstring" value="H,C,N,O,F,Br,I,Cl,P,S,"/>
<entry key="keep" type="xboolean" value="true"/>
</config>
<config key="nodeAnnotation">
<entry key="text" type="xstring" value="Filter Molecules comprising%%00013%%00010 following elements only:%%00013%%00010H,C,N,O,F,Br,I,Cl,P,S%%00013%%00010"/>
<entry key="bgcolor" type="xint" value="16777215"/>
<entry key="x-coordinate" type="xint" value="85"/>
<entry key="y-coordinate" type="xint" value="419"/>
<entry key="width" type="xint" value="151"/>
<entry key="height" type="xint" value="60"/>
<entry key="alignment" type="xstring" value="CENTER"/>
<entry key="borderSize" type="xint" value="0"/>
<entry key="borderColor" type="xint" value="16777215"/>
<entry key="defFontSize" type="xint" value="9"/>
<entry key="annotation-version" type="xint" value="20151123"/>
<config key="styles"/>
</config>
<entry key="customDescription" type="xstring" isnull="true" value=""/>
<entry key="state" type="xstring" value="EXECUTED"/>
<entry key="factory" type="xstring" value="org.openscience.cdk.knime.nodes.elementfilter.ElementFilterNodeFactory"/>
<entry key="node-name" type="xstring" value="Element Filter"/>
<entry key="node-bundle-name" type="xstring" value="KNIME CDK Integration"/>
<entry key="node-bundle-symbolic-name" type="xstring" value="org.openscience.cdk.knime"/>
<entry key="node-bundle-vendor" type="xstring" value="KNIME GmbH, Konstanz and EMBL-EBI, Cambridge"/>
<entry key="node-bundle-version" type="xstring" value="1.5.700.v202004290959"/>
<entry key="node-feature-name" type="xstring" value="KNIME-CDK"/>
<entry key="node-feature-symbolic-name" type="xstring" value="org.openscience.cdk.knime.feature.feature.group"/>
<entry key="node-feature-vendor" type="xstring" value="University Konstanz and EBI"/>
<entry key="node-feature-version" type="xstring" value="1.5.600.v202004290959"/>
<config key="factory_settings"/>
<entry key="name" type="xstring" value="Element Filter"/>
<entry key="hasContent" type="xboolean" value="true"/>
<entry key="isInactive" type="xboolean" value="false"/>
<config key="ports">
<config key="port_1">
<entry key="index" type="xint" value="1"/>
<entry key="port_spec_class" type="xstring" value="org.knime.core.data.DataTableSpec"/>
<entry key="port_object_class" type="xstring" value="org.knime.core.node.BufferedDataTable"/>
<entry key="port_object_summary" type="xstring" value="Rows: 30, Cols: 3"/>
<entry key="port_dir_location" type="xstring" value="port_1"/>
</config>
<config key="port_2">
<entry key="index" type="xint" value="2"/>
<entry key="port_spec_class" type="xstring" value="org.knime.core.data.DataTableSpec"/>
<entry key="port_object_class" type="xstring" value="org.knime.core.node.BufferedDataTable"/>
<entry key="port_object_summary" type="xstring" value="Rows: 0, Cols: 3"/>
<entry key="port_dir_location" type="xstring" value="port_2"/>
</config>
</config>
<config key="filestores">
<entry key="file_store_location" type="xstring" isnull="true" value=""/>
<entry key="file_store_id" type="xstring" value="62fc71fd-3d1e-4d2e-b4ba-4b65fdbf768b"/>
</config>
</config>
