# Supplementary material for: Semi-automated workflow for molecular pair analysis and QSAR-assisted transformation space expansion
Source: J Cheminform. 2021 Nov 13;13:86. doi: 10.1186/s13321-021-00564-6 (PMC8590336; doi:10.1186/s13321-021-00564-6)
Supplement: Supplementary file 5 — Additional file 5. The MMPA and MMPA-by-QSAR pipeline for classification task. [file 13321_2021_564_MOESM5_ESM.knwf › Summary-Classification-MMP-pipeline.knwf 1/Metanode (#1519)/Metanode (#1514)/Speedy SMILES Remove Broken Bonds Filter (#1508)/settings.xml]

<?xml version="1.0" encoding="UTF-8"?>
<config xmlns="http://www.knime.org/2008/09/XMLConfig" xmlns:xsi="http://www.w3.org/2001/XMLSchema-instance" xsi:schemaLocation="http://www.knime.org/2008/09/XMLConfig http://www.knime.org/XMLConfig_2008_09.xsd" key="settings.xml">
<entry key="node_file" type="xstring" value="settings.xml"/>
<config key="flow_stack"/>
<config key="internal_node_subsettings">
<entry key="memory_policy" type="xstring" value="CacheSmallInMemory"/>
</config>
<config key="model">
<config key="Keep missing cells_Internals">
<entry key="SettingsModelID" type="xstring" value="SMID_boolean"/>
<entry key="EnabledStatus" type="xboolean" value="true"/>
</config>
<entry key="Keep missing cells" type="xboolean" value="true"/>
<config key="Keep matches_Internals">
<entry key="SettingsModelID" type="xstring" value="SMID_boolean"/>
<entry key="EnabledStatus" type="xboolean" value="true"/>
</config>
<entry key="Keep matches" type="xboolean" value="true"/>
<config key="Column name_Internals">
<entry key="SettingsModelID" type="xstring" value="SMID_string"/>
<entry key="EnabledStatus" type="xboolean" value="true"/>
</config>
<entry key="Column name" type="xstring" value="smiles"/>
</config>
<entry key="customDescription" type="xstring" isnull="true" value=""/>
<entry key="state" type="xstring" value="EXECUTED"/>
<entry key="factory" type="xstring" value="com.vernalis.knime.chem.speedysmiles.nodes.filter.brokenbonds.BrokenBondsFilterNodeFactory"/>
<entry key="node-name" type="xstring" value="Speedy SMILES Remove Broken Bonds Filter"/>
<entry key="node-bundle-name" type="xstring" value="Vernalis Speedy SMILES extension for KNIME Workbench"/>
<entry key="node-bundle-symbolic-name" type="xstring" value="com.vernalis.knime.chem.speedysmiles"/>
<entry key="node-bundle-vendor" type="xstring" value="Vernalis (R&amp;D), UK"/>
<entry key="node-bundle-version" type="xstring" value="1.27.0.v202008200650"/>
<entry key="node-feature-name" type="xstring" value="Vernalis KNIME Nodes"/>
<entry key="node-feature-symbolic-name" type="xstring" value="com.vernalis.knime.feature.feature.group"/>
<entry key="node-feature-vendor" type="xstring" value="Vernalis Research Ltd, Cambridge, UK"/>
<entry key="node-feature-version" type="xstring" value="1.27.0.v202008200650"/>
<config key="factory_settings"/>
<entry key="name" type="xstring" value="Speedy SMILES Remove Broken Bonds Filter"/>
<entry key="hasContent" type="xboolean" value="true"/>
<entry key="isInactive" type="xboolean" value="false"/>
<config key="ports">
<config key="port_1">
<entry key="index" type="xint" value="1"/>
<entry key="port_spec_class" type="xstring" value="org.knime.core.data.DataTableSpec"/>
<entry key="port_object_class" type="xstring" value="org.knime.core.node.BufferedDataTable"/>
<entry key="port_object_summary" type="xstring" value="Rows: 30, Cols: 1"/>
<entry key="port_dir_location" type="xstring" value="port_1"/>
</config>
</config>
<config key="filestores">
<entry key="file_store_location" type="xstring" isnull="true" value=""/>
<entry key="file_store_id" type="xstring" value="0be82c16-3d85-47c8-8d6b-44ffe76d2cdb"/>
</config>
</config>
