# Supplementary material for: Semi-automated workflow for molecular pair analysis and QSAR-assisted transformation space expansion
Source: J Cheminform. 2021 Nov 13;13:86. doi: 10.1186/s13321-021-00564-6 (PMC8590336; doi:10.1186/s13321-021-00564-6)
Supplement: Supplementary file 5 — Additional file 5. The MMPA and MMPA-by-QSAR pipeline for classification task. [file 13321_2021_564_MOESM5_ESM.knwf › Summary-Classification-MMP-pipeline.knwf 1/Metanode (#1519)/Metanode (#1515)/Column Filter (#1478)/settings.xml]

<?xml version="1.0" encoding="UTF-8"?>
<config xmlns="http://www.knime.org/2008/09/XMLConfig" xmlns:xsi="http://www.w3.org/2001/XMLSchema-instance" xsi:schemaLocation="http://www.knime.org/2008/09/XMLConfig http://www.knime.org/XMLConfig_2008_09.xsd" key="settings.xml">
<entry key="node_file" type="xstring" value="settings.xml"/>
<config key="flow_stack"/>
<config key="internal_node_subsettings">
<entry key="memory_policy" type="xstring" value="CacheSmallInMemory"/>
</config>
<config key="model">
<config key="column-filter">
<entry key="filter-type" type="xstring" value="STANDARD"/>
<config key="included_names">
<entry key="array-size" type="xint" value="6"/>
<entry key="0" type="xstring" value="Inchikey"/>
<entry key="1" type="xstring" value="Warning (elements)"/>
<entry key="2" type="xstring" value="Warning (inorganic)"/>
<entry key="3" type="xstring" value="Warning (stereochemistry)"/>
<entry key="4" type="xstring" value="Initial Smiles"/>
<entry key="5" type="xstring" value="Final Smiles"/>
</config>
<config key="excluded_names">
<entry key="array-size" type="xint" value="3"/>
<entry key="0" type="xstring" value="Concatenate(Smiles)"/>
<entry key="1" type="xstring" value="Count(Smiles)"/>
<entry key="2" type="xstring" value="First(Can_Process_smiles)"/>
</config>
<entry key="enforce_option" type="xstring" value="EnforceExclusion"/>
<config key="name_pattern">
<entry key="pattern" type="xstring" value=""/>
<entry key="type" type="xstring" value="Wildcard"/>
<entry key="caseSensitive" type="xboolean" value="true"/>
</config>
<config key="datatype">
<config key="typelist">
<entry key="org.knime.core.data.StringValue" type="xboolean" value="false"/>
<entry key="org.knime.core.data.IntValue" type="xboolean" value="false"/>
<entry key="org.knime.core.data.BooleanValue" type="xboolean" value="false"/>
<entry key="org.knime.core.data.DoubleValue" type="xboolean" value="false"/>
<entry key="org.knime.core.data.LongValue" type="xboolean" value="false"/>
<entry key="org.knime.core.data.date.DateAndTimeValue" type="xboolean" value="false"/>
</config>
</config>
</config>
</config>
<entry key="customDescription" type="xstring" isnull="true" value=""/>
<entry key="state" type="xstring" value="EXECUTED"/>
<entry key="factory" type="xstring" value="org.knime.base.node.preproc.filter.column.DataColumnSpecFilterNodeFactory"/>
<entry key="node-name" type="xstring" value="Column Filter"/>
<entry key="node-bundle-name" type="xstring" value="KNIME Base Nodes"/>
<entry key="node-bundle-symbolic-name" type="xstring" value="org.knime.base"/>
<entry key="node-bundle-vendor" type="xstring" value="KNIME AG, Zurich, Switzerland"/>
<entry key="node-bundle-version" type="xstring" value="4.1.2.v202003032313"/>
<entry key="node-feature-name" type="xstring" value="KNIME Core"/>
<entry key="node-feature-symbolic-name" type="xstring" value="org.knime.features.base.feature.group"/>
<entry key="node-feature-vendor" type="xstring" value="KNIME AG, Zurich, Switzerland"/>
<entry key="node-feature-version" type="xstring" value="4.1.2.v202003050920"/>
<config key="factory_settings"/>
<entry key="name" type="xstring" value="Column Filter"/>
<entry key="hasContent" type="xboolean" value="true"/>
<entry key="isInactive" type="xboolean" value="false"/>
<config key="ports">
<config key="port_1">
<entry key="index" type="xint" value="1"/>
<entry key="port_spec_class" type="xstring" value="org.knime.core.data.DataTableSpec"/>
<entry key="port_object_class" type="xstring" value="org.knime.core.node.BufferedDataTable"/>
<entry key="port_object_summary" type="xstring" value="Rows: 30, Cols: 7"/>
<entry key="port_dir_location" type="xstring" value="port_1"/>
</config>
</config>
<config key="filestores">
<entry key="file_store_location" type="xstring" isnull="true" value=""/>
<entry key="file_store_id" type="xstring" value="a61448cd-c622-49b6-bb32-afc94080901b"/>
</config>
</config>
