# Supplementary material for: Semi-automated workflow for molecular pair analysis and QSAR-assisted transformation space expansion
Source: J Cheminform. 2021 Nov 13;13:86. doi: 10.1186/s13321-021-00564-6 (PMC8590336; doi:10.1186/s13321-021-00564-6)
Supplement: Supplementary file 5 — Additional file 5. The MMPA and MMPA-by-QSAR pipeline for classification task. [file 13321_2021_564_MOESM5_ESM.knwf › Summary-Classification-MMP-pipeline.knwf 1/Metanode (#1519)/Metanode (#1515)/OpenBabel (#1460)/settings.xml]

<?xml version="1.0" encoding="UTF-8"?>
<config xmlns="http://www.knime.org/2008/09/XMLConfig" xmlns:xsi="http://www.w3.org/2001/XMLSchema-instance" xsi:schemaLocation="http://www.knime.org/2008/09/XMLConfig http://www.knime.org/XMLConfig_2008_09.xsd" key="settings.xml">
<entry key="node_file" type="xstring" value="settings.xml"/>
<config key="flow_stack"/>
<config key="internal_node_subsettings">
<entry key="memory_policy" type="xstring" value="CacheSmallInMemory"/>
</config>
<config key="model">
<entry key="columnName" type="xstring" value="Scopy_smiles"/>
<entry key="sourceFormat" type="xstring" value="smi"/>
<entry key="destFormat" type="xstring" value="can"/>
<entry key="appendColumn" type="xboolean" value="true"/>
<entry key="appendColumnName" type="xstring" value="Can_Process_smiles"/>
<entry key="babelPath" type="xstring" value="/D:/KNIME4.1/plugins/org.knime.ext.chem.openbabel.bin.win32.x86_2.3.1.v202004301316/win32/x86/babel.exe"/>
<entry key="parameters" type="xstring" value=""/>
<entry key="useBundledBabel" type="xboolean" value="true"/>
</config>
<entry key="customDescription" type="xstring" isnull="true" value=""/>
<entry key="state" type="xstring" value="EXECUTED"/>
<entry key="factory" type="xstring" value="org.knime.ext.chem.openbabel.BabelFactory"/>
<entry key="node-name" type="xstring" value="OpenBabel"/>
<entry key="node-bundle-name" type="xstring" value="KNIME OpenBabel node"/>
<entry key="node-bundle-symbolic-name" type="xstring" value="org.knime.ext.chem.openbabel"/>
<entry key="node-bundle-vendor" type="xstring" value="KNIME AG, Zurich, Switzerland"/>
<entry key="node-bundle-version" type="xstring" value="4.1.0.v201911110939"/>
<entry key="node-feature-name" type="xstring" value="KNIME Chemistry Add-Ons"/>
<entry key="node-feature-symbolic-name" type="xstring" value="org.knime.features.ext.chem.tools.feature.group"/>
<entry key="node-feature-vendor" type="xstring" value="KNIME AG, Zurich, Switzerland"/>
<entry key="node-feature-version" type="xstring" value="4.1.3.v202005112253"/>
<config key="factory_settings"/>
<entry key="name" type="xstring" value="OpenBabel"/>
<entry key="hasContent" type="xboolean" value="true"/>
<entry key="isInactive" type="xboolean" value="false"/>
<config key="ports">
<config key="port_1">
<entry key="index" type="xint" value="1"/>
<entry key="port_spec_class" type="xstring" value="org.knime.core.data.DataTableSpec"/>
<entry key="port_object_class" type="xstring" value="org.knime.core.node.BufferedDataTable"/>
<entry key="port_object_summary" type="xstring" value="Rows: 30, Cols: 7"/>
<entry key="port_dir_location" type="xstring" value="port_1"/>
</config>
</config>
<config key="filestores">
<entry key="file_store_location" type="xstring" isnull="true" value=""/>
<entry key="file_store_id" type="xstring" value="ab6c465f-bd1e-4096-b411-e2dd404b1c93"/>
</config>
</config>
