# Supplementary material for: Semi-automated workflow for molecular pair analysis and QSAR-assisted transformation space expansion
Source: J Cheminform. 2021 Nov 13;13:86. doi: 10.1186/s13321-021-00564-6 (PMC8590336; doi:10.1186/s13321-021-00564-6)
Supplement: Supplementary file 5 — Additional file 5. The MMPA and MMPA-by-QSAR pipeline for classification task. [file 13321_2021_564_MOESM5_ESM.knwf › Summary-Classification-MMP-pipeline.knwf 1/Metanode (#1528)/Metanode (#1518)/Metanode (#1510)/MOE Descriptors (#1499)/settings.xml]

<?xml version="1.0" encoding="UTF-8"?>
<config xmlns="http://www.knime.org/2008/09/XMLConfig" xmlns:xsi="http://www.w3.org/2001/XMLSchema-instance" xsi:schemaLocation="http://www.knime.org/2008/09/XMLConfig http://www.knime.org/XMLConfig_2008_09.xsd" key="settings.xml">
<entry key="node_file" type="xstring" value="settings.xml"/>
<config key="flow_stack"/>
<config key="internal_node_subsettings">
<entry key="memory_policy" type="xstring" value="CacheSmallInMemory"/>
</config>
<config key="model">
<entry key="molfield" type="xstring" value="Final Smiles=true"/>
<entry key="simple" type="xboolean" value="true"/>
<entry key="lipinski" type="xboolean" value="true"/>
<entry key="chi" type="xboolean" value="true"/>
<entry key="kier" type="xboolean" value="true"/>
<entry key="BCUT" type="xboolean" value="true"/>
<entry key="GCUT" type="xboolean" value="true"/>
<entry key="binned_vsa" type="xboolean" value="true"/>
<entry key="PEOE" type="xboolean" value="true"/>
<entry key="Qchg" type="xboolean" value="true"/>
<entry key="chargemethod" type="xint" value="1"/>
<entry key="SlogP" type="xboolean" value="true"/>
<entry key="SMR" type="xboolean" value="true"/>
<entry key="VSA" type="xboolean" value="true"/>
<entry key="other2D" type="xboolean" value="true"/>
<entry key="AM1" type="xboolean" value="false"/>
<entry key="PM3" type="xboolean" value="false"/>
<entry key="MNDO" type="xboolean" value="false"/>
<entry key="potential" type="xboolean" value="false"/>
<entry key="VOLSURF" type="xboolean" value="false"/>
<entry key="other3D" type="xboolean" value="false"/>
<entry key="addcodes" type="xstring" value=""/>
<entry key="matchcodes" type="xstring" value=""/>
<entry key="forcefield" type="xint" value="1"/>
<entry key="solvation" type="xint" value="3"/>
</config>
<entry key="customDescription" type="xstring" isnull="true" value=""/>
<entry key="state" type="xstring" value="CONFIGURED"/>
<entry key="factory" type="xstring" value="com.chemcomp.dynamic.MoeNodeFactory"/>
<entry key="node-name" type="xstring" value="MOE Descriptors"/>
<entry key="node-bundle-name" type="xstring" value="MOE Extensions for KNIME"/>
<entry key="node-bundle-symbolic-name" type="xstring" value="com.chemcomp"/>
<entry key="node-bundle-vendor" type="xstring" value="Chemical Computing Group ULC."/>
<entry key="node-bundle-version" type="xstring" value="2.4.2.20190814"/>
<entry key="node-feature-name" type="xstring" value="MOE Extensions for KNIME"/>
<entry key="node-feature-symbolic-name" type="xstring" value="com.chemcomp.feature.group"/>
<entry key="node-feature-vendor" type="xstring" value="Chemical Computing Group ULC."/>
<entry key="node-feature-version" type="xstring" value="2.4.2.20190814"/>
<config key="factory_settings">
<entry key="NODE_LOCAL" type="xboolean" value="true"/>
<entry key="NODE_RUNFILE" type="xstring" value="/node_moedesc.svl"/>
<entry key="NODE_SERVER" type="xstring" value=""/>
<entry key="NODE_SOAPSERVICE" type="xstring" value=""/>
<entry key="NODE_PROPERTIES" type="xstring" value="[name:'MoeDescriptors',showname:'MOE Descriptors',category:'QuaSAR',group:'Descriptors',description:'Calculates some number of requested QSAR descriptors for the input molecules.',intro:'Calculates requested QSAR descriptors for the molecules in the selected column. The options offer checkboxes for the most commonly used descriptor families. The expert tab allows manual entering of MOE descriptor codes separated by comma. For example: a_nC, a_nO would calculate the number of carbons and oxygens. Please check the MOE documentation for available descriptor codes. &lt;br /&gt;&lt;b&gt;IMPORTANT:&lt;/b&gt; For many descriptors the protonation state is crucial. Please make sure to calculate the descriptors on washed structures. Check the MOE documentation for details.',inports:1,outports:1,portdescription:'Molecules;DataTable with descriptor values',iconfile:'op_qsar.png',input:'molecule']"/>
<entry key="NODE_PARAMETERS" type="xstring" value="[molfield:[type:'field*',label:'Molecule Field',inport:0,value:-1,fldspec:'molecule',page:'Molecules',multiselect:0,required:1,help:'Field containing the molecules'],simple:[type:'bool',value:'false',label:'Simple Descriptors',page:'2D',help:'Atom and bond count descriptors',newline:0],lipinski:[type:'bool',value:'false',label:'Lipinski Rule of Fives',page:'2D',help:'Lipinski rule of five descriptors'],chi:[type:'bool',value:'false',label:'Chi Indices',page:'2D',help:'Chi indices',newline:0],kier:[type:'bool',value:'false',label:'Kier Indices',page:'2D',help:'Kier descriptors'],BCUT:[type:'bool',value:'false',label:'BCUT Descriptors',page:'2D',help:'BCUT descriptors',newline:0],GCUT:[type:'bool',value:'false',label:'GCUT Descriptors',page:'2D',help:'GCUT descriptors'],binned_vsa:[type:'bool',value:'false',label:'Binned VSA',page:'2D',help:'Binned van der Waals Surface area descriptors',newline:0],PEOE:[type:'bool',value:'false',label:'PEOE Descriptors',page:'2D',help:'Partial Charge Descriptors (PEOE)'],Qchg:[type:'bool',value:'false',label:'Q_charge Descriptors',page:'2D',help:'Partial Charge Descriptors (Forcefield)'],chargemethod:[type:'option',label:'Charge Calculation',page:'2D',list:['MMFF94*','MMFF94','AMBER89','AMBER94','AMBER99','PM3','PM3*','AM1','AM1-BCC','AM1*','MNDO','MNDO*','ESP','ESP*'],value:1,help:'Select the method to calculate the partial charges for the Q_* and other descriptors that require partial charges. The selected method will also be exported as flow variable for downstream nodes. The Model Evaluate node will automatically honor the settings.'],SlogP:[type:'bool',value:'false',label:'SlogP Descriptors',newline:0,page:'2D',help:'Partition coefficient octanol/water descriptors'],SMR:[type:'bool',value:'false',label:'SMR Descriptors',page:'2D',help:'Molar refractivity descriptors'],VSA:[type:'bool',value:'false',label:'VSA Descriptors',newline:0,page:'2D',help:'van der Waals surface area descriptors'],other2D:[type:'bool',value:'false',label:'Other 2D Descriptors',page:'2D',help:'other 2D descriptors not included in the above families'],AM1:[type:'bool',value:'false',label:'AM1 Descriptors',page:'MOPAC',help:'AM1 descriptors'],PM3:[type:'bool',value:'false',label:'PM3 Descriptors',page:'MOPAC',help:'PM3 descriptors'],MNDO:[type:'bool',value:'false',label:'MNDO Descriptors',page:'MOPAC',help:'MNDO descriptors'],potential:[type:'bool',value:'false',label:'Potential Energy',page:'3D',help:'energy descriptors'],VOLSURF:[type:'bool',value:'false',label:'VolSurf Descriptors',page:'3D',help:'VolSurf descriptors'],other3D:[type:'bool',value:'false',label:'Other 3D Descriptors',page:'3D',help:'other 3D descriptors not included in the above families'],addcodes:[type:'text',page:'Expert',label:'Additional Codes',help:'Enter additional descriptor codes, separated by commas.'],matchcodes:[type:'string',label:'Match-String',page:'Expert',help:'Match string for descriptor codes.'],forcefield:[type:'choice',columns:4,page:'Forcefield',list:['MMFF94x','Amber10:EHT','TAFF','Engh-Huber','OPLS-AA','PEF95SAC','Rule','Amber12:EHT','PFROSST','Amber14:EHT'],value:1,label:'Forcefield',help:'Forcefield used for descriptor calculation. Will be appended to column names if necessary.'],solvation:[type:'choice',page:'Forcefield',list:['Gas Phase','Distance','R-Field','Born'],value:3,label:'Solvation',help:'Solvation model used during the calculations. Will be appended to column name if necessary.']]"/>
<entry key="NODE_PORTSPECS" type="xstring" value="[]"/>
</config>
<entry key="name" type="xstring" value="MOE Descriptors"/>
<entry key="hasContent" type="xboolean" value="false"/>
<entry key="isInactive" type="xboolean" value="false"/>
<config key="ports">
<config key="port_1">
<entry key="index" type="xint" value="1"/>
<entry key="port_dir_location" type="xstring" isnull="true" value=""/>
</config>
</config>
<config key="filestores">
<entry key="file_store_location" type="xstring" isnull="true" value=""/>
<entry key="file_store_id" type="xstring" isnull="true" value=""/>
</config>
</config>
