# Supplementary material for: Semi-automated workflow for molecular pair analysis and QSAR-assisted transformation space expansion
Source: J Cheminform. 2021 Nov 13;13:86. doi: 10.1186/s13321-021-00564-6 (PMC8590336; doi:10.1186/s13321-021-00564-6)
Supplement: Supplementary file 5 — Additional file 5. The MMPA and MMPA-by-QSAR pipeline for classification task. [file 13321_2021_564_MOESM5_ESM.knwf › Summary-Classification-MMP-pipeline.knwf 1/Metanode (#1528)/Metanode (#1521)/Missing Value Column Filter (#121)/settings.xml]

<?xml version="1.0" encoding="UTF-8"?>
<config xmlns="http://www.knime.org/2008/09/XMLConfig" xmlns:xsi="http://www.w3.org/2001/XMLSchema-instance" xsi:schemaLocation="http://www.knime.org/2008/09/XMLConfig http://www.knime.org/XMLConfig_2008_09.xsd" key="settings.xml">
<entry key="node_file" type="xstring" value="settings.xml"/>
<config key="flow_stack"/>
<config key="internal_node_subsettings">
<entry key="memory_policy" type="xstring" value="CacheSmallInMemory"/>
</config>
<config key="model">
<config key="column-filter">
<entry key="filter-type" type="xstring" value="STANDARD"/>
<config key="included_names">
<entry key="array-size" type="xint" value="166"/>
<entry key="0" type="xstring" value="MACCS(--1)"/>
<entry key="1" type="xstring" value="MACCS(--2)"/>
<entry key="2" type="xstring" value="MACCS(--3)"/>
<entry key="3" type="xstring" value="MACCS(--4)"/>
<entry key="4" type="xstring" value="MACCS(--5)"/>
<entry key="5" type="xstring" value="MACCS(--6)"/>
<entry key="6" type="xstring" value="MACCS(--7)"/>
<entry key="7" type="xstring" value="MACCS(--8)"/>
<entry key="8" type="xstring" value="MACCS(--9)"/>
<entry key="9" type="xstring" value="MACCS(-10)"/>
<entry key="10" type="xstring" value="MACCS(-11)"/>
<entry key="11" type="xstring" value="MACCS(-12)"/>
<entry key="12" type="xstring" value="MACCS(-13)"/>
<entry key="13" type="xstring" value="MACCS(-14)"/>
<entry key="14" type="xstring" value="MACCS(-15)"/>
<entry key="15" type="xstring" value="MACCS(-16)"/>
<entry key="16" type="xstring" value="MACCS(-17)"/>
<entry key="17" type="xstring" value="MACCS(-18)"/>
<entry key="18" type="xstring" value="MACCS(-19)"/>
<entry key="19" type="xstring" value="MACCS(-20)"/>
<entry key="20" type="xstring" value="MACCS(-21)"/>
<entry key="21" type="xstring" value="MACCS(-22)"/>
<entry key="22" type="xstring" value="MACCS(-23)"/>
<entry key="23" type="xstring" value="MACCS(-24)"/>
<entry key="24" type="xstring" value="MACCS(-25)"/>
<entry key="25" type="xstring" value="MACCS(-26)"/>
<entry key="26" type="xstring" value="MACCS(-27)"/>
<entry key="27" type="xstring" value="MACCS(-28)"/>
<entry key="28" type="xstring" value="MACCS(-29)"/>
<entry key="29" type="xstring" value="MACCS(-30)"/>
<entry key="30" type="xstring" value="MACCS(-31)"/>
<entry key="31" type="xstring" value="MACCS(-32)"/>
<entry key="32" type="xstring" value="MACCS(-33)"/>
<entry key="33" type="xstring" value="MACCS(-34)"/>
<entry key="34" type="xstring" value="MACCS(-35)"/>
<entry key="35" type="xstring" value="MACCS(-36)"/>
<entry key="36" type="xstring" value="MACCS(-37)"/>
<entry key="37" type="xstring" value="MACCS(-38)"/>
<entry key="38" type="xstring" value="MACCS(-39)"/>
<entry key="39" type="xstring" value="MACCS(-40)"/>
<entry key="40" type="xstring" value="MACCS(-41)"/>
<entry key="41" type="xstring" value="MACCS(-42)"/>
<entry key="42" type="xstring" value="MACCS(-43)"/>
<entry key="43" type="xstring" value="MACCS(-44)"/>
<entry key="44" type="xstring" value="MACCS(-45)"/>
<entry key="45" type="xstring" value="MACCS(-46)"/>
<entry key="46" type="xstring" value="MACCS(-47)"/>
<entry key="47" type="xstring" value="MACCS(-48)"/>
<entry key="48" type="xstring" value="MACCS(-49)"/>
<entry key="49" type="xstring" value="MACCS(-50)"/>
<entry key="50" type="xstring" value="MACCS(-51)"/>
<entry key="51" type="xstring" value="MACCS(-52)"/>
<entry key="52" type="xstring" value="MACCS(-53)"/>
<entry key="53" type="xstring" value="MACCS(-54)"/>
<entry key="54" type="xstring" value="MACCS(-55)"/>
<entry key="55" type="xstring" value="MACCS(-56)"/>
<entry key="56" type="xstring" value="MACCS(-57)"/>
<entry key="57" type="xstring" value="MACCS(-58)"/>
<entry key="58" type="xstring" value="MACCS(-59)"/>
<entry key="59" type="xstring" value="MACCS(-60)"/>
<entry key="60" type="xstring" value="MACCS(-61)"/>
<entry key="61" type="xstring" value="MACCS(-62)"/>
<entry key="62" type="xstring" value="MACCS(-63)"/>
<entry key="63" type="xstring" value="MACCS(-64)"/>
<entry key="64" type="xstring" value="MACCS(-65)"/>
<entry key="65" type="xstring" value="MACCS(-66)"/>
<entry key="66" type="xstring" value="MACCS(-67)"/>
<entry key="67" type="xstring" value="MACCS(-68)"/>
<entry key="68" type="xstring" value="MACCS(-69)"/>
<entry key="69" type="xstring" value="MACCS(-70)"/>
<entry key="70" type="xstring" value="MACCS(-71)"/>
<entry key="71" type="xstring" value="MACCS(-72)"/>
<entry key="72" type="xstring" value="MACCS(-73)"/>
<entry key="73" type="xstring" value="MACCS(-74)"/>
<entry key="74" type="xstring" value="MACCS(-75)"/>
<entry key="75" type="xstring" value="MACCS(-76)"/>
<entry key="76" type="xstring" value="MACCS(-77)"/>
<entry key="77" type="xstring" value="MACCS(-78)"/>
<entry key="78" type="xstring" value="MACCS(-79)"/>
<entry key="79" type="xstring" value="MACCS(-80)"/>
<entry key="80" type="xstring" value="MACCS(-81)"/>
<entry key="81" type="xstring" value="MACCS(-82)"/>
<entry key="82" type="xstring" value="MACCS(-83)"/>
<entry key="83" type="xstring" value="MACCS(-84)"/>
<entry key="84" type="xstring" value="MACCS(-85)"/>
<entry key="85" type="xstring" value="MACCS(-86)"/>
<entry key="86" type="xstring" value="MACCS(-87)"/>
<entry key="87" type="xstring" value="MACCS(-88)"/>
<entry key="88" type="xstring" value="MACCS(-89)"/>
<entry key="89" type="xstring" value="MACCS(-90)"/>
<entry key="90" type="xstring" value="MACCS(-91)"/>
<entry key="91" type="xstring" value="MACCS(-92)"/>
<entry key="92" type="xstring" value="MACCS(-93)"/>
<entry key="93" type="xstring" value="MACCS(-94)"/>
<entry key="94" type="xstring" value="MACCS(-95)"/>
<entry key="95" type="xstring" value="MACCS(-96)"/>
<entry key="96" type="xstring" value="MACCS(-97)"/>
<entry key="97" type="xstring" value="MACCS(-98)"/>
<entry key="98" type="xstring" value="MACCS(-99)"/>
<entry key="99" type="xstring" value="MACCS(100)"/>
<entry key="100" type="xstring" value="MACCS(101)"/>
<entry key="101" type="xstring" value="MACCS(102)"/>
<entry key="102" type="xstring" value="MACCS(103)"/>
<entry key="103" type="xstring" value="MACCS(104)"/>
<entry key="104" type="xstring" value="MACCS(105)"/>
<entry key="105" type="xstring" value="MACCS(106)"/>
<entry key="106" type="xstring" value="MACCS(107)"/>
<entry key="107" type="xstring" value="MACCS(108)"/>
<entry key="108" type="xstring" value="MACCS(109)"/>
<entry key="109" type="xstring" value="MACCS(110)"/>
<entry key="110" type="xstring" value="MACCS(111)"/>
<entry key="111" type="xstring" value="MACCS(112)"/>
<entry key="112" type="xstring" value="MACCS(113)"/>
<entry key="113" type="xstring" value="MACCS(114)"/>
<entry key="114" type="xstring" value="MACCS(115)"/>
<entry key="115" type="xstring" value="MACCS(116)"/>
<entry key="116" type="xstring" value="MACCS(117)"/>
<entry key="117" type="xstring" value="MACCS(118)"/>
<entry key="118" type="xstring" value="MACCS(119)"/>
<entry key="119" type="xstring" value="MACCS(120)"/>
<entry key="120" type="xstring" value="MACCS(121)"/>
<entry key="121" type="xstring" value="MACCS(122)"/>
<entry key="122" type="xstring" value="MACCS(123)"/>
<entry key="123" type="xstring" value="MACCS(124)"/>
<entry key="124" type="xstring" value="MACCS(125)"/>
<entry key="125" type="xstring" value="MACCS(126)"/>
<entry key="126" type="xstring" value="MACCS(127)"/>
<entry key="127" type="xstring" value="MACCS(128)"/>
<entry key="128" type="xstring" value="MACCS(129)"/>
<entry key="129" type="xstring" value="MACCS(130)"/>
<entry key="130" type="xstring" value="MACCS(131)"/>
<entry key="131" type="xstring" value="MACCS(132)"/>
<entry key="132" type="xstring" value="MACCS(133)"/>
<entry key="133" type="xstring" value="MACCS(134)"/>
<entry key="134" type="xstring" value="MACCS(135)"/>
<entry key="135" type="xstring" value="MACCS(136)"/>
<entry key="136" type="xstring" value="MACCS(137)"/>
<entry key="137" type="xstring" value="MACCS(138)"/>
<entry key="138" type="xstring" value="MACCS(139)"/>
<entry key="139" type="xstring" value="MACCS(140)"/>
<entry key="140" type="xstring" value="MACCS(141)"/>
<entry key="141" type="xstring" value="MACCS(142)"/>
<entry key="142" type="xstring" value="MACCS(143)"/>
<entry key="143" type="xstring" value="MACCS(144)"/>
<entry key="144" type="xstring" value="MACCS(145)"/>
<entry key="145" type="xstring" value="MACCS(146)"/>
<entry key="146" type="xstring" value="MACCS(147)"/>
<entry key="147" type="xstring" value="MACCS(148)"/>
<entry key="148" type="xstring" value="MACCS(149)"/>
<entry key="149" type="xstring" value="MACCS(150)"/>
<entry key="150" type="xstring" value="MACCS(151)"/>
<entry key="151" type="xstring" value="MACCS(152)"/>
<entry key="152" type="xstring" value="MACCS(153)"/>
<entry key="153" type="xstring" value="MACCS(154)"/>
<entry key="154" type="xstring" value="MACCS(155)"/>
<entry key="155" type="xstring" value="MACCS(156)"/>
<entry key="156" type="xstring" value="MACCS(157)"/>
<entry key="157" type="xstring" value="MACCS(158)"/>
<entry key="158" type="xstring" value="MACCS(159)"/>
<entry key="159" type="xstring" value="MACCS(160)"/>
<entry key="160" type="xstring" value="MACCS(161)"/>
<entry key="161" type="xstring" value="MACCS(162)"/>
<entry key="162" type="xstring" value="MACCS(163)"/>
<entry key="163" type="xstring" value="MACCS(164)"/>
<entry key="164" type="xstring" value="MACCS(165)"/>
<entry key="165" type="xstring" value="MACCS(166)"/>
</config>
<config key="excluded_names">
<entry key="array-size" type="xint" value="9"/>
<entry key="0" type="xstring" value="Inchikey"/>
<entry key="1" type="xstring" value="Concatenate(Smiles)"/>
<entry key="2" type="xstring" value="Count(Smiles)"/>
<entry key="3" type="xstring" value="First(Warnings - Neutralization)"/>
<entry key="4" type="xstring" value="Canonical Smiles"/>
<entry key="5" type="xstring" value="Final Smiles"/>
<entry key="6" type="xstring" value="Concatenate*(VALUE)"/>
<entry key="7" type="xstring" value="Concatenate*(label)"/>
<entry key="8" type="xstring" value="Concatenate(CMPD_CHEMBLID)"/>
</config>
<entry key="enforce_option" type="xstring" value="EnforceInclusion"/>
<config key="name_pattern">
<entry key="pattern" type="xstring" value=""/>
<entry key="type" type="xstring" value="Wildcard"/>
<entry key="caseSensitive" type="xboolean" value="true"/>
</config>
<config key="datatype">
<config key="typelist">
<entry key="org.knime.core.data.StringValue" type="xboolean" value="false"/>
<entry key="org.knime.core.data.IntValue" type="xboolean" value="false"/>
<entry key="org.knime.core.data.DoubleValue" type="xboolean" value="false"/>
<entry key="org.knime.core.data.BooleanValue" type="xboolean" value="false"/>
<entry key="org.knime.core.data.LongValue" type="xboolean" value="false"/>
<entry key="org.knime.core.data.date.DateAndTimeValue" type="xboolean" value="false"/>
</config>
</config>
</config>
<config key="missing_value_percentage_Internals">
<entry key="SettingsModelID" type="xstring" value="SMID_double"/>
<entry key="EnabledStatus" type="xboolean" value="true"/>
</config>
<entry key="missing_value_percentage" type="xdouble" value="0.1"/>
</config>
<entry key="customDescription" type="xstring" isnull="true" value=""/>
<entry key="state" type="xstring" value="CONFIGURED"/>
<entry key="factory" type="xstring" value="org.knime.base.node.preproc.filter.missingvaluecolfilter.MissingValueColumnFilterNodeFactory"/>
<entry key="node-name" type="xstring" value="Missing Value Column Filter"/>
<entry key="node-bundle-name" type="xstring" value="KNIME Base Nodes"/>
<entry key="node-bundle-symbolic-name" type="xstring" value="org.knime.base"/>
<entry key="node-bundle-vendor" type="xstring" value="KNIME AG, Zurich, Switzerland"/>
<entry key="node-bundle-version" type="xstring" value="4.1.2.v202003032313"/>
<entry key="node-feature-name" type="xstring" value="KNIME Core"/>
<entry key="node-feature-symbolic-name" type="xstring" value="org.knime.features.base.feature.group"/>
<entry key="node-feature-vendor" type="xstring" value="KNIME AG, Zurich, Switzerland"/>
<entry key="node-feature-version" type="xstring" value="4.1.2.v202003050920"/>
<config key="factory_settings"/>
<entry key="name" type="xstring" value="Missing Value Column Filter"/>
<entry key="hasContent" type="xboolean" value="false"/>
<entry key="isInactive" type="xboolean" value="false"/>
<config key="ports">
<config key="port_1">
<entry key="index" type="xint" value="1"/>
<entry key="port_dir_location" type="xstring" isnull="true" value=""/>
</config>
</config>
<config key="filestores">
<entry key="file_store_location" type="xstring" isnull="true" value=""/>
<entry key="file_store_id" type="xstring" isnull="true" value=""/>
</config>
</config>
