# Supplementary material for: Semi-automated workflow for molecular pair analysis and QSAR-assisted transformation space expansion
Source: J Cheminform. 2021 Nov 13;13:86. doi: 10.1186/s13321-021-00564-6 (PMC8590336; doi:10.1186/s13321-021-00564-6)
Supplement: Supplementary file 5 — Additional file 5. The MMPA and MMPA-by-QSAR pipeline for classification task. [file 13321_2021_564_MOESM5_ESM.knwf › Summary-Classification-MMP-pipeline.knwf 1/Metanode (#1528)/Metanode (#1521)/Number To String (#1517)/settings.xml]

<?xml version="1.0" encoding="UTF-8"?>
<config xmlns="http://www.knime.org/2008/09/XMLConfig" xmlns:xsi="http://www.w3.org/2001/XMLSchema-instance" xsi:schemaLocation="http://www.knime.org/2008/09/XMLConfig http://www.knime.org/XMLConfig_2008_09.xsd" key="settings.xml">
<entry key="node_file" type="xstring" value="settings.xml"/>
<config key="flow_stack"/>
<config key="internal_node_subsettings">
<entry key="memory_policy" type="xstring" value="CacheSmallInMemory"/>
</config>
<config key="model">
<config key="include_Internals">
<entry key="SettingsModelID" type="xstring" value="SMID_columnfilter"/>
<entry key="EnabledStatus" type="xboolean" value="true"/>
</config>
<config key="include">
<entry key="filter-type" type="xstring" value="STANDARD"/>
<config key="included_names">
<entry key="array-size" type="xint" value="3"/>
<entry key="0" type="xstring" value="Mean(Label)"/>
<entry key="1" type="xstring" value="Murcko Scaffold (to number)"/>
<entry key="2" type="xstring" value="Carbon Scaffold (to number)"/>
</config>
<config key="excluded_names">
<entry key="array-size" type="xint" value="4465"/>
<entry key="0" type="xstring" value="SlogP"/>
<entry key="1" type="xstring" value="LabuteASA"/>
<entry key="2" type="xstring" value="TPSA"/>
<entry key="3" type="xstring" value="NumLipinskiHBA"/>
<entry key="4" type="xstring" value="NumLipinskiHBD"/>
<entry key="5" type="xstring" value="NumRotatableBonds"/>
<entry key="6" type="xstring" value="NumHBA"/>
<entry key="7" type="xstring" value="NumAmideBonds"/>
<entry key="8" type="xstring" value="NumHeteroAtoms"/>
<entry key="9" type="xstring" value="NumStereocenters"/>
<entry key="10" type="xstring" value="NumRings"/>
<entry key="11" type="xstring" value="NumAromaticRings"/>
<entry key="12" type="xstring" value="NumSaturatedRings"/>
<entry key="13" type="xstring" value="NumAliphaticRings"/>
<entry key="14" type="xstring" value="NumAromaticHeterocycles"/>
<entry key="15" type="xstring" value="NumSaturatedHeterocycles"/>
<entry key="16" type="xstring" value="NumAliphaticHeterocycles"/>
<entry key="17" type="xstring" value="NumAromaticCarbocycles"/>
<entry key="18" type="xstring" value="NumSaturatedCarbocycles"/>
<entry key="19" type="xstring" value="NumAliphaticCarbocycles"/>
<entry key="20" type="xstring" value="FractionCSP3"/>
<entry key="21" type="xstring" value="Chi3v"/>
<entry key="22" type="xstring" value="Chi2n"/>
<entry key="23" type="xstring" value="Chi4n"/>
<entry key="24" type="xstring" value="HallKierAlpha"/>
<entry key="25" type="xstring" value="kappa2"/>
<entry key="26" type="xstring" value="kappa3"/>
<entry key="27" type="xstring" value="slogp_VSA1"/>
<entry key="28" type="xstring" value="slogp_VSA2"/>
<entry key="29" type="xstring" value="slogp_VSA3"/>
<entry key="30" type="xstring" value="slogp_VSA4"/>
<entry key="31" type="xstring" value="slogp_VSA5"/>
<entry key="32" type="xstring" value="slogp_VSA6"/>
<entry key="33" type="xstring" value="slogp_VSA7"/>
<entry key="34" type="xstring" value="slogp_VSA8"/>
<entry key="35" type="xstring" value="slogp_VSA10"/>
<entry key="36" type="xstring" value="slogp_VSA11"/>
<entry key="37" type="xstring" value="slogp_VSA12"/>
<entry key="38" type="xstring" value="smr_VSA1"/>
<entry key="39" type="xstring" value="smr_VSA2"/>
<entry key="40" type="xstring" value="smr_VSA3"/>
<entry key="41" type="xstring" value="smr_VSA4"/>
<entry key="42" type="xstring" value="smr_VSA5"/>
<entry key="43" type="xstring" value="smr_VSA6"/>
<entry key="44" type="xstring" value="smr_VSA7"/>
<entry key="45" type="xstring" value="smr_VSA9"/>
<entry key="46" type="xstring" value="smr_VSA10"/>
<entry key="47" type="xstring" value="peoe_VSA1"/>
<entry key="48" type="xstring" value="peoe_VSA2"/>
<entry key="49" type="xstring" value="peoe_VSA3"/>
<entry key="50" type="xstring" value="peoe_VSA4"/>
<entry key="51" type="xstring" value="peoe_VSA5"/>
<entry key="52" type="xstring" value="peoe_VSA6"/>
<entry key="53" type="xstring" value="peoe_VSA7"/>
<entry key="54" type="xstring" value="peoe_VSA8"/>
<entry key="55" type="xstring" value="peoe_VSA9"/>
<entry key="56" type="xstring" value="peoe_VSA10"/>
<entry key="57" type="xstring" value="peoe_VSA11"/>
<entry key="58" type="xstring" value="peoe_VSA12"/>
<entry key="59" type="xstring" value="peoe_VSA13"/>
<entry key="60" type="xstring" value="peoe_VSA14"/>
<entry key="61" type="xstring" value="MQN1"/>
<entry key="62" type="xstring" value="MQN2"/>
<entry key="63" type="xstring" value="MQN3"/>
<entry key="64" type="xstring" value="MQN4"/>
<entry key="65" type="xstring" value="MQN5"/>
<entry key="66" type="xstring" value="MQN6"/>
<entry key="67" type="xstring" value="MQN7"/>
<entry key="68" type="xstring" value="MQN8"/>
<entry key="69" type="xstring" value="MQN9"/>
<entry key="70" type="xstring" value="MQN10"/>
<entry key="71" type="xstring" value="MQN11"/>
<entry key="72" type="xstring" value="MQN13"/>
<entry key="73" type="xstring" value="MQN14"/>
<entry key="74" type="xstring" value="MQN15"/>
<entry key="75" type="xstring" value="MQN16"/>
<entry key="76" type="xstring" value="MQN20"/>
<entry key="77" type="xstring" value="MQN24"/>
<entry key="78" type="xstring" value="MQN26"/>
<entry key="79" type="xstring" value="MQN27"/>
<entry key="80" type="xstring" value="MQN28"/>
<entry key="81" type="xstring" value="MQN29"/>
<entry key="82" type="xstring" value="MQN30"/>
<entry key="83" type="xstring" value="MQN31"/>
<entry key="84" type="xstring" value="MQN32"/>
<entry key="85" type="xstring" value="MQN33"/>
<entry key="86" type="xstring" value="MQN34"/>
<entry key="87" type="xstring" value="MQN35"/>
<entry key="88" type="xstring" value="MQN36"/>
<entry key="89" type="xstring" value="MQN37"/>
<entry key="90" type="xstring" value="MQN38"/>
<entry key="91" type="xstring" value="MQN39"/>
<entry key="92" type="xstring" value="MQN40"/>
<entry key="93" type="xstring" value="MQN41"/>
<entry key="94" type="xstring" value="MQN42"/>
<entry key="95" type="xstring" value="SlogP (Iter #1)"/>
<entry key="96" type="xstring" value="LabuteASA (Iter #1)"/>
<entry key="97" type="xstring" value="TPSA (Iter #1)"/>
<entry key="98" type="xstring" value="NumLipinskiHBA (Iter #1)"/>
<entry key="99" type="xstring" value="NumLipinskiHBD (Iter #1)"/>
<entry key="100" type="xstring" value="NumRotatableBonds (Iter #1)"/>
<entry key="101" type="xstring" value="NumHBA (Iter #1)"/>
<entry key="102" type="xstring" value="NumAmideBonds (Iter #1)"/>
<entry key="103" type="xstring" value="NumHeteroAtoms (Iter #1)"/>
<entry key="104" type="xstring" value="NumStereocenters (Iter #1)"/>
<entry key="105" type="xstring" value="NumRings (Iter #1)"/>
<entry key="106" type="xstring" value="NumAromaticRings (Iter #1)"/>
<entry key="107" type="xstring" value="NumSaturatedRings (Iter #1)"/>
<entry key="108" type="xstring" value="NumAliphaticRings (Iter #1)"/>
<entry key="109" type="xstring" value="NumAromaticHeterocycles (Iter #1)"/>
<entry key="110" type="xstring" value="NumSaturatedHeterocycles (Iter #1)"/>
<entry key="111" type="xstring" value="NumAliphaticHeterocycles (Iter #1)"/>
<entry key="112" type="xstring" value="NumAromaticCarbocycles (Iter #1)"/>
<entry key="113" type="xstring" value="NumSaturatedCarbocycles (Iter #1)"/>
<entry key="114" type="xstring" value="NumAliphaticCarbocycles (Iter #1)"/>
<entry key="115" type="xstring" value="FractionCSP3 (Iter #1)"/>
<entry key="116" type="xstring" value="Chi3v (Iter #1)"/>
<entry key="117" type="xstring" value="Chi2n (Iter #1)"/>
<entry key="118" type="xstring" value="Chi4n (Iter #1)"/>
<entry key="119" type="xstring" value="HallKierAlpha (Iter #1)"/>
<entry key="120" type="xstring" value="kappa2 (Iter #1)"/>
<entry key="121" type="xstring" value="kappa3 (Iter #1)"/>
<entry key="122" type="xstring" value="slogp_VSA1 (Iter #1)"/>
<entry key="123" type="xstring" value="slogp_VSA2 (Iter #1)"/>
<entry key="124" type="xstring" value="slogp_VSA3 (Iter #1)"/>
<entry key="125" type="xstring" value="slogp_VSA4 (Iter #1)"/>
<entry key="126" type="xstring" value="slogp_VSA5 (Iter #1)"/>
<entry key="127" type="xstring" value="slogp_VSA6 (Iter #1)"/>
<entry key="128" type="xstring" value="slogp_VSA7 (Iter #1)"/>
<entry key="129" type="xstring" value="slogp_VSA8 (Iter #1)"/>
<entry key="130" type="xstring" value="slogp_VSA10 (Iter #1)"/>
<entry key="131" type="xstring" value="slogp_VSA11 (Iter #1)"/>
<entry key="132" type="xstring" value="slogp_VSA12 (Iter #1)"/>
<entry key="133" type="xstring" value="smr_VSA1 (Iter #1)"/>
<entry key="134" type="xstring" value="smr_VSA2 (Iter #1)"/>
<entry key="135" type="xstring" value="smr_VSA3 (Iter #1)"/>
<entry key="136" type="xstring" value="smr_VSA4 (Iter #1)"/>
<entry key="137" type="xstring" value="smr_VSA5 (Iter #1)"/>
<entry key="138" type="xstring" value="smr_VSA6 (Iter #1)"/>
<entry key="139" type="xstring" value="smr_VSA7 (Iter #1)"/>
<entry key="140" type="xstring" value="smr_VSA9 (Iter #1)"/>
<entry key="141" type="xstring" value="smr_VSA10 (Iter #1)"/>
<entry key="142" type="xstring" value="peoe_VSA1 (Iter #1)"/>
<entry key="143" type="xstring" value="peoe_VSA2 (Iter #1)"/>
<entry key="144" type="xstring" value="peoe_VSA3 (Iter #1)"/>
<entry key="145" type="xstring" value="peoe_VSA4 (Iter #1)"/>
<entry key="146" type="xstring" value="peoe_VSA5 (Iter #1)"/>
<entry key="147" type="xstring" value="peoe_VSA6 (Iter #1)"/>
<entry key="148" type="xstring" value="peoe_VSA7 (Iter #1)"/>
<entry key="149" type="xstring" value="peoe_VSA8 (Iter #1)"/>
<entry key="150" type="xstring" value="peoe_VSA9 (Iter #1)"/>
<entry key="151" type="xstring" value="peoe_VSA10 (Iter #1)"/>
<entry key="152" type="xstring" value="peoe_VSA11 (Iter #1)"/>
<entry key="153" type="xstring" value="peoe_VSA12 (Iter #1)"/>
<entry key="154" type="xstring" value="peoe_VSA13 (Iter #1)"/>
<entry key="155" type="xstring" value="peoe_VSA14 (Iter #1)"/>
<entry key="156" type="xstring" value="MQN1 (Iter #1)"/>
<entry key="157" type="xstring" value="MQN2 (Iter #1)"/>
<entry key="158" type="xstring" value="MQN3 (Iter #1)"/>
<entry key="159" type="xstring" value="MQN4 (Iter #1)"/>
<entry key="160" type="xstring" value="MQN5 (Iter #1)"/>
<entry key="161" type="xstring" value="MQN6 (Iter #1)"/>
<entry key="162" type="xstring" value="MQN7 (Iter #1)"/>
<entry key="163" type="xstring" value="MQN8 (Iter #1)"/>
<entry key="164" type="xstring" value="MQN9 (Iter #1)"/>
<entry key="165" type="xstring" value="MQN10 (Iter #1)"/>
<entry key="166" type="xstring" value="MQN11 (Iter #1)"/>
<entry key="167" type="xstring" value="MQN13 (Iter #1)"/>
<entry key="168" type="xstring" value="MQN14 (Iter #1)"/>
<entry key="169" type="xstring" value="MQN15 (Iter #1)"/>
<entry key="170" type="xstring" value="MQN16 (Iter #1)"/>
<entry key="171" type="xstring" value="MQN20 (Iter #1)"/>
<entry key="172" type="xstring" value="MQN24 (Iter #1)"/>
<entry key="173" type="xstring" value="MQN26 (Iter #1)"/>
<entry key="174" type="xstring" value="MQN27 (Iter #1)"/>
<entry key="175" type="xstring" value="MQN28 (Iter #1)"/>
<entry key="176" type="xstring" value="MQN29 (Iter #1)"/>
<entry key="177" type="xstring" value="MQN30 (Iter #1)"/>
<entry key="178" type="xstring" value="MQN31 (Iter #1)"/>
<entry key="179" type="xstring" value="MQN32 (Iter #1)"/>
<entry key="180" type="xstring" value="MQN33 (Iter #1)"/>
<entry key="181" type="xstring" value="MQN34 (Iter #1)"/>
<entry key="182" type="xstring" value="MQN35 (Iter #1)"/>
<entry key="183" type="xstring" value="MQN36 (Iter #1)"/>
<entry key="184" type="xstring" value="MQN37 (Iter #1)"/>
<entry key="185" type="xstring" value="MQN38 (Iter #1)"/>
<entry key="186" type="xstring" value="MQN39 (Iter #1)"/>
<entry key="187" type="xstring" value="MQN40 (Iter #1)"/>
<entry key="188" type="xstring" value="MQN41 (Iter #1)"/>
<entry key="189" type="xstring" value="MQN42 (Iter #1)"/>
<entry key="190" type="xstring" value="SlogP (Iter #2)"/>
<entry key="191" type="xstring" value="LabuteASA (Iter #2)"/>
<entry key="192" type="xstring" value="TPSA (Iter #2)"/>
<entry key="193" type="xstring" value="NumLipinskiHBA (Iter #2)"/>
<entry key="194" type="xstring" value="NumLipinskiHBD (Iter #2)"/>
<entry key="195" type="xstring" value="NumRotatableBonds (Iter #2)"/>
<entry key="196" type="xstring" value="NumHBA (Iter #2)"/>
<entry key="197" type="xstring" value="NumAmideBonds (Iter #2)"/>
<entry key="198" type="xstring" value="NumHeteroAtoms (Iter #2)"/>
<entry key="199" type="xstring" value="NumStereocenters (Iter #2)"/>
<entry key="200" type="xstring" value="NumRings (Iter #2)"/>
<entry key="201" type="xstring" value="NumAromaticRings (Iter #2)"/>
<entry key="202" type="xstring" value="NumSaturatedRings (Iter #2)"/>
<entry key="203" type="xstring" value="NumAliphaticRings (Iter #2)"/>
<entry key="204" type="xstring" value="NumAromaticHeterocycles (Iter #2)"/>
<entry key="205" type="xstring" value="NumSaturatedHeterocycles (Iter #2)"/>
<entry key="206" type="xstring" value="NumAliphaticHeterocycles (Iter #2)"/>
<entry key="207" type="xstring" value="NumAromaticCarbocycles (Iter #2)"/>
<entry key="208" type="xstring" value="NumSaturatedCarbocycles (Iter #2)"/>
<entry key="209" type="xstring" value="NumAliphaticCarbocycles (Iter #2)"/>
<entry key="210" type="xstring" value="FractionCSP3 (Iter #2)"/>
<entry key="211" type="xstring" value="Chi3v (Iter #2)"/>
<entry key="212" type="xstring" value="Chi2n (Iter #2)"/>
<entry key="213" type="xstring" value="Chi4n (Iter #2)"/>
<entry key="214" type="xstring" value="HallKierAlpha (Iter #2)"/>
<entry key="215" type="xstring" value="kappa2 (Iter #2)"/>
<entry key="216" type="xstring" value="kappa3 (Iter #2)"/>
<entry key="217" type="xstring" value="slogp_VSA1 (Iter #2)"/>
<entry key="218" type="xstring" value="slogp_VSA2 (Iter #2)"/>
<entry key="219" type="xstring" value="slogp_VSA3 (Iter #2)"/>
<entry key="220" type="xstring" value="slogp_VSA4 (Iter #2)"/>
<entry key="221" type="xstring" value="slogp_VSA5 (Iter #2)"/>
<entry key="222" type="xstring" value="slogp_VSA6 (Iter #2)"/>
<entry key="223" type="xstring" value="slogp_VSA7 (Iter #2)"/>
<entry key="224" type="xstring" value="slogp_VSA8 (Iter #2)"/>
<entry key="225" type="xstring" value="slogp_VSA10 (Iter #2)"/>
<entry key="226" type="xstring" value="slogp_VSA11 (Iter #2)"/>
<entry key="227" type="xstring" value="slogp_VSA12 (Iter #2)"/>
<entry key="228" type="xstring" value="smr_VSA1 (Iter #2)"/>
<entry key="229" type="xstring" value="smr_VSA2 (Iter #2)"/>
<entry key="230" type="xstring" value="smr_VSA3 (Iter #2)"/>
<entry key="231" type="xstring" value="smr_VSA4 (Iter #2)"/>
<entry key="232" type="xstring" value="smr_VSA5 (Iter #2)"/>
<entry key="233" type="xstring" value="smr_VSA6 (Iter #2)"/>
<entry key="234" type="xstring" value="smr_VSA7 (Iter #2)"/>
<entry key="235" type="xstring" value="smr_VSA9 (Iter #2)"/>
<entry key="236" type="xstring" value="smr_VSA10 (Iter #2)"/>
<entry key="237" type="xstring" value="peoe_VSA1 (Iter #2)"/>
<entry key="238" type="xstring" value="peoe_VSA2 (Iter #2)"/>
<entry key="239" type="xstring" value="peoe_VSA3 (Iter #2)"/>
<entry key="240" type="xstring" value="peoe_VSA4 (Iter #2)"/>
<entry key="241" type="xstring" value="peoe_VSA5 (Iter #2)"/>
<entry key="242" type="xstring" value="peoe_VSA6 (Iter #2)"/>
<entry key="243" type="xstring" value="peoe_VSA7 (Iter #2)"/>
<entry key="244" type="xstring" value="peoe_VSA8 (Iter #2)"/>
<entry key="245" type="xstring" value="peoe_VSA9 (Iter #2)"/>
<entry key="246" type="xstring" value="peoe_VSA10 (Iter #2)"/>
<entry key="247" type="xstring" value="peoe_VSA11 (Iter #2)"/>
<entry key="248" type="xstring" value="peoe_VSA12 (Iter #2)"/>
<entry key="249" type="xstring" value="peoe_VSA13 (Iter #2)"/>
<entry key="250" type="xstring" value="peoe_VSA14 (Iter #2)"/>
<entry key="251" type="xstring" value="MQN1 (Iter #2)"/>
<entry key="252" type="xstring" value="MQN2 (Iter #2)"/>
<entry key="253" type="xstring" value="MQN3 (Iter #2)"/>
<entry key="254" type="xstring" value="MQN4 (Iter #2)"/>
<entry key="255" type="xstring" value="MQN5 (Iter #2)"/>
<entry key="256" type="xstring" value="MQN6 (Iter #2)"/>
<entry key="257" type="xstring" value="MQN7 (Iter #2)"/>
<entry key="258" type="xstring" value="MQN8 (Iter #2)"/>
<entry key="259" type="xstring" value="MQN9 (Iter #2)"/>
<entry key="260" type="xstring" value="MQN10 (Iter #2)"/>
<entry key="261" type="xstring" value="MQN11 (Iter #2)"/>
<entry key="262" type="xstring" value="MQN13 (Iter #2)"/>
<entry key="263" type="xstring" value="MQN14 (Iter #2)"/>
<entry key="264" type="xstring" value="MQN15 (Iter #2)"/>
<entry key="265" type="xstring" value="MQN16 (Iter #2)"/>
<entry key="266" type="xstring" value="MQN20 (Iter #2)"/>
<entry key="267" type="xstring" value="MQN24 (Iter #2)"/>
<entry key="268" type="xstring" value="MQN26 (Iter #2)"/>
<entry key="269" type="xstring" value="MQN27 (Iter #2)"/>
<entry key="270" type="xstring" value="MQN28 (Iter #2)"/>
<entry key="271" type="xstring" value="MQN29 (Iter #2)"/>
<entry key="272" type="xstring" value="MQN30 (Iter #2)"/>
<entry key="273" type="xstring" value="MQN31 (Iter #2)"/>
<entry key="274" type="xstring" value="MQN32 (Iter #2)"/>
<entry key="275" type="xstring" value="MQN33 (Iter #2)"/>
<entry key="276" type="xstring" value="MQN34 (Iter #2)"/>
<entry key="277" type="xstring" value="MQN35 (Iter #2)"/>
<entry key="278" type="xstring" value="MQN36 (Iter #2)"/>
<entry key="279" type="xstring" value="MQN37 (Iter #2)"/>
<entry key="280" type="xstring" value="MQN38 (Iter #2)"/>
<entry key="281" type="xstring" value="MQN39 (Iter #2)"/>
<entry key="282" type="xstring" value="MQN40 (Iter #2)"/>
<entry key="283" type="xstring" value="MQN41 (Iter #2)"/>
<entry key="284" type="xstring" value="MQN42 (Iter #2)"/>
<entry key="285" type="xstring" value="SlogP (Iter #3)"/>
<entry key="286" type="xstring" value="LabuteASA (Iter #3)"/>
<entry key="287" type="xstring" value="TPSA (Iter #3)"/>
<entry key="288" type="xstring" value="NumLipinskiHBA (Iter #3)"/>
<entry key="289" type="xstring" value="NumLipinskiHBD (Iter #3)"/>
<entry key="290" type="xstring" value="NumRotatableBonds (Iter #3)"/>
<entry key="291" type="xstring" value="NumHBA (Iter #3)"/>
<entry key="292" type="xstring" value="NumAmideBonds (Iter #3)"/>
<entry key="293" type="xstring" value="NumHeteroAtoms (Iter #3)"/>
<entry key="294" type="xstring" value="NumStereocenters (Iter #3)"/>
<entry key="295" type="xstring" value="NumRings (Iter #3)"/>
<entry key="296" type="xstring" value="NumAromaticRings (Iter #3)"/>
<entry key="297" type="xstring" value="NumSaturatedRings (Iter #3)"/>
<entry key="298" type="xstring" value="NumAliphaticRings (Iter #3)"/>
<entry key="299" type="xstring" value="NumAromaticHeterocycles (Iter #3)"/>
<entry key="300" type="xstring" value="NumSaturatedHeterocycles (Iter #3)"/>
<entry key="301" type="xstring" value="NumAliphaticHeterocycles (Iter #3)"/>
<entry key="302" type="xstring" value="NumAromaticCarbocycles (Iter #3)"/>
<entry key="303" type="xstring" value="NumSaturatedCarbocycles (Iter #3)"/>
<entry key="304" type="xstring" value="NumAliphaticCarbocycles (Iter #3)"/>
<entry key="305" type="xstring" value="FractionCSP3 (Iter #3)"/>
<entry key="306" type="xstring" value="Chi3v (Iter #3)"/>
<entry key="307" type="xstring" value="Chi2n (Iter #3)"/>
<entry key="308" type="xstring" value="Chi4n (Iter #3)"/>
<entry key="309" type="xstring" value="HallKierAlpha (Iter #3)"/>
<entry key="310" type="xstring" value="kappa2 (Iter #3)"/>
<entry key="311" type="xstring" value="kappa3 (Iter #3)"/>
<entry key="312" type="xstring" value="slogp_VSA1 (Iter #3)"/>
<entry key="313" type="xstring" value="slogp_VSA2 (Iter #3)"/>
<entry key="314" type="xstring" value="slogp_VSA3 (Iter #3)"/>
<entry key="315" type="xstring" value="slogp_VSA4 (Iter #3)"/>
<entry key="316" type="xstring" value="slogp_VSA5 (Iter #3)"/>
<entry key="317" type="xstring" value="slogp_VSA6 (Iter #3)"/>
<entry key="318" type="xstring" value="slogp_VSA7 (Iter #3)"/>
<entry key="319" type="xstring" value="slogp_VSA8 (Iter #3)"/>
<entry key="320" type="xstring" value="slogp_VSA10 (Iter #3)"/>
<entry key="321" type="xstring" value="slogp_VSA11 (Iter #3)"/>
<entry key="322" type="xstring" value="slogp_VSA12 (Iter #3)"/>
<entry key="323" type="xstring" value="smr_VSA1 (Iter #3)"/>
<entry key="324" type="xstring" value="smr_VSA2 (Iter #3)"/>
<entry key="325" type="xstring" value="smr_VSA3 (Iter #3)"/>
<entry key="326" type="xstring" value="smr_VSA4 (Iter #3)"/>
<entry key="327" type="xstring" value="smr_VSA5 (Iter #3)"/>
<entry key="328" type="xstring" value="smr_VSA6 (Iter #3)"/>
<entry key="329" type="xstring" value="smr_VSA7 (Iter #3)"/>
<entry key="330" type="xstring" value="smr_VSA9 (Iter #3)"/>
<entry key="331" type="xstring" value="smr_VSA10 (Iter #3)"/>
<entry key="332" type="xstring" value="peoe_VSA1 (Iter #3)"/>
<entry key="333" type="xstring" value="peoe_VSA2 (Iter #3)"/>
<entry key="334" type="xstring" value="peoe_VSA3 (Iter #3)"/>
<entry key="335" type="xstring" value="peoe_VSA4 (Iter #3)"/>
<entry key="336" type="xstring" value="peoe_VSA5 (Iter #3)"/>
<entry key="337" type="xstring" value="peoe_VSA6 (Iter #3)"/>
<entry key="338" type="xstring" value="peoe_VSA7 (Iter #3)"/>
<entry key="339" type="xstring" value="peoe_VSA8 (Iter #3)"/>
<entry key="340" type="xstring" value="peoe_VSA9 (Iter #3)"/>
<entry key="341" type="xstring" value="peoe_VSA10 (Iter #3)"/>
<entry key="342" type="xstring" value="peoe_VSA11 (Iter #3)"/>
<entry key="343" type="xstring" value="peoe_VSA12 (Iter #3)"/>
<entry key="344" type="xstring" value="peoe_VSA13 (Iter #3)"/>
<entry key="345" type="xstring" value="peoe_VSA14 (Iter #3)"/>
<entry key="346" type="xstring" value="MQN1 (Iter #3)"/>
<entry key="347" type="xstring" value="MQN2 (Iter #3)"/>
<entry key="348" type="xstring" value="MQN3 (Iter #3)"/>
<entry key="349" type="xstring" value="MQN4 (Iter #3)"/>
<entry key="350" type="xstring" value="MQN5 (Iter #3)"/>
<entry key="351" type="xstring" value="MQN6 (Iter #3)"/>
<entry key="352" type="xstring" value="MQN7 (Iter #3)"/>
<entry key="353" type="xstring" value="MQN8 (Iter #3)"/>
<entry key="354" type="xstring" value="MQN9 (Iter #3)"/>
<entry key="355" type="xstring" value="MQN10 (Iter #3)"/>
<entry key="356" type="xstring" value="MQN11 (Iter #3)"/>
<entry key="357" type="xstring" value="MQN13 (Iter #3)"/>
<entry key="358" type="xstring" value="MQN14 (Iter #3)"/>
<entry key="359" type="xstring" value="MQN15 (Iter #3)"/>
<entry key="360" type="xstring" value="MQN16 (Iter #3)"/>
<entry key="361" type="xstring" value="MQN20 (Iter #3)"/>
<entry key="362" type="xstring" value="MQN24 (Iter #3)"/>
<entry key="363" type="xstring" value="MQN26 (Iter #3)"/>
<entry key="364" type="xstring" value="MQN27 (Iter #3)"/>
<entry key="365" type="xstring" value="MQN28 (Iter #3)"/>
<entry key="366" type="xstring" value="MQN29 (Iter #3)"/>
<entry key="367" type="xstring" value="MQN30 (Iter #3)"/>
<entry key="368" type="xstring" value="MQN31 (Iter #3)"/>
<entry key="369" type="xstring" value="MQN32 (Iter #3)"/>
<entry key="370" type="xstring" value="MQN33 (Iter #3)"/>
<entry key="371" type="xstring" value="MQN34 (Iter #3)"/>
<entry key="372" type="xstring" value="MQN35 (Iter #3)"/>
<entry key="373" type="xstring" value="MQN36 (Iter #3)"/>
<entry key="374" type="xstring" value="MQN37 (Iter #3)"/>
<entry key="375" type="xstring" value="MQN38 (Iter #3)"/>
<entry key="376" type="xstring" value="MQN39 (Iter #3)"/>
<entry key="377" type="xstring" value="MQN40 (Iter #3)"/>
<entry key="378" type="xstring" value="MQN41 (Iter #3)"/>
<entry key="379" type="xstring" value="MQN42 (Iter #3)"/>
<entry key="380" type="xstring" value="SlogP (Iter #4)"/>
<entry key="381" type="xstring" value="LabuteASA (Iter #4)"/>
<entry key="382" type="xstring" value="TPSA (Iter #4)"/>
<entry key="383" type="xstring" value="NumLipinskiHBA (Iter #4)"/>
<entry key="384" type="xstring" value="NumLipinskiHBD (Iter #4)"/>
<entry key="385" type="xstring" value="NumRotatableBonds (Iter #4)"/>
<entry key="386" type="xstring" value="NumHBA (Iter #4)"/>
<entry key="387" type="xstring" value="NumAmideBonds (Iter #4)"/>
<entry key="388" type="xstring" value="NumHeteroAtoms (Iter #4)"/>
<entry key="389" type="xstring" value="NumStereocenters (Iter #4)"/>
<entry key="390" type="xstring" value="NumRings (Iter #4)"/>
<entry key="391" type="xstring" value="NumAromaticRings (Iter #4)"/>
<entry key="392" type="xstring" value="NumSaturatedRings (Iter #4)"/>
<entry key="393" type="xstring" value="NumAliphaticRings (Iter #4)"/>
<entry key="394" type="xstring" value="NumAromaticHeterocycles (Iter #4)"/>
<entry key="395" type="xstring" value="NumSaturatedHeterocycles (Iter #4)"/>
<entry key="396" type="xstring" value="NumAliphaticHeterocycles (Iter #4)"/>
<entry key="397" type="xstring" value="NumAromaticCarbocycles (Iter #4)"/>
<entry key="398" type="xstring" value="NumSaturatedCarbocycles (Iter #4)"/>
<entry key="399" type="xstring" value="NumAliphaticCarbocycles (Iter #4)"/>
<entry key="400" type="xstring" value="FractionCSP3 (Iter #4)"/>
<entry key="401" type="xstring" value="Chi3v (Iter #4)"/>
<entry key="402" type="xstring" value="Chi2n (Iter #4)"/>
<entry key="403" type="xstring" value="Chi4n (Iter #4)"/>
<entry key="404" type="xstring" value="HallKierAlpha (Iter #4)"/>
<entry key="405" type="xstring" value="kappa2 (Iter #4)"/>
<entry key="406" type="xstring" value="kappa3 (Iter #4)"/>
<entry key="407" type="xstring" value="slogp_VSA1 (Iter #4)"/>
<entry key="408" type="xstring" value="slogp_VSA2 (Iter #4)"/>
<entry key="409" type="xstring" value="slogp_VSA3 (Iter #4)"/>
<entry key="410" type="xstring" value="slogp_VSA4 (Iter #4)"/>
<entry key="411" type="xstring" value="slogp_VSA5 (Iter #4)"/>
<entry key="412" type="xstring" value="slogp_VSA6 (Iter #4)"/>
<entry key="413" type="xstring" value="slogp_VSA7 (Iter #4)"/>
<entry key="414" type="xstring" value="slogp_VSA8 (Iter #4)"/>
<entry key="415" type="xstring" value="slogp_VSA10 (Iter #4)"/>
<entry key="416" type="xstring" value="slogp_VSA11 (Iter #4)"/>
<entry key="417" type="xstring" value="slogp_VSA12 (Iter #4)"/>
<entry key="418" type="xstring" value="smr_VSA1 (Iter #4)"/>
<entry key="419" type="xstring" value="smr_VSA2 (Iter #4)"/>
<entry key="420" type="xstring" value="smr_VSA3 (Iter #4)"/>
<entry key="421" type="xstring" value="smr_VSA4 (Iter #4)"/>
<entry key="422" type="xstring" value="smr_VSA5 (Iter #4)"/>
<entry key="423" type="xstring" value="smr_VSA6 (Iter #4)"/>
<entry key="424" type="xstring" value="smr_VSA7 (Iter #4)"/>
<entry key="425" type="xstring" value="smr_VSA9 (Iter #4)"/>
<entry key="426" type="xstring" value="smr_VSA10 (Iter #4)"/>
<entry key="427" type="xstring" value="peoe_VSA1 (Iter #4)"/>
<entry key="428" type="xstring" value="peoe_VSA2 (Iter #4)"/>
<entry key="429" type="xstring" value="peoe_VSA3 (Iter #4)"/>
<entry key="430" type="xstring" value="peoe_VSA4 (Iter #4)"/>
<entry key="431" type="xstring" value="peoe_VSA5 (Iter #4)"/>
<entry key="432" type="xstring" value="peoe_VSA6 (Iter #4)"/>
<entry key="433" type="xstring" value="peoe_VSA7 (Iter #4)"/>
<entry key="434" type="xstring" value="peoe_VSA8 (Iter #4)"/>
<entry key="435" type="xstring" value="peoe_VSA9 (Iter #4)"/>
<entry key="436" type="xstring" value="peoe_VSA10 (Iter #4)"/>
<entry key="437" type="xstring" value="peoe_VSA11 (Iter #4)"/>
<entry key="438" type="xstring" value="peoe_VSA12 (Iter #4)"/>
<entry key="439" type="xstring" value="peoe_VSA13 (Iter #4)"/>
<entry key="440" type="xstring" value="peoe_VSA14 (Iter #4)"/>
<entry key="441" type="xstring" value="MQN1 (Iter #4)"/>
<entry key="442" type="xstring" value="MQN2 (Iter #4)"/>
<entry key="443" type="xstring" value="MQN3 (Iter #4)"/>
<entry key="444" type="xstring" value="MQN4 (Iter #4)"/>
<entry key="445" type="xstring" value="MQN5 (Iter #4)"/>
<entry key="446" type="xstring" value="MQN6 (Iter #4)"/>
<entry key="447" type="xstring" value="MQN7 (Iter #4)"/>
<entry key="448" type="xstring" value="MQN8 (Iter #4)"/>
<entry key="449" type="xstring" value="MQN9 (Iter #4)"/>
<entry key="450" type="xstring" value="MQN10 (Iter #4)"/>
<entry key="451" type="xstring" value="MQN11 (Iter #4)"/>
<entry key="452" type="xstring" value="MQN13 (Iter #4)"/>
<entry key="453" type="xstring" value="MQN14 (Iter #4)"/>
<entry key="454" type="xstring" value="MQN15 (Iter #4)"/>
<entry key="455" type="xstring" value="MQN16 (Iter #4)"/>
<entry key="456" type="xstring" value="MQN20 (Iter #4)"/>
<entry key="457" type="xstring" value="MQN24 (Iter #4)"/>
<entry key="458" type="xstring" value="MQN26 (Iter #4)"/>
<entry key="459" type="xstring" value="MQN27 (Iter #4)"/>
<entry key="460" type="xstring" value="MQN28 (Iter #4)"/>
<entry key="461" type="xstring" value="MQN29 (Iter #4)"/>
<entry key="462" type="xstring" value="MQN30 (Iter #4)"/>
<entry key="463" type="xstring" value="MQN31 (Iter #4)"/>
<entry key="464" type="xstring" value="MQN32 (Iter #4)"/>
<entry key="465" type="xstring" value="MQN33 (Iter #4)"/>
<entry key="466" type="xstring" value="MQN34 (Iter #4)"/>
<entry key="467" type="xstring" value="MQN35 (Iter #4)"/>
<entry key="468" type="xstring" value="MQN36 (Iter #4)"/>
<entry key="469" type="xstring" value="MQN37 (Iter #4)"/>
<entry key="470" type="xstring" value="MQN38 (Iter #4)"/>
<entry key="471" type="xstring" value="MQN39 (Iter #4)"/>
<entry key="472" type="xstring" value="MQN40 (Iter #4)"/>
<entry key="473" type="xstring" value="MQN41 (Iter #4)"/>
<entry key="474" type="xstring" value="MQN42 (Iter #4)"/>
<entry key="475" type="xstring" value="SlogP (Iter #5)"/>
<entry key="476" type="xstring" value="LabuteASA (Iter #5)"/>
<entry key="477" type="xstring" value="TPSA (Iter #5)"/>
<entry key="478" type="xstring" value="NumLipinskiHBA (Iter #5)"/>
<entry key="479" type="xstring" value="NumLipinskiHBD (Iter #5)"/>
<entry key="480" type="xstring" value="NumRotatableBonds (Iter #5)"/>
<entry key="481" type="xstring" value="NumHBA (Iter #5)"/>
<entry key="482" type="xstring" value="NumAmideBonds (Iter #5)"/>
<entry key="483" type="xstring" value="NumHeteroAtoms (Iter #5)"/>
<entry key="484" type="xstring" value="NumStereocenters (Iter #5)"/>
<entry key="485" type="xstring" value="NumRings (Iter #5)"/>
<entry key="486" type="xstring" value="NumAromaticRings (Iter #5)"/>
<entry key="487" type="xstring" value="NumSaturatedRings (Iter #5)"/>
<entry key="488" type="xstring" value="NumAliphaticRings (Iter #5)"/>
<entry key="489" type="xstring" value="NumAromaticHeterocycles (Iter #5)"/>
<entry key="490" type="xstring" value="NumSaturatedHeterocycles (Iter #5)"/>
<entry key="491" type="xstring" value="NumAliphaticHeterocycles (Iter #5)"/>
<entry key="492" type="xstring" value="NumAromaticCarbocycles (Iter #5)"/>
<entry key="493" type="xstring" value="NumSaturatedCarbocycles (Iter #5)"/>
<entry key="494" type="xstring" value="NumAliphaticCarbocycles (Iter #5)"/>
<entry key="495" type="xstring" value="FractionCSP3 (Iter #5)"/>
<entry key="496" type="xstring" value="Chi3v (Iter #5)"/>
<entry key="497" type="xstring" value="Chi2n (Iter #5)"/>
<entry key="498" type="xstring" value="Chi4n (Iter #5)"/>
<entry key="499" type="xstring" value="HallKierAlpha (Iter #5)"/>
<entry key="500" type="xstring" value="kappa2 (Iter #5)"/>
<entry key="501" type="xstring" value="kappa3 (Iter #5)"/>
<entry key="502" type="xstring" value="slogp_VSA1 (Iter #5)"/>
<entry key="503" type="xstring" value="slogp_VSA2 (Iter #5)"/>
<entry key="504" type="xstring" value="slogp_VSA3 (Iter #5)"/>
<entry key="505" type="xstring" value="slogp_VSA4 (Iter #5)"/>
<entry key="506" type="xstring" value="slogp_VSA5 (Iter #5)"/>
<entry key="507" type="xstring" value="slogp_VSA6 (Iter #5)"/>
<entry key="508" type="xstring" value="slogp_VSA7 (Iter #5)"/>
<entry key="509" type="xstring" value="slogp_VSA8 (Iter #5)"/>
<entry key="510" type="xstring" value="slogp_VSA10 (Iter #5)"/>
<entry key="511" type="xstring" value="slogp_VSA11 (Iter #5)"/>
<entry key="512" type="xstring" value="slogp_VSA12 (Iter #5)"/>
<entry key="513" type="xstring" value="smr_VSA1 (Iter #5)"/>
<entry key="514" type="xstring" value="smr_VSA2 (Iter #5)"/>
<entry key="515" type="xstring" value="smr_VSA3 (Iter #5)"/>
<entry key="516" type="xstring" value="smr_VSA4 (Iter #5)"/>
<entry key="517" type="xstring" value="smr_VSA5 (Iter #5)"/>
<entry key="518" type="xstring" value="smr_VSA6 (Iter #5)"/>
<entry key="519" type="xstring" value="smr_VSA7 (Iter #5)"/>
<entry key="520" type="xstring" value="smr_VSA9 (Iter #5)"/>
<entry key="521" type="xstring" value="smr_VSA10 (Iter #5)"/>
<entry key="522" type="xstring" value="peoe_VSA1 (Iter #5)"/>
<entry key="523" type="xstring" value="peoe_VSA2 (Iter #5)"/>
<entry key="524" type="xstring" value="peoe_VSA3 (Iter #5)"/>
<entry key="525" type="xstring" value="peoe_VSA4 (Iter #5)"/>
<entry key="526" type="xstring" value="peoe_VSA5 (Iter #5)"/>
<entry key="527" type="xstring" value="peoe_VSA6 (Iter #5)"/>
<entry key="528" type="xstring" value="peoe_VSA7 (Iter #5)"/>
<entry key="529" type="xstring" value="peoe_VSA8 (Iter #5)"/>
<entry key="530" type="xstring" value="peoe_VSA9 (Iter #5)"/>
<entry key="531" type="xstring" value="peoe_VSA10 (Iter #5)"/>
<entry key="532" type="xstring" value="peoe_VSA11 (Iter #5)"/>
<entry key="533" type="xstring" value="peoe_VSA12 (Iter #5)"/>
<entry key="534" type="xstring" value="peoe_VSA13 (Iter #5)"/>
<entry key="535" type="xstring" value="peoe_VSA14 (Iter #5)"/>
<entry key="536" type="xstring" value="MQN1 (Iter #5)"/>
<entry key="537" type="xstring" value="MQN2 (Iter #5)"/>
<entry key="538" type="xstring" value="MQN3 (Iter #5)"/>
<entry key="539" type="xstring" value="MQN4 (Iter #5)"/>
<entry key="540" type="xstring" value="MQN5 (Iter #5)"/>
<entry key="541" type="xstring" value="MQN6 (Iter #5)"/>
<entry key="542" type="xstring" value="MQN7 (Iter #5)"/>
<entry key="543" type="xstring" value="MQN8 (Iter #5)"/>
<entry key="544" type="xstring" value="MQN9 (Iter #5)"/>
<entry key="545" type="xstring" value="MQN10 (Iter #5)"/>
<entry key="546" type="xstring" value="MQN11 (Iter #5)"/>
<entry key="547" type="xstring" value="MQN13 (Iter #5)"/>
<entry key="548" type="xstring" value="MQN14 (Iter #5)"/>
<entry key="549" type="xstring" value="MQN15 (Iter #5)"/>
<entry key="550" type="xstring" value="MQN16 (Iter #5)"/>
<entry key="551" type="xstring" value="MQN20 (Iter #5)"/>
<entry key="552" type="xstring" value="MQN24 (Iter #5)"/>
<entry key="553" type="xstring" value="MQN26 (Iter #5)"/>
<entry key="554" type="xstring" value="MQN27 (Iter #5)"/>
<entry key="555" type="xstring" value="MQN28 (Iter #5)"/>
<entry key="556" type="xstring" value="MQN29 (Iter #5)"/>
<entry key="557" type="xstring" value="MQN30 (Iter #5)"/>
<entry key="558" type="xstring" value="MQN31 (Iter #5)"/>
<entry key="559" type="xstring" value="MQN32 (Iter #5)"/>
<entry key="560" type="xstring" value="MQN33 (Iter #5)"/>
<entry key="561" type="xstring" value="MQN34 (Iter #5)"/>
<entry key="562" type="xstring" value="MQN35 (Iter #5)"/>
<entry key="563" type="xstring" value="MQN36 (Iter #5)"/>
<entry key="564" type="xstring" value="MQN37 (Iter #5)"/>
<entry key="565" type="xstring" value="MQN38 (Iter #5)"/>
<entry key="566" type="xstring" value="MQN39 (Iter #5)"/>
<entry key="567" type="xstring" value="MQN40 (Iter #5)"/>
<entry key="568" type="xstring" value="MQN41 (Iter #5)"/>
<entry key="569" type="xstring" value="MQN42 (Iter #5)"/>
<entry key="570" type="xstring" value="SlogP (Iter #6)"/>
<entry key="571" type="xstring" value="LabuteASA (Iter #6)"/>
<entry key="572" type="xstring" value="TPSA (Iter #6)"/>
<entry key="573" type="xstring" value="NumLipinskiHBA (Iter #6)"/>
<entry key="574" type="xstring" value="NumLipinskiHBD (Iter #6)"/>
<entry key="575" type="xstring" value="NumRotatableBonds (Iter #6)"/>
<entry key="576" type="xstring" value="NumHBA (Iter #6)"/>
<entry key="577" type="xstring" value="NumAmideBonds (Iter #6)"/>
<entry key="578" type="xstring" value="NumHeteroAtoms (Iter #6)"/>
<entry key="579" type="xstring" value="NumStereocenters (Iter #6)"/>
<entry key="580" type="xstring" value="NumRings (Iter #6)"/>
<entry key="581" type="xstring" value="NumAromaticRings (Iter #6)"/>
<entry key="582" type="xstring" value="NumSaturatedRings (Iter #6)"/>
<entry key="583" type="xstring" value="NumAliphaticRings (Iter #6)"/>
<entry key="584" type="xstring" value="NumAromaticHeterocycles (Iter #6)"/>
<entry key="585" type="xstring" value="NumSaturatedHeterocycles (Iter #6)"/>
<entry key="586" type="xstring" value="NumAliphaticHeterocycles (Iter #6)"/>
<entry key="587" type="xstring" value="NumAromaticCarbocycles (Iter #6)"/>
<entry key="588" type="xstring" value="NumSaturatedCarbocycles (Iter #6)"/>
<entry key="589" type="xstring" value="NumAliphaticCarbocycles (Iter #6)"/>
<entry key="590" type="xstring" value="FractionCSP3 (Iter #6)"/>
<entry key="591" type="xstring" value="Chi3v (Iter #6)"/>
<entry key="592" type="xstring" value="Chi2n (Iter #6)"/>
<entry key="593" type="xstring" value="Chi4n (Iter #6)"/>
<entry key="594" type="xstring" value="HallKierAlpha (Iter #6)"/>
<entry key="595" type="xstring" value="kappa2 (Iter #6)"/>
<entry key="596" type="xstring" value="kappa3 (Iter #6)"/>
<entry key="597" type="xstring" value="slogp_VSA1 (Iter #6)"/>
<entry key="598" type="xstring" value="slogp_VSA2 (Iter #6)"/>
<entry key="599" type="xstring" value="slogp_VSA3 (Iter #6)"/>
<entry key="600" type="xstring" value="slogp_VSA4 (Iter #6)"/>
<entry key="601" type="xstring" value="slogp_VSA5 (Iter #6)"/>
<entry key="602" type="xstring" value="slogp_VSA6 (Iter #6)"/>
<entry key="603" type="xstring" value="slogp_VSA7 (Iter #6)"/>
<entry key="604" type="xstring" value="slogp_VSA8 (Iter #6)"/>
<entry key="605" type="xstring" value="slogp_VSA10 (Iter #6)"/>
<entry key="606" type="xstring" value="slogp_VSA11 (Iter #6)"/>
<entry key="607" type="xstring" value="slogp_VSA12 (Iter #6)"/>
<entry key="608" type="xstring" value="smr_VSA1 (Iter #6)"/>
<entry key="609" type="xstring" value="smr_VSA2 (Iter #6)"/>
<entry key="610" type="xstring" value="smr_VSA3 (Iter #6)"/>
<entry key="611" type="xstring" value="smr_VSA4 (Iter #6)"/>
<entry key="612" type="xstring" value="smr_VSA5 (Iter #6)"/>
<entry key="613" type="xstring" value="smr_VSA6 (Iter #6)"/>
<entry key="614" type="xstring" value="smr_VSA7 (Iter #6)"/>
<entry key="615" type="xstring" value="smr_VSA9 (Iter #6)"/>
<entry key="616" type="xstring" value="smr_VSA10 (Iter #6)"/>
<entry key="617" type="xstring" value="peoe_VSA1 (Iter #6)"/>
<entry key="618" type="xstring" value="peoe_VSA2 (Iter #6)"/>
<entry key="619" type="xstring" value="peoe_VSA3 (Iter #6)"/>
<entry key="620" type="xstring" value="peoe_VSA4 (Iter #6)"/>
<entry key="621" type="xstring" value="peoe_VSA5 (Iter #6)"/>
<entry key="622" type="xstring" value="peoe_VSA6 (Iter #6)"/>
<entry key="623" type="xstring" value="peoe_VSA7 (Iter #6)"/>
<entry key="624" type="xstring" value="peoe_VSA8 (Iter #6)"/>
<entry key="625" type="xstring" value="peoe_VSA9 (Iter #6)"/>
<entry key="626" type="xstring" value="peoe_VSA10 (Iter #6)"/>
<entry key="627" type="xstring" value="peoe_VSA11 (Iter #6)"/>
<entry key="628" type="xstring" value="peoe_VSA12 (Iter #6)"/>
<entry key="629" type="xstring" value="peoe_VSA13 (Iter #6)"/>
<entry key="630" type="xstring" value="peoe_VSA14 (Iter #6)"/>
<entry key="631" type="xstring" value="MQN1 (Iter #6)"/>
<entry key="632" type="xstring" value="MQN2 (Iter #6)"/>
<entry key="633" type="xstring" value="MQN3 (Iter #6)"/>
<entry key="634" type="xstring" value="MQN4 (Iter #6)"/>
<entry key="635" type="xstring" value="MQN5 (Iter #6)"/>
<entry key="636" type="xstring" value="MQN6 (Iter #6)"/>
<entry key="637" type="xstring" value="MQN7 (Iter #6)"/>
<entry key="638" type="xstring" value="MQN8 (Iter #6)"/>
<entry key="639" type="xstring" value="MQN9 (Iter #6)"/>
<entry key="640" type="xstring" value="MQN10 (Iter #6)"/>
<entry key="641" type="xstring" value="MQN11 (Iter #6)"/>
<entry key="642" type="xstring" value="MQN13 (Iter #6)"/>
<entry key="643" type="xstring" value="MQN14 (Iter #6)"/>
<entry key="644" type="xstring" value="MQN15 (Iter #6)"/>
<entry key="645" type="xstring" value="MQN16 (Iter #6)"/>
<entry key="646" type="xstring" value="MQN20 (Iter #6)"/>
<entry key="647" type="xstring" value="MQN24 (Iter #6)"/>
<entry key="648" type="xstring" value="MQN26 (Iter #6)"/>
<entry key="649" type="xstring" value="MQN27 (Iter #6)"/>
<entry key="650" type="xstring" value="MQN28 (Iter #6)"/>
<entry key="651" type="xstring" value="MQN29 (Iter #6)"/>
<entry key="652" type="xstring" value="MQN30 (Iter #6)"/>
<entry key="653" type="xstring" value="MQN31 (Iter #6)"/>
<entry key="654" type="xstring" value="MQN32 (Iter #6)"/>
<entry key="655" type="xstring" value="MQN33 (Iter #6)"/>
<entry key="656" type="xstring" value="MQN34 (Iter #6)"/>
<entry key="657" type="xstring" value="MQN35 (Iter #6)"/>
<entry key="658" type="xstring" value="MQN36 (Iter #6)"/>
<entry key="659" type="xstring" value="MQN37 (Iter #6)"/>
<entry key="660" type="xstring" value="MQN38 (Iter #6)"/>
<entry key="661" type="xstring" value="MQN39 (Iter #6)"/>
<entry key="662" type="xstring" value="MQN40 (Iter #6)"/>
<entry key="663" type="xstring" value="MQN41 (Iter #6)"/>
<entry key="664" type="xstring" value="MQN42 (Iter #6)"/>
<entry key="665" type="xstring" value="SlogP (Iter #7)"/>
<entry key="666" type="xstring" value="LabuteASA (Iter #7)"/>
<entry key="667" type="xstring" value="TPSA (Iter #7)"/>
<entry key="668" type="xstring" value="NumLipinskiHBA (Iter #7)"/>
<entry key="669" type="xstring" value="NumLipinskiHBD (Iter #7)"/>
<entry key="670" type="xstring" value="NumRotatableBonds (Iter #7)"/>
<entry key="671" type="xstring" value="NumHBA (Iter #7)"/>
<entry key="672" type="xstring" value="NumAmideBonds (Iter #7)"/>
<entry key="673" type="xstring" value="NumHeteroAtoms (Iter #7)"/>
<entry key="674" type="xstring" value="NumStereocenters (Iter #7)"/>
<entry key="675" type="xstring" value="NumRings (Iter #7)"/>
<entry key="676" type="xstring" value="NumAromaticRings (Iter #7)"/>
<entry key="677" type="xstring" value="NumSaturatedRings (Iter #7)"/>
<entry key="678" type="xstring" value="NumAliphaticRings (Iter #7)"/>
<entry key="679" type="xstring" value="NumAromaticHeterocycles (Iter #7)"/>
<entry key="680" type="xstring" value="NumSaturatedHeterocycles (Iter #7)"/>
<entry key="681" type="xstring" value="NumAliphaticHeterocycles (Iter #7)"/>
<entry key="682" type="xstring" value="NumAromaticCarbocycles (Iter #7)"/>
<entry key="683" type="xstring" value="NumSaturatedCarbocycles (Iter #7)"/>
<entry key="684" type="xstring" value="NumAliphaticCarbocycles (Iter #7)"/>
<entry key="685" type="xstring" value="FractionCSP3 (Iter #7)"/>
<entry key="686" type="xstring" value="Chi3v (Iter #7)"/>
<entry key="687" type="xstring" value="Chi2n (Iter #7)"/>
<entry key="688" type="xstring" value="Chi4n (Iter #7)"/>
<entry key="689" type="xstring" value="HallKierAlpha (Iter #7)"/>
<entry key="690" type="xstring" value="kappa2 (Iter #7)"/>
<entry key="691" type="xstring" value="kappa3 (Iter #7)"/>
<entry key="692" type="xstring" value="slogp_VSA1 (Iter #7)"/>
<entry key="693" type="xstring" value="slogp_VSA2 (Iter #7)"/>
<entry key="694" type="xstring" value="slogp_VSA3 (Iter #7)"/>
<entry key="695" type="xstring" value="slogp_VSA4 (Iter #7)"/>
<entry key="696" type="xstring" value="slogp_VSA5 (Iter #7)"/>
<entry key="697" type="xstring" value="slogp_VSA6 (Iter #7)"/>
<entry key="698" type="xstring" value="slogp_VSA7 (Iter #7)"/>
<entry key="699" type="xstring" value="slogp_VSA8 (Iter #7)"/>
<entry key="700" type="xstring" value="slogp_VSA10 (Iter #7)"/>
<entry key="701" type="xstring" value="slogp_VSA11 (Iter #7)"/>
<entry key="702" type="xstring" value="slogp_VSA12 (Iter #7)"/>
<entry key="703" type="xstring" value="smr_VSA1 (Iter #7)"/>
<entry key="704" type="xstring" value="smr_VSA2 (Iter #7)"/>
<entry key="705" type="xstring" value="smr_VSA3 (Iter #7)"/>
<entry key="706" type="xstring" value="smr_VSA4 (Iter #7)"/>
<entry key="707" type="xstring" value="smr_VSA5 (Iter #7)"/>
<entry key="708" type="xstring" value="smr_VSA6 (Iter #7)"/>
<entry key="709" type="xstring" value="smr_VSA7 (Iter #7)"/>
<entry key="710" type="xstring" value="smr_VSA9 (Iter #7)"/>
<entry key="711" type="xstring" value="smr_VSA10 (Iter #7)"/>
<entry key="712" type="xstring" value="peoe_VSA1 (Iter #7)"/>
<entry key="713" type="xstring" value="peoe_VSA2 (Iter #7)"/>
<entry key="714" type="xstring" value="peoe_VSA3 (Iter #7)"/>
<entry key="715" type="xstring" value="peoe_VSA4 (Iter #7)"/>
<entry key="716" type="xstring" value="peoe_VSA5 (Iter #7)"/>
<entry key="717" type="xstring" value="peoe_VSA6 (Iter #7)"/>
<entry key="718" type="xstring" value="peoe_VSA7 (Iter #7)"/>
<entry key="719" type="xstring" value="peoe_VSA8 (Iter #7)"/>
<entry key="720" type="xstring" value="peoe_VSA9 (Iter #7)"/>
<entry key="721" type="xstring" value="peoe_VSA10 (Iter #7)"/>
<entry key="722" type="xstring" value="peoe_VSA11 (Iter #7)"/>
<entry key="723" type="xstring" value="peoe_VSA12 (Iter #7)"/>
<entry key="724" type="xstring" value="peoe_VSA13 (Iter #7)"/>
<entry key="725" type="xstring" value="peoe_VSA14 (Iter #7)"/>
<entry key="726" type="xstring" value="MQN1 (Iter #7)"/>
<entry key="727" type="xstring" value="MQN2 (Iter #7)"/>
<entry key="728" type="xstring" value="MQN3 (Iter #7)"/>
<entry key="729" type="xstring" value="MQN4 (Iter #7)"/>
<entry key="730" type="xstring" value="MQN5 (Iter #7)"/>
<entry key="731" type="xstring" value="MQN6 (Iter #7)"/>
<entry key="732" type="xstring" value="MQN7 (Iter #7)"/>
<entry key="733" type="xstring" value="MQN8 (Iter #7)"/>
<entry key="734" type="xstring" value="MQN9 (Iter #7)"/>
<entry key="735" type="xstring" value="MQN10 (Iter #7)"/>
<entry key="736" type="xstring" value="MQN11 (Iter #7)"/>
<entry key="737" type="xstring" value="MQN13 (Iter #7)"/>
<entry key="738" type="xstring" value="MQN14 (Iter #7)"/>
<entry key="739" type="xstring" value="MQN15 (Iter #7)"/>
<entry key="740" type="xstring" value="MQN16 (Iter #7)"/>
<entry key="741" type="xstring" value="MQN20 (Iter #7)"/>
<entry key="742" type="xstring" value="MQN24 (Iter #7)"/>
<entry key="743" type="xstring" value="MQN26 (Iter #7)"/>
<entry key="744" type="xstring" value="MQN27 (Iter #7)"/>
<entry key="745" type="xstring" value="MQN28 (Iter #7)"/>
<entry key="746" type="xstring" value="MQN29 (Iter #7)"/>
<entry key="747" type="xstring" value="MQN30 (Iter #7)"/>
<entry key="748" type="xstring" value="MQN31 (Iter #7)"/>
<entry key="749" type="xstring" value="MQN32 (Iter #7)"/>
<entry key="750" type="xstring" value="MQN33 (Iter #7)"/>
<entry key="751" type="xstring" value="MQN34 (Iter #7)"/>
<entry key="752" type="xstring" value="MQN35 (Iter #7)"/>
<entry key="753" type="xstring" value="MQN36 (Iter #7)"/>
<entry key="754" type="xstring" value="MQN37 (Iter #7)"/>
<entry key="755" type="xstring" value="MQN38 (Iter #7)"/>
<entry key="756" type="xstring" value="MQN39 (Iter #7)"/>
<entry key="757" type="xstring" value="MQN40 (Iter #7)"/>
<entry key="758" type="xstring" value="MQN41 (Iter #7)"/>
<entry key="759" type="xstring" value="MQN42 (Iter #7)"/>
<entry key="760" type="xstring" value="SlogP (Iter #8)"/>
<entry key="761" type="xstring" value="LabuteASA (Iter #8)"/>
<entry key="762" type="xstring" value="TPSA (Iter #8)"/>
<entry key="763" type="xstring" value="NumLipinskiHBA (Iter #8)"/>
<entry key="764" type="xstring" value="NumLipinskiHBD (Iter #8)"/>
<entry key="765" type="xstring" value="NumRotatableBonds (Iter #8)"/>
<entry key="766" type="xstring" value="NumHBA (Iter #8)"/>
<entry key="767" type="xstring" value="NumAmideBonds (Iter #8)"/>
<entry key="768" type="xstring" value="NumHeteroAtoms (Iter #8)"/>
<entry key="769" type="xstring" value="NumStereocenters (Iter #8)"/>
<entry key="770" type="xstring" value="NumRings (Iter #8)"/>
<entry key="771" type="xstring" value="NumAromaticRings (Iter #8)"/>
<entry key="772" type="xstring" value="NumSaturatedRings (Iter #8)"/>
<entry key="773" type="xstring" value="NumAliphaticRings (Iter #8)"/>
<entry key="774" type="xstring" value="NumAromaticHeterocycles (Iter #8)"/>
<entry key="775" type="xstring" value="NumSaturatedHeterocycles (Iter #8)"/>
<entry key="776" type="xstring" value="NumAliphaticHeterocycles (Iter #8)"/>
<entry key="777" type="xstring" value="NumAromaticCarbocycles (Iter #8)"/>
<entry key="778" type="xstring" value="NumSaturatedCarbocycles (Iter #8)"/>
<entry key="779" type="xstring" value="NumAliphaticCarbocycles (Iter #8)"/>
<entry key="780" type="xstring" value="FractionCSP3 (Iter #8)"/>
<entry key="781" type="xstring" value="Chi3v (Iter #8)"/>
<entry key="782" type="xstring" value="Chi2n (Iter #8)"/>
<entry key="783" type="xstring" value="Chi4n (Iter #8)"/>
<entry key="784" type="xstring" value="HallKierAlpha (Iter #8)"/>
<entry key="785" type="xstring" value="kappa2 (Iter #8)"/>
<entry key="786" type="xstring" value="kappa3 (Iter #8)"/>
<entry key="787" type="xstring" value="slogp_VSA1 (Iter #8)"/>
<entry key="788" type="xstring" value="slogp_VSA2 (Iter #8)"/>
<entry key="789" type="xstring" value="slogp_VSA3 (Iter #8)"/>
<entry key="790" type="xstring" value="slogp_VSA4 (Iter #8)"/>
<entry key="791" type="xstring" value="slogp_VSA5 (Iter #8)"/>
<entry key="792" type="xstring" value="slogp_VSA6 (Iter #8)"/>
<entry key="793" type="xstring" value="slogp_VSA7 (Iter #8)"/>
<entry key="794" type="xstring" value="slogp_VSA8 (Iter #8)"/>
<entry key="795" type="xstring" value="slogp_VSA10 (Iter #8)"/>
<entry key="796" type="xstring" value="slogp_VSA11 (Iter #8)"/>
<entry key="797" type="xstring" value="slogp_VSA12 (Iter #8)"/>
<entry key="798" type="xstring" value="smr_VSA1 (Iter #8)"/>
<entry key="799" type="xstring" value="smr_VSA2 (Iter #8)"/>
<entry key="800" type="xstring" value="smr_VSA3 (Iter #8)"/>
<entry key="801" type="xstring" value="smr_VSA4 (Iter #8)"/>
<entry key="802" type="xstring" value="smr_VSA5 (Iter #8)"/>
<entry key="803" type="xstring" value="smr_VSA6 (Iter #8)"/>
<entry key="804" type="xstring" value="smr_VSA7 (Iter #8)"/>
<entry key="805" type="xstring" value="smr_VSA9 (Iter #8)"/>
<entry key="806" type="xstring" value="smr_VSA10 (Iter #8)"/>
<entry key="807" type="xstring" value="peoe_VSA1 (Iter #8)"/>
<entry key="808" type="xstring" value="peoe_VSA2 (Iter #8)"/>
<entry key="809" type="xstring" value="peoe_VSA3 (Iter #8)"/>
<entry key="810" type="xstring" value="peoe_VSA4 (Iter #8)"/>
<entry key="811" type="xstring" value="peoe_VSA5 (Iter #8)"/>
<entry key="812" type="xstring" value="peoe_VSA6 (Iter #8)"/>
<entry key="813" type="xstring" value="peoe_VSA7 (Iter #8)"/>
<entry key="814" type="xstring" value="peoe_VSA8 (Iter #8)"/>
<entry key="815" type="xstring" value="peoe_VSA9 (Iter #8)"/>
<entry key="816" type="xstring" value="peoe_VSA10 (Iter #8)"/>
<entry key="817" type="xstring" value="peoe_VSA11 (Iter #8)"/>
<entry key="818" type="xstring" value="peoe_VSA12 (Iter #8)"/>
<entry key="819" type="xstring" value="peoe_VSA13 (Iter #8)"/>
<entry key="820" type="xstring" value="peoe_VSA14 (Iter #8)"/>
<entry key="821" type="xstring" value="MQN1 (Iter #8)"/>
<entry key="822" type="xstring" value="MQN2 (Iter #8)"/>
<entry key="823" type="xstring" value="MQN3 (Iter #8)"/>
<entry key="824" type="xstring" value="MQN4 (Iter #8)"/>
<entry key="825" type="xstring" value="MQN5 (Iter #8)"/>
<entry key="826" type="xstring" value="MQN6 (Iter #8)"/>
<entry key="827" type="xstring" value="MQN7 (Iter #8)"/>
<entry key="828" type="xstring" value="MQN8 (Iter #8)"/>
<entry key="829" type="xstring" value="MQN9 (Iter #8)"/>
<entry key="830" type="xstring" value="MQN10 (Iter #8)"/>
<entry key="831" type="xstring" value="MQN11 (Iter #8)"/>
<entry key="832" type="xstring" value="MQN13 (Iter #8)"/>
<entry key="833" type="xstring" value="MQN14 (Iter #8)"/>
<entry key="834" type="xstring" value="MQN15 (Iter #8)"/>
<entry key="835" type="xstring" value="MQN16 (Iter #8)"/>
<entry key="836" type="xstring" value="MQN20 (Iter #8)"/>
<entry key="837" type="xstring" value="MQN24 (Iter #8)"/>
<entry key="838" type="xstring" value="MQN26 (Iter #8)"/>
<entry key="839" type="xstring" value="MQN27 (Iter #8)"/>
<entry key="840" type="xstring" value="MQN28 (Iter #8)"/>
<entry key="841" type="xstring" value="MQN29 (Iter #8)"/>
<entry key="842" type="xstring" value="MQN30 (Iter #8)"/>
<entry key="843" type="xstring" value="MQN31 (Iter #8)"/>
<entry key="844" type="xstring" value="MQN32 (Iter #8)"/>
<entry key="845" type="xstring" value="MQN33 (Iter #8)"/>
<entry key="846" type="xstring" value="MQN34 (Iter #8)"/>
<entry key="847" type="xstring" value="MQN35 (Iter #8)"/>
<entry key="848" type="xstring" value="MQN36 (Iter #8)"/>
<entry key="849" type="xstring" value="MQN37 (Iter #8)"/>
<entry key="850" type="xstring" value="MQN38 (Iter #8)"/>
<entry key="851" type="xstring" value="MQN39 (Iter #8)"/>
<entry key="852" type="xstring" value="MQN40 (Iter #8)"/>
<entry key="853" type="xstring" value="MQN41 (Iter #8)"/>
<entry key="854" type="xstring" value="MQN42 (Iter #8)"/>
<entry key="855" type="xstring" value="SlogP (Iter #9)"/>
<entry key="856" type="xstring" value="LabuteASA (Iter #9)"/>
<entry key="857" type="xstring" value="TPSA (Iter #9)"/>
<entry key="858" type="xstring" value="NumLipinskiHBA (Iter #9)"/>
<entry key="859" type="xstring" value="NumLipinskiHBD (Iter #9)"/>
<entry key="860" type="xstring" value="NumRotatableBonds (Iter #9)"/>
<entry key="861" type="xstring" value="NumHBA (Iter #9)"/>
<entry key="862" type="xstring" value="NumAmideBonds (Iter #9)"/>
<entry key="863" type="xstring" value="NumHeteroAtoms (Iter #9)"/>
<entry key="864" type="xstring" value="NumStereocenters (Iter #9)"/>
<entry key="865" type="xstring" value="NumRings (Iter #9)"/>
<entry key="866" type="xstring" value="NumAromaticRings (Iter #9)"/>
<entry key="867" type="xstring" value="NumSaturatedRings (Iter #9)"/>
<entry key="868" type="xstring" value="NumAliphaticRings (Iter #9)"/>
<entry key="869" type="xstring" value="NumAromaticHeterocycles (Iter #9)"/>
<entry key="870" type="xstring" value="NumSaturatedHeterocycles (Iter #9)"/>
<entry key="871" type="xstring" value="NumAliphaticHeterocycles (Iter #9)"/>
<entry key="872" type="xstring" value="NumAromaticCarbocycles (Iter #9)"/>
<entry key="873" type="xstring" value="NumSaturatedCarbocycles (Iter #9)"/>
<entry key="874" type="xstring" value="NumAliphaticCarbocycles (Iter #9)"/>
<entry key="875" type="xstring" value="FractionCSP3 (Iter #9)"/>
<entry key="876" type="xstring" value="Chi3v (Iter #9)"/>
<entry key="877" type="xstring" value="Chi2n (Iter #9)"/>
<entry key="878" type="xstring" value="Chi4n (Iter #9)"/>
<entry key="879" type="xstring" value="HallKierAlpha (Iter #9)"/>
<entry key="880" type="xstring" value="kappa2 (Iter #9)"/>
<entry key="881" type="xstring" value="kappa3 (Iter #9)"/>
<entry key="882" type="xstring" value="slogp_VSA1 (Iter #9)"/>
<entry key="883" type="xstring" value="slogp_VSA2 (Iter #9)"/>
<entry key="884" type="xstring" value="slogp_VSA3 (Iter #9)"/>
<entry key="885" type="xstring" value="slogp_VSA4 (Iter #9)"/>
<entry key="886" type="xstring" value="slogp_VSA5 (Iter #9)"/>
<entry key="887" type="xstring" value="slogp_VSA6 (Iter #9)"/>
<entry key="888" type="xstring" value="slogp_VSA7 (Iter #9)"/>
<entry key="889" type="xstring" value="slogp_VSA8 (Iter #9)"/>
<entry key="890" type="xstring" value="slogp_VSA10 (Iter #9)"/>
<entry key="891" type="xstring" value="slogp_VSA11 (Iter #9)"/>
<entry key="892" type="xstring" value="slogp_VSA12 (Iter #9)"/>
<entry key="893" type="xstring" value="smr_VSA1 (Iter #9)"/>
<entry key="894" type="xstring" value="smr_VSA2 (Iter #9)"/>
<entry key="895" type="xstring" value="smr_VSA3 (Iter #9)"/>
<entry key="896" type="xstring" value="smr_VSA4 (Iter #9)"/>
<entry key="897" type="xstring" value="smr_VSA5 (Iter #9)"/>
<entry key="898" type="xstring" value="smr_VSA6 (Iter #9)"/>
<entry key="899" type="xstring" value="smr_VSA7 (Iter #9)"/>
<entry key="900" type="xstring" value="smr_VSA9 (Iter #9)"/>
<entry key="901" type="xstring" value="smr_VSA10 (Iter #9)"/>
<entry key="902" type="xstring" value="peoe_VSA1 (Iter #9)"/>
<entry key="903" type="xstring" value="peoe_VSA2 (Iter #9)"/>
<entry key="904" type="xstring" value="peoe_VSA3 (Iter #9)"/>
<entry key="905" type="xstring" value="peoe_VSA4 (Iter #9)"/>
<entry key="906" type="xstring" value="peoe_VSA5 (Iter #9)"/>
<entry key="907" type="xstring" value="peoe_VSA6 (Iter #9)"/>
<entry key="908" type="xstring" value="peoe_VSA7 (Iter #9)"/>
<entry key="909" type="xstring" value="peoe_VSA8 (Iter #9)"/>
<entry key="910" type="xstring" value="peoe_VSA9 (Iter #9)"/>
<entry key="911" type="xstring" value="peoe_VSA10 (Iter #9)"/>
<entry key="912" type="xstring" value="peoe_VSA11 (Iter #9)"/>
<entry key="913" type="xstring" value="peoe_VSA12 (Iter #9)"/>
<entry key="914" type="xstring" value="peoe_VSA13 (Iter #9)"/>
<entry key="915" type="xstring" value="peoe_VSA14 (Iter #9)"/>
<entry key="916" type="xstring" value="MQN1 (Iter #9)"/>
<entry key="917" type="xstring" value="MQN2 (Iter #9)"/>
<entry key="918" type="xstring" value="MQN3 (Iter #9)"/>
<entry key="919" type="xstring" value="MQN4 (Iter #9)"/>
<entry key="920" type="xstring" value="MQN5 (Iter #9)"/>
<entry key="921" type="xstring" value="MQN6 (Iter #9)"/>
<entry key="922" type="xstring" value="MQN7 (Iter #9)"/>
<entry key="923" type="xstring" value="MQN8 (Iter #9)"/>
<entry key="924" type="xstring" value="MQN9 (Iter #9)"/>
<entry key="925" type="xstring" value="MQN10 (Iter #9)"/>
<entry key="926" type="xstring" value="MQN11 (Iter #9)"/>
<entry key="927" type="xstring" value="MQN13 (Iter #9)"/>
<entry key="928" type="xstring" value="MQN14 (Iter #9)"/>
<entry key="929" type="xstring" value="MQN15 (Iter #9)"/>
<entry key="930" type="xstring" value="MQN16 (Iter #9)"/>
<entry key="931" type="xstring" value="MQN20 (Iter #9)"/>
<entry key="932" type="xstring" value="MQN24 (Iter #9)"/>
<entry key="933" type="xstring" value="MQN26 (Iter #9)"/>
<entry key="934" type="xstring" value="MQN27 (Iter #9)"/>
<entry key="935" type="xstring" value="MQN28 (Iter #9)"/>
<entry key="936" type="xstring" value="MQN29 (Iter #9)"/>
<entry key="937" type="xstring" value="MQN30 (Iter #9)"/>
<entry key="938" type="xstring" value="MQN31 (Iter #9)"/>
<entry key="939" type="xstring" value="MQN32 (Iter #9)"/>
<entry key="940" type="xstring" value="MQN33 (Iter #9)"/>
<entry key="941" type="xstring" value="MQN34 (Iter #9)"/>
<entry key="942" type="xstring" value="MQN35 (Iter #9)"/>
<entry key="943" type="xstring" value="MQN36 (Iter #9)"/>
<entry key="944" type="xstring" value="MQN37 (Iter #9)"/>
<entry key="945" type="xstring" value="MQN38 (Iter #9)"/>
<entry key="946" type="xstring" value="MQN39 (Iter #9)"/>
<entry key="947" type="xstring" value="MQN40 (Iter #9)"/>
<entry key="948" type="xstring" value="MQN41 (Iter #9)"/>
<entry key="949" type="xstring" value="MQN42 (Iter #9)"/>
<entry key="950" type="xstring" value="SlogP (Iter #10)"/>
<entry key="951" type="xstring" value="LabuteASA (Iter #10)"/>
<entry key="952" type="xstring" value="TPSA (Iter #10)"/>
<entry key="953" type="xstring" value="NumLipinskiHBA (Iter #10)"/>
<entry key="954" type="xstring" value="NumLipinskiHBD (Iter #10)"/>
<entry key="955" type="xstring" value="NumRotatableBonds (Iter #10)"/>
<entry key="956" type="xstring" value="NumHBA (Iter #10)"/>
<entry key="957" type="xstring" value="NumAmideBonds (Iter #10)"/>
<entry key="958" type="xstring" value="NumHeteroAtoms (Iter #10)"/>
<entry key="959" type="xstring" value="NumStereocenters (Iter #10)"/>
<entry key="960" type="xstring" value="NumRings (Iter #10)"/>
<entry key="961" type="xstring" value="NumAromaticRings (Iter #10)"/>
<entry key="962" type="xstring" value="NumSaturatedRings (Iter #10)"/>
<entry key="963" type="xstring" value="NumAliphaticRings (Iter #10)"/>
<entry key="964" type="xstring" value="NumAromaticHeterocycles (Iter #10)"/>
<entry key="965" type="xstring" value="NumSaturatedHeterocycles (Iter #10)"/>
<entry key="966" type="xstring" value="NumAliphaticHeterocycles (Iter #10)"/>
<entry key="967" type="xstring" value="NumAromaticCarbocycles (Iter #10)"/>
<entry key="968" type="xstring" value="NumSaturatedCarbocycles (Iter #10)"/>
<entry key="969" type="xstring" value="NumAliphaticCarbocycles (Iter #10)"/>
<entry key="970" type="xstring" value="FractionCSP3 (Iter #10)"/>
<entry key="971" type="xstring" value="Chi3v (Iter #10)"/>
<entry key="972" type="xstring" value="Chi2n (Iter #10)"/>
<entry key="973" type="xstring" value="Chi4n (Iter #10)"/>
<entry key="974" type="xstring" value="HallKierAlpha (Iter #10)"/>
<entry key="975" type="xstring" value="kappa2 (Iter #10)"/>
<entry key="976" type="xstring" value="kappa3 (Iter #10)"/>
<entry key="977" type="xstring" value="slogp_VSA1 (Iter #10)"/>
<entry key="978" type="xstring" value="slogp_VSA2 (Iter #10)"/>
<entry key="979" type="xstring" value="slogp_VSA3 (Iter #10)"/>
<entry key="980" type="xstring" value="slogp_VSA4 (Iter #10)"/>
<entry key="981" type="xstring" value="slogp_VSA5 (Iter #10)"/>
<entry key="982" type="xstring" value="slogp_VSA6 (Iter #10)"/>
<entry key="983" type="xstring" value="slogp_VSA7 (Iter #10)"/>
<entry key="984" type="xstring" value="slogp_VSA8 (Iter #10)"/>
<entry key="985" type="xstring" value="slogp_VSA10 (Iter #10)"/>
<entry key="986" type="xstring" value="slogp_VSA11 (Iter #10)"/>
<entry key="987" type="xstring" value="slogp_VSA12 (Iter #10)"/>
<entry key="988" type="xstring" value="smr_VSA1 (Iter #10)"/>
<entry key="989" type="xstring" value="smr_VSA2 (Iter #10)"/>
<entry key="990" type="xstring" value="smr_VSA3 (Iter #10)"/>
<entry key="991" type="xstring" value="smr_VSA4 (Iter #10)"/>
<entry key="992" type="xstring" value="smr_VSA5 (Iter #10)"/>
<entry key="993" type="xstring" value="smr_VSA6 (Iter #10)"/>
<entry key="994" type="xstring" value="smr_VSA7 (Iter #10)"/>
<entry key="995" type="xstring" value="smr_VSA9 (Iter #10)"/>
<entry key="996" type="xstring" value="smr_VSA10 (Iter #10)"/>
<entry key="997" type="xstring" value="peoe_VSA1 (Iter #10)"/>
<entry key="998" type="xstring" value="peoe_VSA2 (Iter #10)"/>
<entry key="999" type="xstring" value="peoe_VSA3 (Iter #10)"/>
<entry key="1000" type="xstring" value="peoe_VSA4 (Iter #10)"/>
<entry key="1001" type="xstring" value="peoe_VSA5 (Iter #10)"/>
<entry key="1002" type="xstring" value="peoe_VSA6 (Iter #10)"/>
<entry key="1003" type="xstring" value="peoe_VSA7 (Iter #10)"/>
<entry key="1004" type="xstring" value="peoe_VSA8 (Iter #10)"/>
<entry key="1005" type="xstring" value="peoe_VSA9 (Iter #10)"/>
<entry key="1006" type="xstring" value="peoe_VSA10 (Iter #10)"/>
<entry key="1007" type="xstring" value="peoe_VSA11 (Iter #10)"/>
<entry key="1008" type="xstring" value="peoe_VSA12 (Iter #10)"/>
<entry key="1009" type="xstring" value="peoe_VSA13 (Iter #10)"/>
<entry key="1010" type="xstring" value="peoe_VSA14 (Iter #10)"/>
<entry key="1011" type="xstring" value="MQN1 (Iter #10)"/>
<entry key="1012" type="xstring" value="MQN2 (Iter #10)"/>
<entry key="1013" type="xstring" value="MQN3 (Iter #10)"/>
<entry key="1014" type="xstring" value="MQN4 (Iter #10)"/>
<entry key="1015" type="xstring" value="MQN5 (Iter #10)"/>
<entry key="1016" type="xstring" value="MQN6 (Iter #10)"/>
<entry key="1017" type="xstring" value="MQN7 (Iter #10)"/>
<entry key="1018" type="xstring" value="MQN8 (Iter #10)"/>
<entry key="1019" type="xstring" value="MQN9 (Iter #10)"/>
<entry key="1020" type="xstring" value="MQN10 (Iter #10)"/>
<entry key="1021" type="xstring" value="MQN11 (Iter #10)"/>
<entry key="1022" type="xstring" value="MQN13 (Iter #10)"/>
<entry key="1023" type="xstring" value="MQN14 (Iter #10)"/>
<entry key="1024" type="xstring" value="MQN15 (Iter #10)"/>
<entry key="1025" type="xstring" value="MQN16 (Iter #10)"/>
<entry key="1026" type="xstring" value="MQN20 (Iter #10)"/>
<entry key="1027" type="xstring" value="MQN24 (Iter #10)"/>
<entry key="1028" type="xstring" value="MQN26 (Iter #10)"/>
<entry key="1029" type="xstring" value="MQN27 (Iter #10)"/>
<entry key="1030" type="xstring" value="MQN28 (Iter #10)"/>
<entry key="1031" type="xstring" value="MQN29 (Iter #10)"/>
<entry key="1032" type="xstring" value="MQN30 (Iter #10)"/>
<entry key="1033" type="xstring" value="MQN31 (Iter #10)"/>
<entry key="1034" type="xstring" value="MQN32 (Iter #10)"/>
<entry key="1035" type="xstring" value="MQN33 (Iter #10)"/>
<entry key="1036" type="xstring" value="MQN34 (Iter #10)"/>
<entry key="1037" type="xstring" value="MQN35 (Iter #10)"/>
<entry key="1038" type="xstring" value="MQN36 (Iter #10)"/>
<entry key="1039" type="xstring" value="MQN37 (Iter #10)"/>
<entry key="1040" type="xstring" value="MQN38 (Iter #10)"/>
<entry key="1041" type="xstring" value="MQN39 (Iter #10)"/>
<entry key="1042" type="xstring" value="MQN40 (Iter #10)"/>
<entry key="1043" type="xstring" value="MQN41 (Iter #10)"/>
<entry key="1044" type="xstring" value="MQN42 (Iter #10)"/>
<entry key="1045" type="xstring" value="SlogP (Iter #11)"/>
<entry key="1046" type="xstring" value="LabuteASA (Iter #11)"/>
<entry key="1047" type="xstring" value="TPSA (Iter #11)"/>
<entry key="1048" type="xstring" value="NumLipinskiHBA (Iter #11)"/>
<entry key="1049" type="xstring" value="NumLipinskiHBD (Iter #11)"/>
<entry key="1050" type="xstring" value="NumRotatableBonds (Iter #11)"/>
<entry key="1051" type="xstring" value="NumHBA (Iter #11)"/>
<entry key="1052" type="xstring" value="NumAmideBonds (Iter #11)"/>
<entry key="1053" type="xstring" value="NumHeteroAtoms (Iter #11)"/>
<entry key="1054" type="xstring" value="NumStereocenters (Iter #11)"/>
<entry key="1055" type="xstring" value="NumRings (Iter #11)"/>
<entry key="1056" type="xstring" value="NumAromaticRings (Iter #11)"/>
<entry key="1057" type="xstring" value="NumSaturatedRings (Iter #11)"/>
<entry key="1058" type="xstring" value="NumAliphaticRings (Iter #11)"/>
<entry key="1059" type="xstring" value="NumAromaticHeterocycles (Iter #11)"/>
<entry key="1060" type="xstring" value="NumSaturatedHeterocycles (Iter #11)"/>
<entry key="1061" type="xstring" value="NumAliphaticHeterocycles (Iter #11)"/>
<entry key="1062" type="xstring" value="NumAromaticCarbocycles (Iter #11)"/>
<entry key="1063" type="xstring" value="NumSaturatedCarbocycles (Iter #11)"/>
<entry key="1064" type="xstring" value="NumAliphaticCarbocycles (Iter #11)"/>
<entry key="1065" type="xstring" value="FractionCSP3 (Iter #11)"/>
<entry key="1066" type="xstring" value="Chi3v (Iter #11)"/>
<entry key="1067" type="xstring" value="Chi2n (Iter #11)"/>
<entry key="1068" type="xstring" value="Chi4n (Iter #11)"/>
<entry key="1069" type="xstring" value="HallKierAlpha (Iter #11)"/>
<entry key="1070" type="xstring" value="kappa2 (Iter #11)"/>
<entry key="1071" type="xstring" value="kappa3 (Iter #11)"/>
<entry key="1072" type="xstring" value="slogp_VSA1 (Iter #11)"/>
<entry key="1073" type="xstring" value="slogp_VSA2 (Iter #11)"/>
<entry key="1074" type="xstring" value="slogp_VSA3 (Iter #11)"/>
<entry key="1075" type="xstring" value="slogp_VSA4 (Iter #11)"/>
<entry key="1076" type="xstring" value="slogp_VSA5 (Iter #11)"/>
<entry key="1077" type="xstring" value="slogp_VSA6 (Iter #11)"/>
<entry key="1078" type="xstring" value="slogp_VSA7 (Iter #11)"/>
<entry key="1079" type="xstring" value="slogp_VSA8 (Iter #11)"/>
<entry key="1080" type="xstring" value="slogp_VSA10 (Iter #11)"/>
<entry key="1081" type="xstring" value="slogp_VSA11 (Iter #11)"/>
<entry key="1082" type="xstring" value="slogp_VSA12 (Iter #11)"/>
<entry key="1083" type="xstring" value="smr_VSA1 (Iter #11)"/>
<entry key="1084" type="xstring" value="smr_VSA2 (Iter #11)"/>
<entry key="1085" type="xstring" value="smr_VSA3 (Iter #11)"/>
<entry key="1086" type="xstring" value="smr_VSA4 (Iter #11)"/>
<entry key="1087" type="xstring" value="smr_VSA5 (Iter #11)"/>
<entry key="1088" type="xstring" value="smr_VSA6 (Iter #11)"/>
<entry key="1089" type="xstring" value="smr_VSA7 (Iter #11)"/>
<entry key="1090" type="xstring" value="smr_VSA9 (Iter #11)"/>
<entry key="1091" type="xstring" value="smr_VSA10 (Iter #11)"/>
<entry key="1092" type="xstring" value="peoe_VSA1 (Iter #11)"/>
<entry key="1093" type="xstring" value="peoe_VSA2 (Iter #11)"/>
<entry key="1094" type="xstring" value="peoe_VSA3 (Iter #11)"/>
<entry key="1095" type="xstring" value="peoe_VSA4 (Iter #11)"/>
<entry key="1096" type="xstring" value="peoe_VSA5 (Iter #11)"/>
<entry key="1097" type="xstring" value="peoe_VSA6 (Iter #11)"/>
<entry key="1098" type="xstring" value="peoe_VSA7 (Iter #11)"/>
<entry key="1099" type="xstring" value="peoe_VSA8 (Iter #11)"/>
<entry key="1100" type="xstring" value="peoe_VSA9 (Iter #11)"/>
<entry key="1101" type="xstring" value="peoe_VSA10 (Iter #11)"/>
<entry key="1102" type="xstring" value="peoe_VSA11 (Iter #11)"/>
<entry key="1103" type="xstring" value="peoe_VSA12 (Iter #11)"/>
<entry key="1104" type="xstring" value="peoe_VSA13 (Iter #11)"/>
<entry key="1105" type="xstring" value="peoe_VSA14 (Iter #11)"/>
<entry key="1106" type="xstring" value="MQN1 (Iter #11)"/>
<entry key="1107" type="xstring" value="MQN2 (Iter #11)"/>
<entry key="1108" type="xstring" value="MQN3 (Iter #11)"/>
<entry key="1109" type="xstring" value="MQN4 (Iter #11)"/>
<entry key="1110" type="xstring" value="MQN5 (Iter #11)"/>
<entry key="1111" type="xstring" value="MQN6 (Iter #11)"/>
<entry key="1112" type="xstring" value="MQN7 (Iter #11)"/>
<entry key="1113" type="xstring" value="MQN8 (Iter #11)"/>
<entry key="1114" type="xstring" value="MQN9 (Iter #11)"/>
<entry key="1115" type="xstring" value="MQN10 (Iter #11)"/>
<entry key="1116" type="xstring" value="MQN11 (Iter #11)"/>
<entry key="1117" type="xstring" value="MQN13 (Iter #11)"/>
<entry key="1118" type="xstring" value="MQN14 (Iter #11)"/>
<entry key="1119" type="xstring" value="MQN15 (Iter #11)"/>
<entry key="1120" type="xstring" value="MQN16 (Iter #11)"/>
<entry key="1121" type="xstring" value="MQN20 (Iter #11)"/>
<entry key="1122" type="xstring" value="MQN24 (Iter #11)"/>
<entry key="1123" type="xstring" value="MQN26 (Iter #11)"/>
<entry key="1124" type="xstring" value="MQN27 (Iter #11)"/>
<entry key="1125" type="xstring" value="MQN28 (Iter #11)"/>
<entry key="1126" type="xstring" value="MQN29 (Iter #11)"/>
<entry key="1127" type="xstring" value="MQN30 (Iter #11)"/>
<entry key="1128" type="xstring" value="MQN31 (Iter #11)"/>
<entry key="1129" type="xstring" value="MQN32 (Iter #11)"/>
<entry key="1130" type="xstring" value="MQN33 (Iter #11)"/>
<entry key="1131" type="xstring" value="MQN34 (Iter #11)"/>
<entry key="1132" type="xstring" value="MQN35 (Iter #11)"/>
<entry key="1133" type="xstring" value="MQN36 (Iter #11)"/>
<entry key="1134" type="xstring" value="MQN37 (Iter #11)"/>
<entry key="1135" type="xstring" value="MQN38 (Iter #11)"/>
<entry key="1136" type="xstring" value="MQN39 (Iter #11)"/>
<entry key="1137" type="xstring" value="MQN40 (Iter #11)"/>
<entry key="1138" type="xstring" value="MQN41 (Iter #11)"/>
<entry key="1139" type="xstring" value="MQN42 (Iter #11)"/>
<entry key="1140" type="xstring" value="SlogP (Iter #12)"/>
<entry key="1141" type="xstring" value="LabuteASA (Iter #12)"/>
<entry key="1142" type="xstring" value="TPSA (Iter #12)"/>
<entry key="1143" type="xstring" value="NumLipinskiHBA (Iter #12)"/>
<entry key="1144" type="xstring" value="NumLipinskiHBD (Iter #12)"/>
<entry key="1145" type="xstring" value="NumRotatableBonds (Iter #12)"/>
<entry key="1146" type="xstring" value="NumHBA (Iter #12)"/>
<entry key="1147" type="xstring" value="NumAmideBonds (Iter #12)"/>
<entry key="1148" type="xstring" value="NumHeteroAtoms (Iter #12)"/>
<entry key="1149" type="xstring" value="NumStereocenters (Iter #12)"/>
<entry key="1150" type="xstring" value="NumRings (Iter #12)"/>
<entry key="1151" type="xstring" value="NumAromaticRings (Iter #12)"/>
<entry key="1152" type="xstring" value="NumSaturatedRings (Iter #12)"/>
<entry key="1153" type="xstring" value="NumAliphaticRings (Iter #12)"/>
<entry key="1154" type="xstring" value="NumAromaticHeterocycles (Iter #12)"/>
<entry key="1155" type="xstring" value="NumSaturatedHeterocycles (Iter #12)"/>
<entry key="1156" type="xstring" value="NumAliphaticHeterocycles (Iter #12)"/>
<entry key="1157" type="xstring" value="NumAromaticCarbocycles (Iter #12)"/>
<entry key="1158" type="xstring" value="NumSaturatedCarbocycles (Iter #12)"/>
<entry key="1159" type="xstring" value="NumAliphaticCarbocycles (Iter #12)"/>
<entry key="1160" type="xstring" value="FractionCSP3 (Iter #12)"/>
<entry key="1161" type="xstring" value="Chi3v (Iter #12)"/>
<entry key="1162" type="xstring" value="Chi2n (Iter #12)"/>
<entry key="1163" type="xstring" value="Chi4n (Iter #12)"/>
<entry key="1164" type="xstring" value="HallKierAlpha (Iter #12)"/>
<entry key="1165" type="xstring" value="kappa2 (Iter #12)"/>
<entry key="1166" type="xstring" value="kappa3 (Iter #12)"/>
<entry key="1167" type="xstring" value="slogp_VSA1 (Iter #12)"/>
<entry key="1168" type="xstring" value="slogp_VSA2 (Iter #12)"/>
<entry key="1169" type="xstring" value="slogp_VSA3 (Iter #12)"/>
<entry key="1170" type="xstring" value="slogp_VSA4 (Iter #12)"/>
<entry key="1171" type="xstring" value="slogp_VSA5 (Iter #12)"/>
<entry key="1172" type="xstring" value="slogp_VSA6 (Iter #12)"/>
<entry key="1173" type="xstring" value="slogp_VSA7 (Iter #12)"/>
<entry key="1174" type="xstring" value="slogp_VSA8 (Iter #12)"/>
<entry key="1175" type="xstring" value="slogp_VSA10 (Iter #12)"/>
<entry key="1176" type="xstring" value="slogp_VSA11 (Iter #12)"/>
<entry key="1177" type="xstring" value="slogp_VSA12 (Iter #12)"/>
<entry key="1178" type="xstring" value="smr_VSA1 (Iter #12)"/>
<entry key="1179" type="xstring" value="smr_VSA2 (Iter #12)"/>
<entry key="1180" type="xstring" value="smr_VSA3 (Iter #12)"/>
<entry key="1181" type="xstring" value="smr_VSA4 (Iter #12)"/>
<entry key="1182" type="xstring" value="smr_VSA5 (Iter #12)"/>
<entry key="1183" type="xstring" value="smr_VSA6 (Iter #12)"/>
<entry key="1184" type="xstring" value="smr_VSA7 (Iter #12)"/>
<entry key="1185" type="xstring" value="smr_VSA9 (Iter #12)"/>
<entry key="1186" type="xstring" value="smr_VSA10 (Iter #12)"/>
<entry key="1187" type="xstring" value="peoe_VSA1 (Iter #12)"/>
<entry key="1188" type="xstring" value="peoe_VSA2 (Iter #12)"/>
<entry key="1189" type="xstring" value="peoe_VSA3 (Iter #12)"/>
<entry key="1190" type="xstring" value="peoe_VSA4 (Iter #12)"/>
<entry key="1191" type="xstring" value="peoe_VSA5 (Iter #12)"/>
<entry key="1192" type="xstring" value="peoe_VSA6 (Iter #12)"/>
<entry key="1193" type="xstring" value="peoe_VSA7 (Iter #12)"/>
<entry key="1194" type="xstring" value="peoe_VSA8 (Iter #12)"/>
<entry key="1195" type="xstring" value="peoe_VSA9 (Iter #12)"/>
<entry key="1196" type="xstring" value="peoe_VSA10 (Iter #12)"/>
<entry key="1197" type="xstring" value="peoe_VSA11 (Iter #12)"/>
<entry key="1198" type="xstring" value="peoe_VSA12 (Iter #12)"/>
<entry key="1199" type="xstring" value="peoe_VSA13 (Iter #12)"/>
<entry key="1200" type="xstring" value="peoe_VSA14 (Iter #12)"/>
<entry key="1201" type="xstring" value="MQN1 (Iter #12)"/>
<entry key="1202" type="xstring" value="MQN2 (Iter #12)"/>
<entry key="1203" type="xstring" value="MQN3 (Iter #12)"/>
<entry key="1204" type="xstring" value="MQN4 (Iter #12)"/>
<entry key="1205" type="xstring" value="MQN5 (Iter #12)"/>
<entry key="1206" type="xstring" value="MQN6 (Iter #12)"/>
<entry key="1207" type="xstring" value="MQN7 (Iter #12)"/>
<entry key="1208" type="xstring" value="MQN8 (Iter #12)"/>
<entry key="1209" type="xstring" value="MQN9 (Iter #12)"/>
<entry key="1210" type="xstring" value="MQN10 (Iter #12)"/>
<entry key="1211" type="xstring" value="MQN11 (Iter #12)"/>
<entry key="1212" type="xstring" value="MQN13 (Iter #12)"/>
<entry key="1213" type="xstring" value="MQN14 (Iter #12)"/>
<entry key="1214" type="xstring" value="MQN15 (Iter #12)"/>
<entry key="1215" type="xstring" value="MQN16 (Iter #12)"/>
<entry key="1216" type="xstring" value="MQN20 (Iter #12)"/>
<entry key="1217" type="xstring" value="MQN24 (Iter #12)"/>
<entry key="1218" type="xstring" value="MQN26 (Iter #12)"/>
<entry key="1219" type="xstring" value="MQN27 (Iter #12)"/>
<entry key="1220" type="xstring" value="MQN28 (Iter #12)"/>
<entry key="1221" type="xstring" value="MQN29 (Iter #12)"/>
<entry key="1222" type="xstring" value="MQN30 (Iter #12)"/>
<entry key="1223" type="xstring" value="MQN31 (Iter #12)"/>
<entry key="1224" type="xstring" value="MQN32 (Iter #12)"/>
<entry key="1225" type="xstring" value="MQN33 (Iter #12)"/>
<entry key="1226" type="xstring" value="MQN34 (Iter #12)"/>
<entry key="1227" type="xstring" value="MQN35 (Iter #12)"/>
<entry key="1228" type="xstring" value="MQN36 (Iter #12)"/>
<entry key="1229" type="xstring" value="MQN37 (Iter #12)"/>
<entry key="1230" type="xstring" value="MQN38 (Iter #12)"/>
<entry key="1231" type="xstring" value="MQN39 (Iter #12)"/>
<entry key="1232" type="xstring" value="MQN40 (Iter #12)"/>
<entry key="1233" type="xstring" value="MQN41 (Iter #12)"/>
<entry key="1234" type="xstring" value="MQN42 (Iter #12)"/>
<entry key="1235" type="xstring" value="SlogP (Iter #13)"/>
<entry key="1236" type="xstring" value="LabuteASA (Iter #13)"/>
<entry key="1237" type="xstring" value="TPSA (Iter #13)"/>
<entry key="1238" type="xstring" value="NumLipinskiHBA (Iter #13)"/>
<entry key="1239" type="xstring" value="NumLipinskiHBD (Iter #13)"/>
<entry key="1240" type="xstring" value="NumRotatableBonds (Iter #13)"/>
<entry key="1241" type="xstring" value="NumHBA (Iter #13)"/>
<entry key="1242" type="xstring" value="NumAmideBonds (Iter #13)"/>
<entry key="1243" type="xstring" value="NumHeteroAtoms (Iter #13)"/>
<entry key="1244" type="xstring" value="NumStereocenters (Iter #13)"/>
<entry key="1245" type="xstring" value="NumRings (Iter #13)"/>
<entry key="1246" type="xstring" value="NumAromaticRings (Iter #13)"/>
<entry key="1247" type="xstring" value="NumSaturatedRings (Iter #13)"/>
<entry key="1248" type="xstring" value="NumAliphaticRings (Iter #13)"/>
<entry key="1249" type="xstring" value="NumAromaticHeterocycles (Iter #13)"/>
<entry key="1250" type="xstring" value="NumSaturatedHeterocycles (Iter #13)"/>
<entry key="1251" type="xstring" value="NumAliphaticHeterocycles (Iter #13)"/>
<entry key="1252" type="xstring" value="NumAromaticCarbocycles (Iter #13)"/>
<entry key="1253" type="xstring" value="NumSaturatedCarbocycles (Iter #13)"/>
<entry key="1254" type="xstring" value="NumAliphaticCarbocycles (Iter #13)"/>
<entry key="1255" type="xstring" value="FractionCSP3 (Iter #13)"/>
<entry key="1256" type="xstring" value="Chi3v (Iter #13)"/>
<entry key="1257" type="xstring" value="Chi2n (Iter #13)"/>
<entry key="1258" type="xstring" value="Chi4n (Iter #13)"/>
<entry key="1259" type="xstring" value="HallKierAlpha (Iter #13)"/>
<entry key="1260" type="xstring" value="kappa2 (Iter #13)"/>
<entry key="1261" type="xstring" value="kappa3 (Iter #13)"/>
<entry key="1262" type="xstring" value="slogp_VSA1 (Iter #13)"/>
<entry key="1263" type="xstring" value="slogp_VSA2 (Iter #13)"/>
<entry key="1264" type="xstring" value="slogp_VSA3 (Iter #13)"/>
<entry key="1265" type="xstring" value="slogp_VSA4 (Iter #13)"/>
<entry key="1266" type="xstring" value="slogp_VSA5 (Iter #13)"/>
<entry key="1267" type="xstring" value="slogp_VSA6 (Iter #13)"/>
<entry key="1268" type="xstring" value="slogp_VSA7 (Iter #13)"/>
<entry key="1269" type="xstring" value="slogp_VSA8 (Iter #13)"/>
<entry key="1270" type="xstring" value="slogp_VSA10 (Iter #13)"/>
<entry key="1271" type="xstring" value="slogp_VSA11 (Iter #13)"/>
<entry key="1272" type="xstring" value="slogp_VSA12 (Iter #13)"/>
<entry key="1273" type="xstring" value="smr_VSA1 (Iter #13)"/>
<entry key="1274" type="xstring" value="smr_VSA2 (Iter #13)"/>
<entry key="1275" type="xstring" value="smr_VSA3 (Iter #13)"/>
<entry key="1276" type="xstring" value="smr_VSA4 (Iter #13)"/>
<entry key="1277" type="xstring" value="smr_VSA5 (Iter #13)"/>
<entry key="1278" type="xstring" value="smr_VSA6 (Iter #13)"/>
<entry key="1279" type="xstring" value="smr_VSA7 (Iter #13)"/>
<entry key="1280" type="xstring" value="smr_VSA9 (Iter #13)"/>
<entry key="1281" type="xstring" value="smr_VSA10 (Iter #13)"/>
<entry key="1282" type="xstring" value="peoe_VSA1 (Iter #13)"/>
<entry key="1283" type="xstring" value="peoe_VSA2 (Iter #13)"/>
<entry key="1284" type="xstring" value="peoe_VSA3 (Iter #13)"/>
<entry key="1285" type="xstring" value="peoe_VSA4 (Iter #13)"/>
<entry key="1286" type="xstring" value="peoe_VSA5 (Iter #13)"/>
<entry key="1287" type="xstring" value="peoe_VSA6 (Iter #13)"/>
<entry key="1288" type="xstring" value="peoe_VSA7 (Iter #13)"/>
<entry key="1289" type="xstring" value="peoe_VSA8 (Iter #13)"/>
<entry key="1290" type="xstring" value="peoe_VSA9 (Iter #13)"/>
<entry key="1291" type="xstring" value="peoe_VSA10 (Iter #13)"/>
<entry key="1292" type="xstring" value="peoe_VSA11 (Iter #13)"/>
<entry key="1293" type="xstring" value="peoe_VSA12 (Iter #13)"/>
<entry key="1294" type="xstring" value="peoe_VSA13 (Iter #13)"/>
<entry key="1295" type="xstring" value="peoe_VSA14 (Iter #13)"/>
<entry key="1296" type="xstring" value="MQN1 (Iter #13)"/>
<entry key="1297" type="xstring" value="MQN2 (Iter #13)"/>
<entry key="1298" type="xstring" value="MQN3 (Iter #13)"/>
<entry key="1299" type="xstring" value="MQN4 (Iter #13)"/>
<entry key="1300" type="xstring" value="MQN5 (Iter #13)"/>
<entry key="1301" type="xstring" value="MQN6 (Iter #13)"/>
<entry key="1302" type="xstring" value="MQN7 (Iter #13)"/>
<entry key="1303" type="xstring" value="MQN8 (Iter #13)"/>
<entry key="1304" type="xstring" value="MQN9 (Iter #13)"/>
<entry key="1305" type="xstring" value="MQN10 (Iter #13)"/>
<entry key="1306" type="xstring" value="MQN11 (Iter #13)"/>
<entry key="1307" type="xstring" value="MQN13 (Iter #13)"/>
<entry key="1308" type="xstring" value="MQN14 (Iter #13)"/>
<entry key="1309" type="xstring" value="MQN15 (Iter #13)"/>
<entry key="1310" type="xstring" value="MQN16 (Iter #13)"/>
<entry key="1311" type="xstring" value="MQN20 (Iter #13)"/>
<entry key="1312" type="xstring" value="MQN24 (Iter #13)"/>
<entry key="1313" type="xstring" value="MQN26 (Iter #13)"/>
<entry key="1314" type="xstring" value="MQN27 (Iter #13)"/>
<entry key="1315" type="xstring" value="MQN28 (Iter #13)"/>
<entry key="1316" type="xstring" value="MQN29 (Iter #13)"/>
<entry key="1317" type="xstring" value="MQN30 (Iter #13)"/>
<entry key="1318" type="xstring" value="MQN31 (Iter #13)"/>
<entry key="1319" type="xstring" value="MQN32 (Iter #13)"/>
<entry key="1320" type="xstring" value="MQN33 (Iter #13)"/>
<entry key="1321" type="xstring" value="MQN34 (Iter #13)"/>
<entry key="1322" type="xstring" value="MQN35 (Iter #13)"/>
<entry key="1323" type="xstring" value="MQN36 (Iter #13)"/>
<entry key="1324" type="xstring" value="MQN37 (Iter #13)"/>
<entry key="1325" type="xstring" value="MQN38 (Iter #13)"/>
<entry key="1326" type="xstring" value="MQN39 (Iter #13)"/>
<entry key="1327" type="xstring" value="MQN40 (Iter #13)"/>
<entry key="1328" type="xstring" value="MQN41 (Iter #13)"/>
<entry key="1329" type="xstring" value="MQN42 (Iter #13)"/>
<entry key="1330" type="xstring" value="SlogP (Iter #14)"/>
<entry key="1331" type="xstring" value="LabuteASA (Iter #14)"/>
<entry key="1332" type="xstring" value="TPSA (Iter #14)"/>
<entry key="1333" type="xstring" value="NumLipinskiHBA (Iter #14)"/>
<entry key="1334" type="xstring" value="NumLipinskiHBD (Iter #14)"/>
<entry key="1335" type="xstring" value="NumRotatableBonds (Iter #14)"/>
<entry key="1336" type="xstring" value="NumHBA (Iter #14)"/>
<entry key="1337" type="xstring" value="NumAmideBonds (Iter #14)"/>
<entry key="1338" type="xstring" value="NumHeteroAtoms (Iter #14)"/>
<entry key="1339" type="xstring" value="NumStereocenters (Iter #14)"/>
<entry key="1340" type="xstring" value="NumRings (Iter #14)"/>
<entry key="1341" type="xstring" value="NumAromaticRings (Iter #14)"/>
<entry key="1342" type="xstring" value="NumSaturatedRings (Iter #14)"/>
<entry key="1343" type="xstring" value="NumAliphaticRings (Iter #14)"/>
<entry key="1344" type="xstring" value="NumAromaticHeterocycles (Iter #14)"/>
<entry key="1345" type="xstring" value="NumSaturatedHeterocycles (Iter #14)"/>
<entry key="1346" type="xstring" value="NumAliphaticHeterocycles (Iter #14)"/>
<entry key="1347" type="xstring" value="NumAromaticCarbocycles (Iter #14)"/>
<entry key="1348" type="xstring" value="NumSaturatedCarbocycles (Iter #14)"/>
<entry key="1349" type="xstring" value="NumAliphaticCarbocycles (Iter #14)"/>
<entry key="1350" type="xstring" value="FractionCSP3 (Iter #14)"/>
<entry key="1351" type="xstring" value="Chi3v (Iter #14)"/>
<entry key="1352" type="xstring" value="Chi2n (Iter #14)"/>
<entry key="1353" type="xstring" value="Chi4n (Iter #14)"/>
<entry key="1354" type="xstring" value="HallKierAlpha (Iter #14)"/>
<entry key="1355" type="xstring" value="kappa2 (Iter #14)"/>
<entry key="1356" type="xstring" value="kappa3 (Iter #14)"/>
<entry key="1357" type="xstring" value="slogp_VSA1 (Iter #14)"/>
<entry key="1358" type="xstring" value="slogp_VSA2 (Iter #14)"/>
<entry key="1359" type="xstring" value="slogp_VSA3 (Iter #14)"/>
<entry key="1360" type="xstring" value="slogp_VSA4 (Iter #14)"/>
<entry key="1361" type="xstring" value="slogp_VSA5 (Iter #14)"/>
<entry key="1362" type="xstring" value="slogp_VSA6 (Iter #14)"/>
<entry key="1363" type="xstring" value="slogp_VSA7 (Iter #14)"/>
<entry key="1364" type="xstring" value="slogp_VSA8 (Iter #14)"/>
<entry key="1365" type="xstring" value="slogp_VSA10 (Iter #14)"/>
<entry key="1366" type="xstring" value="slogp_VSA11 (Iter #14)"/>
<entry key="1367" type="xstring" value="slogp_VSA12 (Iter #14)"/>
<entry key="1368" type="xstring" value="smr_VSA1 (Iter #14)"/>
<entry key="1369" type="xstring" value="smr_VSA2 (Iter #14)"/>
<entry key="1370" type="xstring" value="smr_VSA3 (Iter #14)"/>
<entry key="1371" type="xstring" value="smr_VSA4 (Iter #14)"/>
<entry key="1372" type="xstring" value="smr_VSA5 (Iter #14)"/>
<entry key="1373" type="xstring" value="smr_VSA6 (Iter #14)"/>
<entry key="1374" type="xstring" value="smr_VSA7 (Iter #14)"/>
<entry key="1375" type="xstring" value="smr_VSA9 (Iter #14)"/>
<entry key="1376" type="xstring" value="smr_VSA10 (Iter #14)"/>
<entry key="1377" type="xstring" value="peoe_VSA1 (Iter #14)"/>
<entry key="1378" type="xstring" value="peoe_VSA2 (Iter #14)"/>
<entry key="1379" type="xstring" value="peoe_VSA3 (Iter #14)"/>
<entry key="1380" type="xstring" value="peoe_VSA4 (Iter #14)"/>
<entry key="1381" type="xstring" value="peoe_VSA5 (Iter #14)"/>
<entry key="1382" type="xstring" value="peoe_VSA6 (Iter #14)"/>
<entry key="1383" type="xstring" value="peoe_VSA7 (Iter #14)"/>
<entry key="1384" type="xstring" value="peoe_VSA8 (Iter #14)"/>
<entry key="1385" type="xstring" value="peoe_VSA9 (Iter #14)"/>
<entry key="1386" type="xstring" value="peoe_VSA10 (Iter #14)"/>
<entry key="1387" type="xstring" value="peoe_VSA11 (Iter #14)"/>
<entry key="1388" type="xstring" value="peoe_VSA12 (Iter #14)"/>
<entry key="1389" type="xstring" value="peoe_VSA13 (Iter #14)"/>
<entry key="1390" type="xstring" value="peoe_VSA14 (Iter #14)"/>
<entry key="1391" type="xstring" value="MQN1 (Iter #14)"/>
<entry key="1392" type="xstring" value="MQN2 (Iter #14)"/>
<entry key="1393" type="xstring" value="MQN3 (Iter #14)"/>
<entry key="1394" type="xstring" value="MQN4 (Iter #14)"/>
<entry key="1395" type="xstring" value="MQN5 (Iter #14)"/>
<entry key="1396" type="xstring" value="MQN6 (Iter #14)"/>
<entry key="1397" type="xstring" value="MQN7 (Iter #14)"/>
<entry key="1398" type="xstring" value="MQN8 (Iter #14)"/>
<entry key="1399" type="xstring" value="MQN9 (Iter #14)"/>
<entry key="1400" type="xstring" value="MQN10 (Iter #14)"/>
<entry key="1401" type="xstring" value="MQN11 (Iter #14)"/>
<entry key="1402" type="xstring" value="MQN13 (Iter #14)"/>
<entry key="1403" type="xstring" value="MQN14 (Iter #14)"/>
<entry key="1404" type="xstring" value="MQN15 (Iter #14)"/>
<entry key="1405" type="xstring" value="MQN16 (Iter #14)"/>
<entry key="1406" type="xstring" value="MQN20 (Iter #14)"/>
<entry key="1407" type="xstring" value="MQN24 (Iter #14)"/>
<entry key="1408" type="xstring" value="MQN26 (Iter #14)"/>
<entry key="1409" type="xstring" value="MQN27 (Iter #14)"/>
<entry key="1410" type="xstring" value="MQN28 (Iter #14)"/>
<entry key="1411" type="xstring" value="MQN29 (Iter #14)"/>
<entry key="1412" type="xstring" value="MQN30 (Iter #14)"/>
<entry key="1413" type="xstring" value="MQN31 (Iter #14)"/>
<entry key="1414" type="xstring" value="MQN32 (Iter #14)"/>
<entry key="1415" type="xstring" value="MQN33 (Iter #14)"/>
<entry key="1416" type="xstring" value="MQN34 (Iter #14)"/>
<entry key="1417" type="xstring" value="MQN35 (Iter #14)"/>
<entry key="1418" type="xstring" value="MQN36 (Iter #14)"/>
<entry key="1419" type="xstring" value="MQN37 (Iter #14)"/>
<entry key="1420" type="xstring" value="MQN38 (Iter #14)"/>
<entry key="1421" type="xstring" value="MQN39 (Iter #14)"/>
<entry key="1422" type="xstring" value="MQN40 (Iter #14)"/>
<entry key="1423" type="xstring" value="MQN41 (Iter #14)"/>
<entry key="1424" type="xstring" value="MQN42 (Iter #14)"/>
<entry key="1425" type="xstring" value="SlogP (Iter #15)"/>
<entry key="1426" type="xstring" value="LabuteASA (Iter #15)"/>
<entry key="1427" type="xstring" value="TPSA (Iter #15)"/>
<entry key="1428" type="xstring" value="NumLipinskiHBA (Iter #15)"/>
<entry key="1429" type="xstring" value="NumLipinskiHBD (Iter #15)"/>
<entry key="1430" type="xstring" value="NumRotatableBonds (Iter #15)"/>
<entry key="1431" type="xstring" value="NumHBA (Iter #15)"/>
<entry key="1432" type="xstring" value="NumAmideBonds (Iter #15)"/>
<entry key="1433" type="xstring" value="NumHeteroAtoms (Iter #15)"/>
<entry key="1434" type="xstring" value="NumStereocenters (Iter #15)"/>
<entry key="1435" type="xstring" value="NumRings (Iter #15)"/>
<entry key="1436" type="xstring" value="NumAromaticRings (Iter #15)"/>
<entry key="1437" type="xstring" value="NumSaturatedRings (Iter #15)"/>
<entry key="1438" type="xstring" value="NumAliphaticRings (Iter #15)"/>
<entry key="1439" type="xstring" value="NumAromaticHeterocycles (Iter #15)"/>
<entry key="1440" type="xstring" value="NumSaturatedHeterocycles (Iter #15)"/>
<entry key="1441" type="xstring" value="NumAliphaticHeterocycles (Iter #15)"/>
<entry key="1442" type="xstring" value="NumAromaticCarbocycles (Iter #15)"/>
<entry key="1443" type="xstring" value="NumSaturatedCarbocycles (Iter #15)"/>
<entry key="1444" type="xstring" value="NumAliphaticCarbocycles (Iter #15)"/>
<entry key="1445" type="xstring" value="FractionCSP3 (Iter #15)"/>
<entry key="1446" type="xstring" value="Chi3v (Iter #15)"/>
<entry key="1447" type="xstring" value="Chi2n (Iter #15)"/>
<entry key="1448" type="xstring" value="Chi4n (Iter #15)"/>
<entry key="1449" type="xstring" value="HallKierAlpha (Iter #15)"/>
<entry key="1450" type="xstring" value="kappa2 (Iter #15)"/>
<entry key="1451" type="xstring" value="kappa3 (Iter #15)"/>
<entry key="1452" type="xstring" value="slogp_VSA1 (Iter #15)"/>
<entry key="1453" type="xstring" value="slogp_VSA2 (Iter #15)"/>
<entry key="1454" type="xstring" value="slogp_VSA3 (Iter #15)"/>
<entry key="1455" type="xstring" value="slogp_VSA4 (Iter #15)"/>
<entry key="1456" type="xstring" value="slogp_VSA5 (Iter #15)"/>
<entry key="1457" type="xstring" value="slogp_VSA6 (Iter #15)"/>
<entry key="1458" type="xstring" value="slogp_VSA7 (Iter #15)"/>
<entry key="1459" type="xstring" value="slogp_VSA8 (Iter #15)"/>
<entry key="1460" type="xstring" value="slogp_VSA10 (Iter #15)"/>
<entry key="1461" type="xstring" value="slogp_VSA11 (Iter #15)"/>
<entry key="1462" type="xstring" value="slogp_VSA12 (Iter #15)"/>
<entry key="1463" type="xstring" value="smr_VSA1 (Iter #15)"/>
<entry key="1464" type="xstring" value="smr_VSA2 (Iter #15)"/>
<entry key="1465" type="xstring" value="smr_VSA3 (Iter #15)"/>
<entry key="1466" type="xstring" value="smr_VSA4 (Iter #15)"/>
<entry key="1467" type="xstring" value="smr_VSA5 (Iter #15)"/>
<entry key="1468" type="xstring" value="smr_VSA6 (Iter #15)"/>
<entry key="1469" type="xstring" value="smr_VSA7 (Iter #15)"/>
<entry key="1470" type="xstring" value="smr_VSA9 (Iter #15)"/>
<entry key="1471" type="xstring" value="smr_VSA10 (Iter #15)"/>
<entry key="1472" type="xstring" value="peoe_VSA1 (Iter #15)"/>
<entry key="1473" type="xstring" value="peoe_VSA2 (Iter #15)"/>
<entry key="1474" type="xstring" value="peoe_VSA3 (Iter #15)"/>
<entry key="1475" type="xstring" value="peoe_VSA4 (Iter #15)"/>
<entry key="1476" type="xstring" value="peoe_VSA5 (Iter #15)"/>
<entry key="1477" type="xstring" value="peoe_VSA6 (Iter #15)"/>
<entry key="1478" type="xstring" value="peoe_VSA7 (Iter #15)"/>
<entry key="1479" type="xstring" value="peoe_VSA8 (Iter #15)"/>
<entry key="1480" type="xstring" value="peoe_VSA9 (Iter #15)"/>
<entry key="1481" type="xstring" value="peoe_VSA10 (Iter #15)"/>
<entry key="1482" type="xstring" value="peoe_VSA11 (Iter #15)"/>
<entry key="1483" type="xstring" value="peoe_VSA12 (Iter #15)"/>
<entry key="1484" type="xstring" value="peoe_VSA13 (Iter #15)"/>
<entry key="1485" type="xstring" value="peoe_VSA14 (Iter #15)"/>
<entry key="1486" type="xstring" value="MQN1 (Iter #15)"/>
<entry key="1487" type="xstring" value="MQN2 (Iter #15)"/>
<entry key="1488" type="xstring" value="MQN3 (Iter #15)"/>
<entry key="1489" type="xstring" value="MQN4 (Iter #15)"/>
<entry key="1490" type="xstring" value="MQN5 (Iter #15)"/>
<entry key="1491" type="xstring" value="MQN6 (Iter #15)"/>
<entry key="1492" type="xstring" value="MQN7 (Iter #15)"/>
<entry key="1493" type="xstring" value="MQN8 (Iter #15)"/>
<entry key="1494" type="xstring" value="MQN9 (Iter #15)"/>
<entry key="1495" type="xstring" value="MQN10 (Iter #15)"/>
<entry key="1496" type="xstring" value="MQN11 (Iter #15)"/>
<entry key="1497" type="xstring" value="MQN13 (Iter #15)"/>
<entry key="1498" type="xstring" value="MQN14 (Iter #15)"/>
<entry key="1499" type="xstring" value="MQN15 (Iter #15)"/>
<entry key="1500" type="xstring" value="MQN16 (Iter #15)"/>
<entry key="1501" type="xstring" value="MQN20 (Iter #15)"/>
<entry key="1502" type="xstring" value="MQN24 (Iter #15)"/>
<entry key="1503" type="xstring" value="MQN26 (Iter #15)"/>
<entry key="1504" type="xstring" value="MQN27 (Iter #15)"/>
<entry key="1505" type="xstring" value="MQN28 (Iter #15)"/>
<entry key="1506" type="xstring" value="MQN29 (Iter #15)"/>
<entry key="1507" type="xstring" value="MQN30 (Iter #15)"/>
<entry key="1508" type="xstring" value="MQN31 (Iter #15)"/>
<entry key="1509" type="xstring" value="MQN32 (Iter #15)"/>
<entry key="1510" type="xstring" value="MQN33 (Iter #15)"/>
<entry key="1511" type="xstring" value="MQN34 (Iter #15)"/>
<entry key="1512" type="xstring" value="MQN35 (Iter #15)"/>
<entry key="1513" type="xstring" value="MQN36 (Iter #15)"/>
<entry key="1514" type="xstring" value="MQN37 (Iter #15)"/>
<entry key="1515" type="xstring" value="MQN38 (Iter #15)"/>
<entry key="1516" type="xstring" value="MQN39 (Iter #15)"/>
<entry key="1517" type="xstring" value="MQN40 (Iter #15)"/>
<entry key="1518" type="xstring" value="MQN41 (Iter #15)"/>
<entry key="1519" type="xstring" value="MQN42 (Iter #15)"/>
<entry key="1520" type="xstring" value="SlogP (Iter #16)"/>
<entry key="1521" type="xstring" value="LabuteASA (Iter #16)"/>
<entry key="1522" type="xstring" value="TPSA (Iter #16)"/>
<entry key="1523" type="xstring" value="NumLipinskiHBA (Iter #16)"/>
<entry key="1524" type="xstring" value="NumLipinskiHBD (Iter #16)"/>
<entry key="1525" type="xstring" value="NumRotatableBonds (Iter #16)"/>
<entry key="1526" type="xstring" value="NumHBA (Iter #16)"/>
<entry key="1527" type="xstring" value="NumAmideBonds (Iter #16)"/>
<entry key="1528" type="xstring" value="NumHeteroAtoms (Iter #16)"/>
<entry key="1529" type="xstring" value="NumStereocenters (Iter #16)"/>
<entry key="1530" type="xstring" value="NumRings (Iter #16)"/>
<entry key="1531" type="xstring" value="NumAromaticRings (Iter #16)"/>
<entry key="1532" type="xstring" value="NumSaturatedRings (Iter #16)"/>
<entry key="1533" type="xstring" value="NumAliphaticRings (Iter #16)"/>
<entry key="1534" type="xstring" value="NumAromaticHeterocycles (Iter #16)"/>
<entry key="1535" type="xstring" value="NumSaturatedHeterocycles (Iter #16)"/>
<entry key="1536" type="xstring" value="NumAliphaticHeterocycles (Iter #16)"/>
<entry key="1537" type="xstring" value="NumAromaticCarbocycles (Iter #16)"/>
<entry key="1538" type="xstring" value="NumSaturatedCarbocycles (Iter #16)"/>
<entry key="1539" type="xstring" value="NumAliphaticCarbocycles (Iter #16)"/>
<entry key="1540" type="xstring" value="FractionCSP3 (Iter #16)"/>
<entry key="1541" type="xstring" value="Chi3v (Iter #16)"/>
<entry key="1542" type="xstring" value="Chi2n (Iter #16)"/>
<entry key="1543" type="xstring" value="Chi4n (Iter #16)"/>
<entry key="1544" type="xstring" value="HallKierAlpha (Iter #16)"/>
<entry key="1545" type="xstring" value="kappa2 (Iter #16)"/>
<entry key="1546" type="xstring" value="kappa3 (Iter #16)"/>
<entry key="1547" type="xstring" value="slogp_VSA1 (Iter #16)"/>
<entry key="1548" type="xstring" value="slogp_VSA2 (Iter #16)"/>
<entry key="1549" type="xstring" value="slogp_VSA3 (Iter #16)"/>
<entry key="1550" type="xstring" value="slogp_VSA4 (Iter #16)"/>
<entry key="1551" type="xstring" value="slogp_VSA5 (Iter #16)"/>
<entry key="1552" type="xstring" value="slogp_VSA6 (Iter #16)"/>
<entry key="1553" type="xstring" value="slogp_VSA7 (Iter #16)"/>
<entry key="1554" type="xstring" value="slogp_VSA8 (Iter #16)"/>
<entry key="1555" type="xstring" value="slogp_VSA10 (Iter #16)"/>
<entry key="1556" type="xstring" value="slogp_VSA11 (Iter #16)"/>
<entry key="1557" type="xstring" value="slogp_VSA12 (Iter #16)"/>
<entry key="1558" type="xstring" value="smr_VSA1 (Iter #16)"/>
<entry key="1559" type="xstring" value="smr_VSA2 (Iter #16)"/>
<entry key="1560" type="xstring" value="smr_VSA3 (Iter #16)"/>
<entry key="1561" type="xstring" value="smr_VSA4 (Iter #16)"/>
<entry key="1562" type="xstring" value="smr_VSA5 (Iter #16)"/>
<entry key="1563" type="xstring" value="smr_VSA6 (Iter #16)"/>
<entry key="1564" type="xstring" value="smr_VSA7 (Iter #16)"/>
<entry key="1565" type="xstring" value="smr_VSA9 (Iter #16)"/>
<entry key="1566" type="xstring" value="smr_VSA10 (Iter #16)"/>
<entry key="1567" type="xstring" value="peoe_VSA1 (Iter #16)"/>
<entry key="1568" type="xstring" value="peoe_VSA2 (Iter #16)"/>
<entry key="1569" type="xstring" value="peoe_VSA3 (Iter #16)"/>
<entry key="1570" type="xstring" value="peoe_VSA4 (Iter #16)"/>
<entry key="1571" type="xstring" value="peoe_VSA5 (Iter #16)"/>
<entry key="1572" type="xstring" value="peoe_VSA6 (Iter #16)"/>
<entry key="1573" type="xstring" value="peoe_VSA7 (Iter #16)"/>
<entry key="1574" type="xstring" value="peoe_VSA8 (Iter #16)"/>
<entry key="1575" type="xstring" value="peoe_VSA9 (Iter #16)"/>
<entry key="1576" type="xstring" value="peoe_VSA10 (Iter #16)"/>
<entry key="1577" type="xstring" value="peoe_VSA11 (Iter #16)"/>
<entry key="1578" type="xstring" value="peoe_VSA12 (Iter #16)"/>
<entry key="1579" type="xstring" value="peoe_VSA13 (Iter #16)"/>
<entry key="1580" type="xstring" value="peoe_VSA14 (Iter #16)"/>
<entry key="1581" type="xstring" value="MQN1 (Iter #16)"/>
<entry key="1582" type="xstring" value="MQN2 (Iter #16)"/>
<entry key="1583" type="xstring" value="MQN3 (Iter #16)"/>
<entry key="1584" type="xstring" value="MQN4 (Iter #16)"/>
<entry key="1585" type="xstring" value="MQN5 (Iter #16)"/>
<entry key="1586" type="xstring" value="MQN6 (Iter #16)"/>
<entry key="1587" type="xstring" value="MQN7 (Iter #16)"/>
<entry key="1588" type="xstring" value="MQN8 (Iter #16)"/>
<entry key="1589" type="xstring" value="MQN9 (Iter #16)"/>
<entry key="1590" type="xstring" value="MQN10 (Iter #16)"/>
<entry key="1591" type="xstring" value="MQN11 (Iter #16)"/>
<entry key="1592" type="xstring" value="MQN13 (Iter #16)"/>
<entry key="1593" type="xstring" value="MQN14 (Iter #16)"/>
<entry key="1594" type="xstring" value="MQN15 (Iter #16)"/>
<entry key="1595" type="xstring" value="MQN16 (Iter #16)"/>
<entry key="1596" type="xstring" value="MQN20 (Iter #16)"/>
<entry key="1597" type="xstring" value="MQN24 (Iter #16)"/>
<entry key="1598" type="xstring" value="MQN26 (Iter #16)"/>
<entry key="1599" type="xstring" value="MQN27 (Iter #16)"/>
<entry key="1600" type="xstring" value="MQN28 (Iter #16)"/>
<entry key="1601" type="xstring" value="MQN29 (Iter #16)"/>
<entry key="1602" type="xstring" value="MQN30 (Iter #16)"/>
<entry key="1603" type="xstring" value="MQN31 (Iter #16)"/>
<entry key="1604" type="xstring" value="MQN32 (Iter #16)"/>
<entry key="1605" type="xstring" value="MQN33 (Iter #16)"/>
<entry key="1606" type="xstring" value="MQN34 (Iter #16)"/>
<entry key="1607" type="xstring" value="MQN35 (Iter #16)"/>
<entry key="1608" type="xstring" value="MQN36 (Iter #16)"/>
<entry key="1609" type="xstring" value="MQN37 (Iter #16)"/>
<entry key="1610" type="xstring" value="MQN38 (Iter #16)"/>
<entry key="1611" type="xstring" value="MQN39 (Iter #16)"/>
<entry key="1612" type="xstring" value="MQN40 (Iter #16)"/>
<entry key="1613" type="xstring" value="MQN41 (Iter #16)"/>
<entry key="1614" type="xstring" value="MQN42 (Iter #16)"/>
<entry key="1615" type="xstring" value="SlogP (Iter #17)"/>
<entry key="1616" type="xstring" value="LabuteASA (Iter #17)"/>
<entry key="1617" type="xstring" value="TPSA (Iter #17)"/>
<entry key="1618" type="xstring" value="NumLipinskiHBA (Iter #17)"/>
<entry key="1619" type="xstring" value="NumLipinskiHBD (Iter #17)"/>
<entry key="1620" type="xstring" value="NumRotatableBonds (Iter #17)"/>
<entry key="1621" type="xstring" value="NumHBA (Iter #17)"/>
<entry key="1622" type="xstring" value="NumAmideBonds (Iter #17)"/>
<entry key="1623" type="xstring" value="NumHeteroAtoms (Iter #17)"/>
<entry key="1624" type="xstring" value="NumStereocenters (Iter #17)"/>
<entry key="1625" type="xstring" value="NumRings (Iter #17)"/>
<entry key="1626" type="xstring" value="NumAromaticRings (Iter #17)"/>
<entry key="1627" type="xstring" value="NumSaturatedRings (Iter #17)"/>
<entry key="1628" type="xstring" value="NumAliphaticRings (Iter #17)"/>
<entry key="1629" type="xstring" value="NumAromaticHeterocycles (Iter #17)"/>
<entry key="1630" type="xstring" value="NumSaturatedHeterocycles (Iter #17)"/>
<entry key="1631" type="xstring" value="NumAliphaticHeterocycles (Iter #17)"/>
<entry key="1632" type="xstring" value="NumAromaticCarbocycles (Iter #17)"/>
<entry key="1633" type="xstring" value="NumSaturatedCarbocycles (Iter #17)"/>
<entry key="1634" type="xstring" value="NumAliphaticCarbocycles (Iter #17)"/>
<entry key="1635" type="xstring" value="FractionCSP3 (Iter #17)"/>
<entry key="1636" type="xstring" value="Chi3v (Iter #17)"/>
<entry key="1637" type="xstring" value="Chi2n (Iter #17)"/>
<entry key="1638" type="xstring" value="Chi4n (Iter #17)"/>
<entry key="1639" type="xstring" value="HallKierAlpha (Iter #17)"/>
<entry key="1640" type="xstring" value="kappa2 (Iter #17)"/>
<entry key="1641" type="xstring" value="kappa3 (Iter #17)"/>
<entry key="1642" type="xstring" value="slogp_VSA1 (Iter #17)"/>
<entry key="1643" type="xstring" value="slogp_VSA2 (Iter #17)"/>
<entry key="1644" type="xstring" value="slogp_VSA3 (Iter #17)"/>
<entry key="1645" type="xstring" value="slogp_VSA4 (Iter #17)"/>
<entry key="1646" type="xstring" value="slogp_VSA5 (Iter #17)"/>
<entry key="1647" type="xstring" value="slogp_VSA6 (Iter #17)"/>
<entry key="1648" type="xstring" value="slogp_VSA7 (Iter #17)"/>
<entry key="1649" type="xstring" value="slogp_VSA8 (Iter #17)"/>
<entry key="1650" type="xstring" value="slogp_VSA10 (Iter #17)"/>
<entry key="1651" type="xstring" value="slogp_VSA11 (Iter #17)"/>
<entry key="1652" type="xstring" value="slogp_VSA12 (Iter #17)"/>
<entry key="1653" type="xstring" value="smr_VSA1 (Iter #17)"/>
<entry key="1654" type="xstring" value="smr_VSA2 (Iter #17)"/>
<entry key="1655" type="xstring" value="smr_VSA3 (Iter #17)"/>
<entry key="1656" type="xstring" value="smr_VSA4 (Iter #17)"/>
<entry key="1657" type="xstring" value="smr_VSA5 (Iter #17)"/>
<entry key="1658" type="xstring" value="smr_VSA6 (Iter #17)"/>
<entry key="1659" type="xstring" value="smr_VSA7 (Iter #17)"/>
<entry key="1660" type="xstring" value="smr_VSA9 (Iter #17)"/>
<entry key="1661" type="xstring" value="smr_VSA10 (Iter #17)"/>
<entry key="1662" type="xstring" value="peoe_VSA1 (Iter #17)"/>
<entry key="1663" type="xstring" value="peoe_VSA2 (Iter #17)"/>
<entry key="1664" type="xstring" value="peoe_VSA3 (Iter #17)"/>
<entry key="1665" type="xstring" value="peoe_VSA4 (Iter #17)"/>
<entry key="1666" type="xstring" value="peoe_VSA5 (Iter #17)"/>
<entry key="1667" type="xstring" value="peoe_VSA6 (Iter #17)"/>
<entry key="1668" type="xstring" value="peoe_VSA7 (Iter #17)"/>
<entry key="1669" type="xstring" value="peoe_VSA8 (Iter #17)"/>
<entry key="1670" type="xstring" value="peoe_VSA9 (Iter #17)"/>
<entry key="1671" type="xstring" value="peoe_VSA10 (Iter #17)"/>
<entry key="1672" type="xstring" value="peoe_VSA11 (Iter #17)"/>
<entry key="1673" type="xstring" value="peoe_VSA12 (Iter #17)"/>
<entry key="1674" type="xstring" value="peoe_VSA13 (Iter #17)"/>
<entry key="1675" type="xstring" value="peoe_VSA14 (Iter #17)"/>
<entry key="1676" type="xstring" value="MQN1 (Iter #17)"/>
<entry key="1677" type="xstring" value="MQN2 (Iter #17)"/>
<entry key="1678" type="xstring" value="MQN3 (Iter #17)"/>
<entry key="1679" type="xstring" value="MQN4 (Iter #17)"/>
<entry key="1680" type="xstring" value="MQN5 (Iter #17)"/>
<entry key="1681" type="xstring" value="MQN6 (Iter #17)"/>
<entry key="1682" type="xstring" value="MQN7 (Iter #17)"/>
<entry key="1683" type="xstring" value="MQN8 (Iter #17)"/>
<entry key="1684" type="xstring" value="MQN9 (Iter #17)"/>
<entry key="1685" type="xstring" value="MQN10 (Iter #17)"/>
<entry key="1686" type="xstring" value="MQN11 (Iter #17)"/>
<entry key="1687" type="xstring" value="MQN13 (Iter #17)"/>
<entry key="1688" type="xstring" value="MQN14 (Iter #17)"/>
<entry key="1689" type="xstring" value="MQN15 (Iter #17)"/>
<entry key="1690" type="xstring" value="MQN16 (Iter #17)"/>
<entry key="1691" type="xstring" value="MQN20 (Iter #17)"/>
<entry key="1692" type="xstring" value="MQN24 (Iter #17)"/>
<entry key="1693" type="xstring" value="MQN26 (Iter #17)"/>
<entry key="1694" type="xstring" value="MQN27 (Iter #17)"/>
<entry key="1695" type="xstring" value="MQN28 (Iter #17)"/>
<entry key="1696" type="xstring" value="MQN29 (Iter #17)"/>
<entry key="1697" type="xstring" value="MQN30 (Iter #17)"/>
<entry key="1698" type="xstring" value="MQN31 (Iter #17)"/>
<entry key="1699" type="xstring" value="MQN32 (Iter #17)"/>
<entry key="1700" type="xstring" value="MQN33 (Iter #17)"/>
<entry key="1701" type="xstring" value="MQN34 (Iter #17)"/>
<entry key="1702" type="xstring" value="MQN35 (Iter #17)"/>
<entry key="1703" type="xstring" value="MQN36 (Iter #17)"/>
<entry key="1704" type="xstring" value="MQN37 (Iter #17)"/>
<entry key="1705" type="xstring" value="MQN38 (Iter #17)"/>
<entry key="1706" type="xstring" value="MQN39 (Iter #17)"/>
<entry key="1707" type="xstring" value="MQN40 (Iter #17)"/>
<entry key="1708" type="xstring" value="MQN41 (Iter #17)"/>
<entry key="1709" type="xstring" value="MQN42 (Iter #17)"/>
<entry key="1710" type="xstring" value="SlogP (Iter #18)"/>
<entry key="1711" type="xstring" value="LabuteASA (Iter #18)"/>
<entry key="1712" type="xstring" value="TPSA (Iter #18)"/>
<entry key="1713" type="xstring" value="NumLipinskiHBA (Iter #18)"/>
<entry key="1714" type="xstring" value="NumLipinskiHBD (Iter #18)"/>
<entry key="1715" type="xstring" value="NumRotatableBonds (Iter #18)"/>
<entry key="1716" type="xstring" value="NumHBA (Iter #18)"/>
<entry key="1717" type="xstring" value="NumAmideBonds (Iter #18)"/>
<entry key="1718" type="xstring" value="NumHeteroAtoms (Iter #18)"/>
<entry key="1719" type="xstring" value="NumStereocenters (Iter #18)"/>
<entry key="1720" type="xstring" value="NumRings (Iter #18)"/>
<entry key="1721" type="xstring" value="NumAromaticRings (Iter #18)"/>
<entry key="1722" type="xstring" value="NumSaturatedRings (Iter #18)"/>
<entry key="1723" type="xstring" value="NumAliphaticRings (Iter #18)"/>
<entry key="1724" type="xstring" value="NumAromaticHeterocycles (Iter #18)"/>
<entry key="1725" type="xstring" value="NumSaturatedHeterocycles (Iter #18)"/>
<entry key="1726" type="xstring" value="NumAliphaticHeterocycles (Iter #18)"/>
<entry key="1727" type="xstring" value="NumAromaticCarbocycles (Iter #18)"/>
<entry key="1728" type="xstring" value="NumSaturatedCarbocycles (Iter #18)"/>
<entry key="1729" type="xstring" value="NumAliphaticCarbocycles (Iter #18)"/>
<entry key="1730" type="xstring" value="FractionCSP3 (Iter #18)"/>
<entry key="1731" type="xstring" value="Chi3v (Iter #18)"/>
<entry key="1732" type="xstring" value="Chi2n (Iter #18)"/>
<entry key="1733" type="xstring" value="Chi4n (Iter #18)"/>
<entry key="1734" type="xstring" value="HallKierAlpha (Iter #18)"/>
<entry key="1735" type="xstring" value="kappa2 (Iter #18)"/>
<entry key="1736" type="xstring" value="kappa3 (Iter #18)"/>
<entry key="1737" type="xstring" value="slogp_VSA1 (Iter #18)"/>
<entry key="1738" type="xstring" value="slogp_VSA2 (Iter #18)"/>
<entry key="1739" type="xstring" value="slogp_VSA3 (Iter #18)"/>
<entry key="1740" type="xstring" value="slogp_VSA4 (Iter #18)"/>
<entry key="1741" type="xstring" value="slogp_VSA5 (Iter #18)"/>
<entry key="1742" type="xstring" value="slogp_VSA6 (Iter #18)"/>
<entry key="1743" type="xstring" value="slogp_VSA7 (Iter #18)"/>
<entry key="1744" type="xstring" value="slogp_VSA8 (Iter #18)"/>
<entry key="1745" type="xstring" value="slogp_VSA10 (Iter #18)"/>
<entry key="1746" type="xstring" value="slogp_VSA11 (Iter #18)"/>
<entry key="1747" type="xstring" value="slogp_VSA12 (Iter #18)"/>
<entry key="1748" type="xstring" value="smr_VSA1 (Iter #18)"/>
<entry key="1749" type="xstring" value="smr_VSA2 (Iter #18)"/>
<entry key="1750" type="xstring" value="smr_VSA3 (Iter #18)"/>
<entry key="1751" type="xstring" value="smr_VSA4 (Iter #18)"/>
<entry key="1752" type="xstring" value="smr_VSA5 (Iter #18)"/>
<entry key="1753" type="xstring" value="smr_VSA6 (Iter #18)"/>
<entry key="1754" type="xstring" value="smr_VSA7 (Iter #18)"/>
<entry key="1755" type="xstring" value="smr_VSA9 (Iter #18)"/>
<entry key="1756" type="xstring" value="smr_VSA10 (Iter #18)"/>
<entry key="1757" type="xstring" value="peoe_VSA1 (Iter #18)"/>
<entry key="1758" type="xstring" value="peoe_VSA2 (Iter #18)"/>
<entry key="1759" type="xstring" value="peoe_VSA3 (Iter #18)"/>
<entry key="1760" type="xstring" value="peoe_VSA4 (Iter #18)"/>
<entry key="1761" type="xstring" value="peoe_VSA5 (Iter #18)"/>
<entry key="1762" type="xstring" value="peoe_VSA6 (Iter #18)"/>
<entry key="1763" type="xstring" value="peoe_VSA7 (Iter #18)"/>
<entry key="1764" type="xstring" value="peoe_VSA8 (Iter #18)"/>
<entry key="1765" type="xstring" value="peoe_VSA9 (Iter #18)"/>
<entry key="1766" type="xstring" value="peoe_VSA10 (Iter #18)"/>
<entry key="1767" type="xstring" value="peoe_VSA11 (Iter #18)"/>
<entry key="1768" type="xstring" value="peoe_VSA12 (Iter #18)"/>
<entry key="1769" type="xstring" value="peoe_VSA13 (Iter #18)"/>
<entry key="1770" type="xstring" value="peoe_VSA14 (Iter #18)"/>
<entry key="1771" type="xstring" value="MQN1 (Iter #18)"/>
<entry key="1772" type="xstring" value="MQN2 (Iter #18)"/>
<entry key="1773" type="xstring" value="MQN3 (Iter #18)"/>
<entry key="1774" type="xstring" value="MQN4 (Iter #18)"/>
<entry key="1775" type="xstring" value="MQN5 (Iter #18)"/>
<entry key="1776" type="xstring" value="MQN6 (Iter #18)"/>
<entry key="1777" type="xstring" value="MQN7 (Iter #18)"/>
<entry key="1778" type="xstring" value="MQN8 (Iter #18)"/>
<entry key="1779" type="xstring" value="MQN9 (Iter #18)"/>
<entry key="1780" type="xstring" value="MQN10 (Iter #18)"/>
<entry key="1781" type="xstring" value="MQN11 (Iter #18)"/>
<entry key="1782" type="xstring" value="MQN13 (Iter #18)"/>
<entry key="1783" type="xstring" value="MQN14 (Iter #18)"/>
<entry key="1784" type="xstring" value="MQN15 (Iter #18)"/>
<entry key="1785" type="xstring" value="MQN16 (Iter #18)"/>
<entry key="1786" type="xstring" value="MQN20 (Iter #18)"/>
<entry key="1787" type="xstring" value="MQN24 (Iter #18)"/>
<entry key="1788" type="xstring" value="MQN26 (Iter #18)"/>
<entry key="1789" type="xstring" value="MQN27 (Iter #18)"/>
<entry key="1790" type="xstring" value="MQN28 (Iter #18)"/>
<entry key="1791" type="xstring" value="MQN29 (Iter #18)"/>
<entry key="1792" type="xstring" value="MQN30 (Iter #18)"/>
<entry key="1793" type="xstring" value="MQN31 (Iter #18)"/>
<entry key="1794" type="xstring" value="MQN32 (Iter #18)"/>
<entry key="1795" type="xstring" value="MQN33 (Iter #18)"/>
<entry key="1796" type="xstring" value="MQN34 (Iter #18)"/>
<entry key="1797" type="xstring" value="MQN35 (Iter #18)"/>
<entry key="1798" type="xstring" value="MQN36 (Iter #18)"/>
<entry key="1799" type="xstring" value="MQN37 (Iter #18)"/>
<entry key="1800" type="xstring" value="MQN38 (Iter #18)"/>
<entry key="1801" type="xstring" value="MQN39 (Iter #18)"/>
<entry key="1802" type="xstring" value="MQN40 (Iter #18)"/>
<entry key="1803" type="xstring" value="MQN41 (Iter #18)"/>
<entry key="1804" type="xstring" value="MQN42 (Iter #18)"/>
<entry key="1805" type="xstring" value="SlogP (Iter #19)"/>
<entry key="1806" type="xstring" value="LabuteASA (Iter #19)"/>
<entry key="1807" type="xstring" value="TPSA (Iter #19)"/>
<entry key="1808" type="xstring" value="NumLipinskiHBA (Iter #19)"/>
<entry key="1809" type="xstring" value="NumLipinskiHBD (Iter #19)"/>
<entry key="1810" type="xstring" value="NumRotatableBonds (Iter #19)"/>
<entry key="1811" type="xstring" value="NumHBA (Iter #19)"/>
<entry key="1812" type="xstring" value="NumAmideBonds (Iter #19)"/>
<entry key="1813" type="xstring" value="NumHeteroAtoms (Iter #19)"/>
<entry key="1814" type="xstring" value="NumStereocenters (Iter #19)"/>
<entry key="1815" type="xstring" value="NumRings (Iter #19)"/>
<entry key="1816" type="xstring" value="NumAromaticRings (Iter #19)"/>
<entry key="1817" type="xstring" value="NumSaturatedRings (Iter #19)"/>
<entry key="1818" type="xstring" value="NumAliphaticRings (Iter #19)"/>
<entry key="1819" type="xstring" value="NumAromaticHeterocycles (Iter #19)"/>
<entry key="1820" type="xstring" value="NumSaturatedHeterocycles (Iter #19)"/>
<entry key="1821" type="xstring" value="NumAliphaticHeterocycles (Iter #19)"/>
<entry key="1822" type="xstring" value="NumAromaticCarbocycles (Iter #19)"/>
<entry key="1823" type="xstring" value="NumSaturatedCarbocycles (Iter #19)"/>
<entry key="1824" type="xstring" value="NumAliphaticCarbocycles (Iter #19)"/>
<entry key="1825" type="xstring" value="FractionCSP3 (Iter #19)"/>
<entry key="1826" type="xstring" value="Chi3v (Iter #19)"/>
<entry key="1827" type="xstring" value="Chi2n (Iter #19)"/>
<entry key="1828" type="xstring" value="Chi4n (Iter #19)"/>
<entry key="1829" type="xstring" value="HallKierAlpha (Iter #19)"/>
<entry key="1830" type="xstring" value="kappa2 (Iter #19)"/>
<entry key="1831" type="xstring" value="kappa3 (Iter #19)"/>
<entry key="1832" type="xstring" value="slogp_VSA1 (Iter #19)"/>
<entry key="1833" type="xstring" value="slogp_VSA2 (Iter #19)"/>
<entry key="1834" type="xstring" value="slogp_VSA3 (Iter #19)"/>
<entry key="1835" type="xstring" value="slogp_VSA4 (Iter #19)"/>
<entry key="1836" type="xstring" value="slogp_VSA5 (Iter #19)"/>
<entry key="1837" type="xstring" value="slogp_VSA6 (Iter #19)"/>
<entry key="1838" type="xstring" value="slogp_VSA7 (Iter #19)"/>
<entry key="1839" type="xstring" value="slogp_VSA8 (Iter #19)"/>
<entry key="1840" type="xstring" value="slogp_VSA10 (Iter #19)"/>
<entry key="1841" type="xstring" value="slogp_VSA11 (Iter #19)"/>
<entry key="1842" type="xstring" value="slogp_VSA12 (Iter #19)"/>
<entry key="1843" type="xstring" value="smr_VSA1 (Iter #19)"/>
<entry key="1844" type="xstring" value="smr_VSA2 (Iter #19)"/>
<entry key="1845" type="xstring" value="smr_VSA3 (Iter #19)"/>
<entry key="1846" type="xstring" value="smr_VSA4 (Iter #19)"/>
<entry key="1847" type="xstring" value="smr_VSA5 (Iter #19)"/>
<entry key="1848" type="xstring" value="smr_VSA6 (Iter #19)"/>
<entry key="1849" type="xstring" value="smr_VSA7 (Iter #19)"/>
<entry key="1850" type="xstring" value="smr_VSA9 (Iter #19)"/>
<entry key="1851" type="xstring" value="smr_VSA10 (Iter #19)"/>
<entry key="1852" type="xstring" value="peoe_VSA1 (Iter #19)"/>
<entry key="1853" type="xstring" value="peoe_VSA2 (Iter #19)"/>
<entry key="1854" type="xstring" value="peoe_VSA3 (Iter #19)"/>
<entry key="1855" type="xstring" value="peoe_VSA4 (Iter #19)"/>
<entry key="1856" type="xstring" value="peoe_VSA5 (Iter #19)"/>
<entry key="1857" type="xstring" value="peoe_VSA6 (Iter #19)"/>
<entry key="1858" type="xstring" value="peoe_VSA7 (Iter #19)"/>
<entry key="1859" type="xstring" value="peoe_VSA8 (Iter #19)"/>
<entry key="1860" type="xstring" value="peoe_VSA9 (Iter #19)"/>
<entry key="1861" type="xstring" value="peoe_VSA10 (Iter #19)"/>
<entry key="1862" type="xstring" value="peoe_VSA11 (Iter #19)"/>
<entry key="1863" type="xstring" value="peoe_VSA12 (Iter #19)"/>
<entry key="1864" type="xstring" value="peoe_VSA13 (Iter #19)"/>
<entry key="1865" type="xstring" value="peoe_VSA14 (Iter #19)"/>
<entry key="1866" type="xstring" value="MQN1 (Iter #19)"/>
<entry key="1867" type="xstring" value="MQN2 (Iter #19)"/>
<entry key="1868" type="xstring" value="MQN3 (Iter #19)"/>
<entry key="1869" type="xstring" value="MQN4 (Iter #19)"/>
<entry key="1870" type="xstring" value="MQN5 (Iter #19)"/>
<entry key="1871" type="xstring" value="MQN6 (Iter #19)"/>
<entry key="1872" type="xstring" value="MQN7 (Iter #19)"/>
<entry key="1873" type="xstring" value="MQN8 (Iter #19)"/>
<entry key="1874" type="xstring" value="MQN9 (Iter #19)"/>
<entry key="1875" type="xstring" value="MQN10 (Iter #19)"/>
<entry key="1876" type="xstring" value="MQN11 (Iter #19)"/>
<entry key="1877" type="xstring" value="MQN13 (Iter #19)"/>
<entry key="1878" type="xstring" value="MQN14 (Iter #19)"/>
<entry key="1879" type="xstring" value="MQN15 (Iter #19)"/>
<entry key="1880" type="xstring" value="MQN16 (Iter #19)"/>
<entry key="1881" type="xstring" value="MQN20 (Iter #19)"/>
<entry key="1882" type="xstring" value="MQN24 (Iter #19)"/>
<entry key="1883" type="xstring" value="MQN26 (Iter #19)"/>
<entry key="1884" type="xstring" value="MQN27 (Iter #19)"/>
<entry key="1885" type="xstring" value="MQN28 (Iter #19)"/>
<entry key="1886" type="xstring" value="MQN29 (Iter #19)"/>
<entry key="1887" type="xstring" value="MQN30 (Iter #19)"/>
<entry key="1888" type="xstring" value="MQN31 (Iter #19)"/>
<entry key="1889" type="xstring" value="MQN32 (Iter #19)"/>
<entry key="1890" type="xstring" value="MQN33 (Iter #19)"/>
<entry key="1891" type="xstring" value="MQN34 (Iter #19)"/>
<entry key="1892" type="xstring" value="MQN35 (Iter #19)"/>
<entry key="1893" type="xstring" value="MQN36 (Iter #19)"/>
<entry key="1894" type="xstring" value="MQN37 (Iter #19)"/>
<entry key="1895" type="xstring" value="MQN38 (Iter #19)"/>
<entry key="1896" type="xstring" value="MQN39 (Iter #19)"/>
<entry key="1897" type="xstring" value="MQN40 (Iter #19)"/>
<entry key="1898" type="xstring" value="MQN41 (Iter #19)"/>
<entry key="1899" type="xstring" value="MQN42 (Iter #19)"/>
<entry key="1900" type="xstring" value="SlogP (Iter #20)"/>
<entry key="1901" type="xstring" value="LabuteASA (Iter #20)"/>
<entry key="1902" type="xstring" value="TPSA (Iter #20)"/>
<entry key="1903" type="xstring" value="NumLipinskiHBA (Iter #20)"/>
<entry key="1904" type="xstring" value="NumLipinskiHBD (Iter #20)"/>
<entry key="1905" type="xstring" value="NumRotatableBonds (Iter #20)"/>
<entry key="1906" type="xstring" value="NumHBA (Iter #20)"/>
<entry key="1907" type="xstring" value="NumAmideBonds (Iter #20)"/>
<entry key="1908" type="xstring" value="NumHeteroAtoms (Iter #20)"/>
<entry key="1909" type="xstring" value="NumStereocenters (Iter #20)"/>
<entry key="1910" type="xstring" value="NumRings (Iter #20)"/>
<entry key="1911" type="xstring" value="NumAromaticRings (Iter #20)"/>
<entry key="1912" type="xstring" value="NumSaturatedRings (Iter #20)"/>
<entry key="1913" type="xstring" value="NumAliphaticRings (Iter #20)"/>
<entry key="1914" type="xstring" value="NumAromaticHeterocycles (Iter #20)"/>
<entry key="1915" type="xstring" value="NumSaturatedHeterocycles (Iter #20)"/>
<entry key="1916" type="xstring" value="NumAliphaticHeterocycles (Iter #20)"/>
<entry key="1917" type="xstring" value="NumAromaticCarbocycles (Iter #20)"/>
<entry key="1918" type="xstring" value="NumSaturatedCarbocycles (Iter #20)"/>
<entry key="1919" type="xstring" value="NumAliphaticCarbocycles (Iter #20)"/>
<entry key="1920" type="xstring" value="FractionCSP3 (Iter #20)"/>
<entry key="1921" type="xstring" value="Chi3v (Iter #20)"/>
<entry key="1922" type="xstring" value="Chi2n (Iter #20)"/>
<entry key="1923" type="xstring" value="Chi4n (Iter #20)"/>
<entry key="1924" type="xstring" value="HallKierAlpha (Iter #20)"/>
<entry key="1925" type="xstring" value="kappa2 (Iter #20)"/>
<entry key="1926" type="xstring" value="kappa3 (Iter #20)"/>
<entry key="1927" type="xstring" value="slogp_VSA1 (Iter #20)"/>
<entry key="1928" type="xstring" value="slogp_VSA2 (Iter #20)"/>
<entry key="1929" type="xstring" value="slogp_VSA3 (Iter #20)"/>
<entry key="1930" type="xstring" value="slogp_VSA4 (Iter #20)"/>
<entry key="1931" type="xstring" value="slogp_VSA5 (Iter #20)"/>
<entry key="1932" type="xstring" value="slogp_VSA6 (Iter #20)"/>
<entry key="1933" type="xstring" value="slogp_VSA7 (Iter #20)"/>
<entry key="1934" type="xstring" value="slogp_VSA8 (Iter #20)"/>
<entry key="1935" type="xstring" value="slogp_VSA10 (Iter #20)"/>
<entry key="1936" type="xstring" value="slogp_VSA11 (Iter #20)"/>
<entry key="1937" type="xstring" value="slogp_VSA12 (Iter #20)"/>
<entry key="1938" type="xstring" value="smr_VSA1 (Iter #20)"/>
<entry key="1939" type="xstring" value="smr_VSA2 (Iter #20)"/>
<entry key="1940" type="xstring" value="smr_VSA3 (Iter #20)"/>
<entry key="1941" type="xstring" value="smr_VSA4 (Iter #20)"/>
<entry key="1942" type="xstring" value="smr_VSA5 (Iter #20)"/>
<entry key="1943" type="xstring" value="smr_VSA6 (Iter #20)"/>
<entry key="1944" type="xstring" value="smr_VSA7 (Iter #20)"/>
<entry key="1945" type="xstring" value="smr_VSA9 (Iter #20)"/>
<entry key="1946" type="xstring" value="smr_VSA10 (Iter #20)"/>
<entry key="1947" type="xstring" value="peoe_VSA1 (Iter #20)"/>
<entry key="1948" type="xstring" value="peoe_VSA2 (Iter #20)"/>
<entry key="1949" type="xstring" value="peoe_VSA3 (Iter #20)"/>
<entry key="1950" type="xstring" value="peoe_VSA4 (Iter #20)"/>
<entry key="1951" type="xstring" value="peoe_VSA5 (Iter #20)"/>
<entry key="1952" type="xstring" value="peoe_VSA6 (Iter #20)"/>
<entry key="1953" type="xstring" value="peoe_VSA7 (Iter #20)"/>
<entry key="1954" type="xstring" value="peoe_VSA8 (Iter #20)"/>
<entry key="1955" type="xstring" value="peoe_VSA9 (Iter #20)"/>
<entry key="1956" type="xstring" value="peoe_VSA10 (Iter #20)"/>
<entry key="1957" type="xstring" value="peoe_VSA11 (Iter #20)"/>
<entry key="1958" type="xstring" value="peoe_VSA12 (Iter #20)"/>
<entry key="1959" type="xstring" value="peoe_VSA13 (Iter #20)"/>
<entry key="1960" type="xstring" value="peoe_VSA14 (Iter #20)"/>
<entry key="1961" type="xstring" value="MQN1 (Iter #20)"/>
<entry key="1962" type="xstring" value="MQN2 (Iter #20)"/>
<entry key="1963" type="xstring" value="MQN3 (Iter #20)"/>
<entry key="1964" type="xstring" value="MQN4 (Iter #20)"/>
<entry key="1965" type="xstring" value="MQN5 (Iter #20)"/>
<entry key="1966" type="xstring" value="MQN6 (Iter #20)"/>
<entry key="1967" type="xstring" value="MQN7 (Iter #20)"/>
<entry key="1968" type="xstring" value="MQN8 (Iter #20)"/>
<entry key="1969" type="xstring" value="MQN9 (Iter #20)"/>
<entry key="1970" type="xstring" value="MQN10 (Iter #20)"/>
<entry key="1971" type="xstring" value="MQN11 (Iter #20)"/>
<entry key="1972" type="xstring" value="MQN13 (Iter #20)"/>
<entry key="1973" type="xstring" value="MQN14 (Iter #20)"/>
<entry key="1974" type="xstring" value="MQN15 (Iter #20)"/>
<entry key="1975" type="xstring" value="MQN16 (Iter #20)"/>
<entry key="1976" type="xstring" value="MQN20 (Iter #20)"/>
<entry key="1977" type="xstring" value="MQN24 (Iter #20)"/>
<entry key="1978" type="xstring" value="MQN26 (Iter #20)"/>
<entry key="1979" type="xstring" value="MQN27 (Iter #20)"/>
<entry key="1980" type="xstring" value="MQN28 (Iter #20)"/>
<entry key="1981" type="xstring" value="MQN29 (Iter #20)"/>
<entry key="1982" type="xstring" value="MQN30 (Iter #20)"/>
<entry key="1983" type="xstring" value="MQN31 (Iter #20)"/>
<entry key="1984" type="xstring" value="MQN32 (Iter #20)"/>
<entry key="1985" type="xstring" value="MQN33 (Iter #20)"/>
<entry key="1986" type="xstring" value="MQN34 (Iter #20)"/>
<entry key="1987" type="xstring" value="MQN35 (Iter #20)"/>
<entry key="1988" type="xstring" value="MQN36 (Iter #20)"/>
<entry key="1989" type="xstring" value="MQN37 (Iter #20)"/>
<entry key="1990" type="xstring" value="MQN38 (Iter #20)"/>
<entry key="1991" type="xstring" value="MQN39 (Iter #20)"/>
<entry key="1992" type="xstring" value="MQN40 (Iter #20)"/>
<entry key="1993" type="xstring" value="MQN41 (Iter #20)"/>
<entry key="1994" type="xstring" value="MQN42 (Iter #20)"/>
<entry key="1995" type="xstring" value="SlogP (Iter #21)"/>
<entry key="1996" type="xstring" value="LabuteASA (Iter #21)"/>
<entry key="1997" type="xstring" value="TPSA (Iter #21)"/>
<entry key="1998" type="xstring" value="NumLipinskiHBA (Iter #21)"/>
<entry key="1999" type="xstring" value="NumLipinskiHBD (Iter #21)"/>
<entry key="2000" type="xstring" value="NumRotatableBonds (Iter #21)"/>
<entry key="2001" type="xstring" value="NumHBA (Iter #21)"/>
<entry key="2002" type="xstring" value="NumAmideBonds (Iter #21)"/>
<entry key="2003" type="xstring" value="NumHeteroAtoms (Iter #21)"/>
<entry key="2004" type="xstring" value="NumStereocenters (Iter #21)"/>
<entry key="2005" type="xstring" value="NumRings (Iter #21)"/>
<entry key="2006" type="xstring" value="NumAromaticRings (Iter #21)"/>
<entry key="2007" type="xstring" value="NumSaturatedRings (Iter #21)"/>
<entry key="2008" type="xstring" value="NumAliphaticRings (Iter #21)"/>
<entry key="2009" type="xstring" value="NumAromaticHeterocycles (Iter #21)"/>
<entry key="2010" type="xstring" value="NumSaturatedHeterocycles (Iter #21)"/>
<entry key="2011" type="xstring" value="NumAliphaticHeterocycles (Iter #21)"/>
<entry key="2012" type="xstring" value="NumAromaticCarbocycles (Iter #21)"/>
<entry key="2013" type="xstring" value="NumSaturatedCarbocycles (Iter #21)"/>
<entry key="2014" type="xstring" value="NumAliphaticCarbocycles (Iter #21)"/>
<entry key="2015" type="xstring" value="FractionCSP3 (Iter #21)"/>
<entry key="2016" type="xstring" value="Chi3v (Iter #21)"/>
<entry key="2017" type="xstring" value="Chi2n (Iter #21)"/>
<entry key="2018" type="xstring" value="Chi4n (Iter #21)"/>
<entry key="2019" type="xstring" value="HallKierAlpha (Iter #21)"/>
<entry key="2020" type="xstring" value="kappa2 (Iter #21)"/>
<entry key="2021" type="xstring" value="kappa3 (Iter #21)"/>
<entry key="2022" type="xstring" value="slogp_VSA1 (Iter #21)"/>
<entry key="2023" type="xstring" value="slogp_VSA2 (Iter #21)"/>
<entry key="2024" type="xstring" value="slogp_VSA3 (Iter #21)"/>
<entry key="2025" type="xstring" value="slogp_VSA4 (Iter #21)"/>
<entry key="2026" type="xstring" value="slogp_VSA5 (Iter #21)"/>
<entry key="2027" type="xstring" value="slogp_VSA6 (Iter #21)"/>
<entry key="2028" type="xstring" value="slogp_VSA7 (Iter #21)"/>
<entry key="2029" type="xstring" value="slogp_VSA8 (Iter #21)"/>
<entry key="2030" type="xstring" value="slogp_VSA10 (Iter #21)"/>
<entry key="2031" type="xstring" value="slogp_VSA11 (Iter #21)"/>
<entry key="2032" type="xstring" value="slogp_VSA12 (Iter #21)"/>
<entry key="2033" type="xstring" value="smr_VSA1 (Iter #21)"/>
<entry key="2034" type="xstring" value="smr_VSA2 (Iter #21)"/>
<entry key="2035" type="xstring" value="smr_VSA3 (Iter #21)"/>
<entry key="2036" type="xstring" value="smr_VSA4 (Iter #21)"/>
<entry key="2037" type="xstring" value="smr_VSA5 (Iter #21)"/>
<entry key="2038" type="xstring" value="smr_VSA6 (Iter #21)"/>
<entry key="2039" type="xstring" value="smr_VSA7 (Iter #21)"/>
<entry key="2040" type="xstring" value="smr_VSA9 (Iter #21)"/>
<entry key="2041" type="xstring" value="smr_VSA10 (Iter #21)"/>
<entry key="2042" type="xstring" value="peoe_VSA1 (Iter #21)"/>
<entry key="2043" type="xstring" value="peoe_VSA2 (Iter #21)"/>
<entry key="2044" type="xstring" value="peoe_VSA3 (Iter #21)"/>
<entry key="2045" type="xstring" value="peoe_VSA4 (Iter #21)"/>
<entry key="2046" type="xstring" value="peoe_VSA5 (Iter #21)"/>
<entry key="2047" type="xstring" value="peoe_VSA6 (Iter #21)"/>
<entry key="2048" type="xstring" value="peoe_VSA7 (Iter #21)"/>
<entry key="2049" type="xstring" value="peoe_VSA8 (Iter #21)"/>
<entry key="2050" type="xstring" value="peoe_VSA9 (Iter #21)"/>
<entry key="2051" type="xstring" value="peoe_VSA10 (Iter #21)"/>
<entry key="2052" type="xstring" value="peoe_VSA11 (Iter #21)"/>
<entry key="2053" type="xstring" value="peoe_VSA12 (Iter #21)"/>
<entry key="2054" type="xstring" value="peoe_VSA13 (Iter #21)"/>
<entry key="2055" type="xstring" value="peoe_VSA14 (Iter #21)"/>
<entry key="2056" type="xstring" value="MQN1 (Iter #21)"/>
<entry key="2057" type="xstring" value="MQN2 (Iter #21)"/>
<entry key="2058" type="xstring" value="MQN3 (Iter #21)"/>
<entry key="2059" type="xstring" value="MQN4 (Iter #21)"/>
<entry key="2060" type="xstring" value="MQN5 (Iter #21)"/>
<entry key="2061" type="xstring" value="MQN6 (Iter #21)"/>
<entry key="2062" type="xstring" value="MQN7 (Iter #21)"/>
<entry key="2063" type="xstring" value="MQN8 (Iter #21)"/>
<entry key="2064" type="xstring" value="MQN9 (Iter #21)"/>
<entry key="2065" type="xstring" value="MQN10 (Iter #21)"/>
<entry key="2066" type="xstring" value="MQN11 (Iter #21)"/>
<entry key="2067" type="xstring" value="MQN13 (Iter #21)"/>
<entry key="2068" type="xstring" value="MQN14 (Iter #21)"/>
<entry key="2069" type="xstring" value="MQN15 (Iter #21)"/>
<entry key="2070" type="xstring" value="MQN16 (Iter #21)"/>
<entry key="2071" type="xstring" value="MQN20 (Iter #21)"/>
<entry key="2072" type="xstring" value="MQN24 (Iter #21)"/>
<entry key="2073" type="xstring" value="MQN26 (Iter #21)"/>
<entry key="2074" type="xstring" value="MQN27 (Iter #21)"/>
<entry key="2075" type="xstring" value="MQN28 (Iter #21)"/>
<entry key="2076" type="xstring" value="MQN29 (Iter #21)"/>
<entry key="2077" type="xstring" value="MQN30 (Iter #21)"/>
<entry key="2078" type="xstring" value="MQN31 (Iter #21)"/>
<entry key="2079" type="xstring" value="MQN32 (Iter #21)"/>
<entry key="2080" type="xstring" value="MQN33 (Iter #21)"/>
<entry key="2081" type="xstring" value="MQN34 (Iter #21)"/>
<entry key="2082" type="xstring" value="MQN35 (Iter #21)"/>
<entry key="2083" type="xstring" value="MQN36 (Iter #21)"/>
<entry key="2084" type="xstring" value="MQN37 (Iter #21)"/>
<entry key="2085" type="xstring" value="MQN38 (Iter #21)"/>
<entry key="2086" type="xstring" value="MQN39 (Iter #21)"/>
<entry key="2087" type="xstring" value="MQN40 (Iter #21)"/>
<entry key="2088" type="xstring" value="MQN41 (Iter #21)"/>
<entry key="2089" type="xstring" value="MQN42 (Iter #21)"/>
<entry key="2090" type="xstring" value="SlogP (Iter #22)"/>
<entry key="2091" type="xstring" value="LabuteASA (Iter #22)"/>
<entry key="2092" type="xstring" value="TPSA (Iter #22)"/>
<entry key="2093" type="xstring" value="NumLipinskiHBA (Iter #22)"/>
<entry key="2094" type="xstring" value="NumLipinskiHBD (Iter #22)"/>
<entry key="2095" type="xstring" value="NumRotatableBonds (Iter #22)"/>
<entry key="2096" type="xstring" value="NumHBA (Iter #22)"/>
<entry key="2097" type="xstring" value="NumAmideBonds (Iter #22)"/>
<entry key="2098" type="xstring" value="NumHeteroAtoms (Iter #22)"/>
<entry key="2099" type="xstring" value="NumStereocenters (Iter #22)"/>
<entry key="2100" type="xstring" value="NumRings (Iter #22)"/>
<entry key="2101" type="xstring" value="NumAromaticRings (Iter #22)"/>
<entry key="2102" type="xstring" value="NumSaturatedRings (Iter #22)"/>
<entry key="2103" type="xstring" value="NumAliphaticRings (Iter #22)"/>
<entry key="2104" type="xstring" value="NumAromaticHeterocycles (Iter #22)"/>
<entry key="2105" type="xstring" value="NumSaturatedHeterocycles (Iter #22)"/>
<entry key="2106" type="xstring" value="NumAliphaticHeterocycles (Iter #22)"/>
<entry key="2107" type="xstring" value="NumAromaticCarbocycles (Iter #22)"/>
<entry key="2108" type="xstring" value="NumSaturatedCarbocycles (Iter #22)"/>
<entry key="2109" type="xstring" value="NumAliphaticCarbocycles (Iter #22)"/>
<entry key="2110" type="xstring" value="FractionCSP3 (Iter #22)"/>
<entry key="2111" type="xstring" value="Chi3v (Iter #22)"/>
<entry key="2112" type="xstring" value="Chi2n (Iter #22)"/>
<entry key="2113" type="xstring" value="Chi4n (Iter #22)"/>
<entry key="2114" type="xstring" value="HallKierAlpha (Iter #22)"/>
<entry key="2115" type="xstring" value="kappa2 (Iter #22)"/>
<entry key="2116" type="xstring" value="kappa3 (Iter #22)"/>
<entry key="2117" type="xstring" value="slogp_VSA1 (Iter #22)"/>
<entry key="2118" type="xstring" value="slogp_VSA2 (Iter #22)"/>
<entry key="2119" type="xstring" value="slogp_VSA3 (Iter #22)"/>
<entry key="2120" type="xstring" value="slogp_VSA4 (Iter #22)"/>
<entry key="2121" type="xstring" value="slogp_VSA5 (Iter #22)"/>
<entry key="2122" type="xstring" value="slogp_VSA6 (Iter #22)"/>
<entry key="2123" type="xstring" value="slogp_VSA7 (Iter #22)"/>
<entry key="2124" type="xstring" value="slogp_VSA8 (Iter #22)"/>
<entry key="2125" type="xstring" value="slogp_VSA10 (Iter #22)"/>
<entry key="2126" type="xstring" value="slogp_VSA11 (Iter #22)"/>
<entry key="2127" type="xstring" value="slogp_VSA12 (Iter #22)"/>
<entry key="2128" type="xstring" value="smr_VSA1 (Iter #22)"/>
<entry key="2129" type="xstring" value="smr_VSA2 (Iter #22)"/>
<entry key="2130" type="xstring" value="smr_VSA3 (Iter #22)"/>
<entry key="2131" type="xstring" value="smr_VSA4 (Iter #22)"/>
<entry key="2132" type="xstring" value="smr_VSA5 (Iter #22)"/>
<entry key="2133" type="xstring" value="smr_VSA6 (Iter #22)"/>
<entry key="2134" type="xstring" value="smr_VSA7 (Iter #22)"/>
<entry key="2135" type="xstring" value="smr_VSA9 (Iter #22)"/>
<entry key="2136" type="xstring" value="smr_VSA10 (Iter #22)"/>
<entry key="2137" type="xstring" value="peoe_VSA1 (Iter #22)"/>
<entry key="2138" type="xstring" value="peoe_VSA2 (Iter #22)"/>
<entry key="2139" type="xstring" value="peoe_VSA3 (Iter #22)"/>
<entry key="2140" type="xstring" value="peoe_VSA4 (Iter #22)"/>
<entry key="2141" type="xstring" value="peoe_VSA5 (Iter #22)"/>
<entry key="2142" type="xstring" value="peoe_VSA6 (Iter #22)"/>
<entry key="2143" type="xstring" value="peoe_VSA7 (Iter #22)"/>
<entry key="2144" type="xstring" value="peoe_VSA8 (Iter #22)"/>
<entry key="2145" type="xstring" value="peoe_VSA9 (Iter #22)"/>
<entry key="2146" type="xstring" value="peoe_VSA10 (Iter #22)"/>
<entry key="2147" type="xstring" value="peoe_VSA11 (Iter #22)"/>
<entry key="2148" type="xstring" value="peoe_VSA12 (Iter #22)"/>
<entry key="2149" type="xstring" value="peoe_VSA13 (Iter #22)"/>
<entry key="2150" type="xstring" value="peoe_VSA14 (Iter #22)"/>
<entry key="2151" type="xstring" value="MQN1 (Iter #22)"/>
<entry key="2152" type="xstring" value="MQN2 (Iter #22)"/>
<entry key="2153" type="xstring" value="MQN3 (Iter #22)"/>
<entry key="2154" type="xstring" value="MQN4 (Iter #22)"/>
<entry key="2155" type="xstring" value="MQN5 (Iter #22)"/>
<entry key="2156" type="xstring" value="MQN6 (Iter #22)"/>
<entry key="2157" type="xstring" value="MQN7 (Iter #22)"/>
<entry key="2158" type="xstring" value="MQN8 (Iter #22)"/>
<entry key="2159" type="xstring" value="MQN9 (Iter #22)"/>
<entry key="2160" type="xstring" value="MQN10 (Iter #22)"/>
<entry key="2161" type="xstring" value="MQN11 (Iter #22)"/>
<entry key="2162" type="xstring" value="MQN13 (Iter #22)"/>
<entry key="2163" type="xstring" value="MQN14 (Iter #22)"/>
<entry key="2164" type="xstring" value="MQN15 (Iter #22)"/>
<entry key="2165" type="xstring" value="MQN16 (Iter #22)"/>
<entry key="2166" type="xstring" value="MQN20 (Iter #22)"/>
<entry key="2167" type="xstring" value="MQN24 (Iter #22)"/>
<entry key="2168" type="xstring" value="MQN26 (Iter #22)"/>
<entry key="2169" type="xstring" value="MQN27 (Iter #22)"/>
<entry key="2170" type="xstring" value="MQN28 (Iter #22)"/>
<entry key="2171" type="xstring" value="MQN29 (Iter #22)"/>
<entry key="2172" type="xstring" value="MQN30 (Iter #22)"/>
<entry key="2173" type="xstring" value="MQN31 (Iter #22)"/>
<entry key="2174" type="xstring" value="MQN32 (Iter #22)"/>
<entry key="2175" type="xstring" value="MQN33 (Iter #22)"/>
<entry key="2176" type="xstring" value="MQN34 (Iter #22)"/>
<entry key="2177" type="xstring" value="MQN35 (Iter #22)"/>
<entry key="2178" type="xstring" value="MQN36 (Iter #22)"/>
<entry key="2179" type="xstring" value="MQN37 (Iter #22)"/>
<entry key="2180" type="xstring" value="MQN38 (Iter #22)"/>
<entry key="2181" type="xstring" value="MQN39 (Iter #22)"/>
<entry key="2182" type="xstring" value="MQN40 (Iter #22)"/>
<entry key="2183" type="xstring" value="MQN41 (Iter #22)"/>
<entry key="2184" type="xstring" value="MQN42 (Iter #22)"/>
<entry key="2185" type="xstring" value="SlogP (Iter #23)"/>
<entry key="2186" type="xstring" value="LabuteASA (Iter #23)"/>
<entry key="2187" type="xstring" value="TPSA (Iter #23)"/>
<entry key="2188" type="xstring" value="NumLipinskiHBA (Iter #23)"/>
<entry key="2189" type="xstring" value="NumLipinskiHBD (Iter #23)"/>
<entry key="2190" type="xstring" value="NumRotatableBonds (Iter #23)"/>
<entry key="2191" type="xstring" value="NumHBA (Iter #23)"/>
<entry key="2192" type="xstring" value="NumAmideBonds (Iter #23)"/>
<entry key="2193" type="xstring" value="NumHeteroAtoms (Iter #23)"/>
<entry key="2194" type="xstring" value="NumStereocenters (Iter #23)"/>
<entry key="2195" type="xstring" value="NumRings (Iter #23)"/>
<entry key="2196" type="xstring" value="NumAromaticRings (Iter #23)"/>
<entry key="2197" type="xstring" value="NumSaturatedRings (Iter #23)"/>
<entry key="2198" type="xstring" value="NumAliphaticRings (Iter #23)"/>
<entry key="2199" type="xstring" value="NumAromaticHeterocycles (Iter #23)"/>
<entry key="2200" type="xstring" value="NumSaturatedHeterocycles (Iter #23)"/>
<entry key="2201" type="xstring" value="NumAliphaticHeterocycles (Iter #23)"/>
<entry key="2202" type="xstring" value="NumAromaticCarbocycles (Iter #23)"/>
<entry key="2203" type="xstring" value="NumSaturatedCarbocycles (Iter #23)"/>
<entry key="2204" type="xstring" value="NumAliphaticCarbocycles (Iter #23)"/>
<entry key="2205" type="xstring" value="FractionCSP3 (Iter #23)"/>
<entry key="2206" type="xstring" value="Chi3v (Iter #23)"/>
<entry key="2207" type="xstring" value="Chi2n (Iter #23)"/>
<entry key="2208" type="xstring" value="Chi4n (Iter #23)"/>
<entry key="2209" type="xstring" value="HallKierAlpha (Iter #23)"/>
<entry key="2210" type="xstring" value="kappa2 (Iter #23)"/>
<entry key="2211" type="xstring" value="kappa3 (Iter #23)"/>
<entry key="2212" type="xstring" value="slogp_VSA1 (Iter #23)"/>
<entry key="2213" type="xstring" value="slogp_VSA2 (Iter #23)"/>
<entry key="2214" type="xstring" value="slogp_VSA3 (Iter #23)"/>
<entry key="2215" type="xstring" value="slogp_VSA4 (Iter #23)"/>
<entry key="2216" type="xstring" value="slogp_VSA5 (Iter #23)"/>
<entry key="2217" type="xstring" value="slogp_VSA6 (Iter #23)"/>
<entry key="2218" type="xstring" value="slogp_VSA7 (Iter #23)"/>
<entry key="2219" type="xstring" value="slogp_VSA8 (Iter #23)"/>
<entry key="2220" type="xstring" value="slogp_VSA10 (Iter #23)"/>
<entry key="2221" type="xstring" value="slogp_VSA11 (Iter #23)"/>
<entry key="2222" type="xstring" value="slogp_VSA12 (Iter #23)"/>
<entry key="2223" type="xstring" value="smr_VSA1 (Iter #23)"/>
<entry key="2224" type="xstring" value="smr_VSA2 (Iter #23)"/>
<entry key="2225" type="xstring" value="smr_VSA3 (Iter #23)"/>
<entry key="2226" type="xstring" value="smr_VSA4 (Iter #23)"/>
<entry key="2227" type="xstring" value="smr_VSA5 (Iter #23)"/>
<entry key="2228" type="xstring" value="smr_VSA6 (Iter #23)"/>
<entry key="2229" type="xstring" value="smr_VSA7 (Iter #23)"/>
<entry key="2230" type="xstring" value="smr_VSA9 (Iter #23)"/>
<entry key="2231" type="xstring" value="smr_VSA10 (Iter #23)"/>
<entry key="2232" type="xstring" value="peoe_VSA1 (Iter #23)"/>
<entry key="2233" type="xstring" value="peoe_VSA2 (Iter #23)"/>
<entry key="2234" type="xstring" value="peoe_VSA3 (Iter #23)"/>
<entry key="2235" type="xstring" value="peoe_VSA4 (Iter #23)"/>
<entry key="2236" type="xstring" value="peoe_VSA5 (Iter #23)"/>
<entry key="2237" type="xstring" value="peoe_VSA6 (Iter #23)"/>
<entry key="2238" type="xstring" value="peoe_VSA7 (Iter #23)"/>
<entry key="2239" type="xstring" value="peoe_VSA8 (Iter #23)"/>
<entry key="2240" type="xstring" value="peoe_VSA9 (Iter #23)"/>
<entry key="2241" type="xstring" value="peoe_VSA10 (Iter #23)"/>
<entry key="2242" type="xstring" value="peoe_VSA11 (Iter #23)"/>
<entry key="2243" type="xstring" value="peoe_VSA12 (Iter #23)"/>
<entry key="2244" type="xstring" value="peoe_VSA13 (Iter #23)"/>
<entry key="2245" type="xstring" value="peoe_VSA14 (Iter #23)"/>
<entry key="2246" type="xstring" value="MQN1 (Iter #23)"/>
<entry key="2247" type="xstring" value="MQN2 (Iter #23)"/>
<entry key="2248" type="xstring" value="MQN3 (Iter #23)"/>
<entry key="2249" type="xstring" value="MQN4 (Iter #23)"/>
<entry key="2250" type="xstring" value="MQN5 (Iter #23)"/>
<entry key="2251" type="xstring" value="MQN6 (Iter #23)"/>
<entry key="2252" type="xstring" value="MQN7 (Iter #23)"/>
<entry key="2253" type="xstring" value="MQN8 (Iter #23)"/>
<entry key="2254" type="xstring" value="MQN9 (Iter #23)"/>
<entry key="2255" type="xstring" value="MQN10 (Iter #23)"/>
<entry key="2256" type="xstring" value="MQN11 (Iter #23)"/>
<entry key="2257" type="xstring" value="MQN13 (Iter #23)"/>
<entry key="2258" type="xstring" value="MQN14 (Iter #23)"/>
<entry key="2259" type="xstring" value="MQN15 (Iter #23)"/>
<entry key="2260" type="xstring" value="MQN16 (Iter #23)"/>
<entry key="2261" type="xstring" value="MQN20 (Iter #23)"/>
<entry key="2262" type="xstring" value="MQN24 (Iter #23)"/>
<entry key="2263" type="xstring" value="MQN26 (Iter #23)"/>
<entry key="2264" type="xstring" value="MQN27 (Iter #23)"/>
<entry key="2265" type="xstring" value="MQN28 (Iter #23)"/>
<entry key="2266" type="xstring" value="MQN29 (Iter #23)"/>
<entry key="2267" type="xstring" value="MQN30 (Iter #23)"/>
<entry key="2268" type="xstring" value="MQN31 (Iter #23)"/>
<entry key="2269" type="xstring" value="MQN32 (Iter #23)"/>
<entry key="2270" type="xstring" value="MQN33 (Iter #23)"/>
<entry key="2271" type="xstring" value="MQN34 (Iter #23)"/>
<entry key="2272" type="xstring" value="MQN35 (Iter #23)"/>
<entry key="2273" type="xstring" value="MQN36 (Iter #23)"/>
<entry key="2274" type="xstring" value="MQN37 (Iter #23)"/>
<entry key="2275" type="xstring" value="MQN38 (Iter #23)"/>
<entry key="2276" type="xstring" value="MQN39 (Iter #23)"/>
<entry key="2277" type="xstring" value="MQN40 (Iter #23)"/>
<entry key="2278" type="xstring" value="MQN41 (Iter #23)"/>
<entry key="2279" type="xstring" value="MQN42 (Iter #23)"/>
<entry key="2280" type="xstring" value="SlogP (Iter #24)"/>
<entry key="2281" type="xstring" value="LabuteASA (Iter #24)"/>
<entry key="2282" type="xstring" value="TPSA (Iter #24)"/>
<entry key="2283" type="xstring" value="NumLipinskiHBA (Iter #24)"/>
<entry key="2284" type="xstring" value="NumLipinskiHBD (Iter #24)"/>
<entry key="2285" type="xstring" value="NumRotatableBonds (Iter #24)"/>
<entry key="2286" type="xstring" value="NumHBA (Iter #24)"/>
<entry key="2287" type="xstring" value="NumAmideBonds (Iter #24)"/>
<entry key="2288" type="xstring" value="NumHeteroAtoms (Iter #24)"/>
<entry key="2289" type="xstring" value="NumStereocenters (Iter #24)"/>
<entry key="2290" type="xstring" value="NumRings (Iter #24)"/>
<entry key="2291" type="xstring" value="NumAromaticRings (Iter #24)"/>
<entry key="2292" type="xstring" value="NumSaturatedRings (Iter #24)"/>
<entry key="2293" type="xstring" value="NumAliphaticRings (Iter #24)"/>
<entry key="2294" type="xstring" value="NumAromaticHeterocycles (Iter #24)"/>
<entry key="2295" type="xstring" value="NumSaturatedHeterocycles (Iter #24)"/>
<entry key="2296" type="xstring" value="NumAliphaticHeterocycles (Iter #24)"/>
<entry key="2297" type="xstring" value="NumAromaticCarbocycles (Iter #24)"/>
<entry key="2298" type="xstring" value="NumSaturatedCarbocycles (Iter #24)"/>
<entry key="2299" type="xstring" value="NumAliphaticCarbocycles (Iter #24)"/>
<entry key="2300" type="xstring" value="FractionCSP3 (Iter #24)"/>
<entry key="2301" type="xstring" value="Chi3v (Iter #24)"/>
<entry key="2302" type="xstring" value="Chi2n (Iter #24)"/>
<entry key="2303" type="xstring" value="Chi4n (Iter #24)"/>
<entry key="2304" type="xstring" value="HallKierAlpha (Iter #24)"/>
<entry key="2305" type="xstring" value="kappa2 (Iter #24)"/>
<entry key="2306" type="xstring" value="kappa3 (Iter #24)"/>
<entry key="2307" type="xstring" value="slogp_VSA1 (Iter #24)"/>
<entry key="2308" type="xstring" value="slogp_VSA2 (Iter #24)"/>
<entry key="2309" type="xstring" value="slogp_VSA3 (Iter #24)"/>
<entry key="2310" type="xstring" value="slogp_VSA4 (Iter #24)"/>
<entry key="2311" type="xstring" value="slogp_VSA5 (Iter #24)"/>
<entry key="2312" type="xstring" value="slogp_VSA6 (Iter #24)"/>
<entry key="2313" type="xstring" value="slogp_VSA7 (Iter #24)"/>
<entry key="2314" type="xstring" value="slogp_VSA8 (Iter #24)"/>
<entry key="2315" type="xstring" value="slogp_VSA10 (Iter #24)"/>
<entry key="2316" type="xstring" value="slogp_VSA11 (Iter #24)"/>
<entry key="2317" type="xstring" value="slogp_VSA12 (Iter #24)"/>
<entry key="2318" type="xstring" value="smr_VSA1 (Iter #24)"/>
<entry key="2319" type="xstring" value="smr_VSA2 (Iter #24)"/>
<entry key="2320" type="xstring" value="smr_VSA3 (Iter #24)"/>
<entry key="2321" type="xstring" value="smr_VSA4 (Iter #24)"/>
<entry key="2322" type="xstring" value="smr_VSA5 (Iter #24)"/>
<entry key="2323" type="xstring" value="smr_VSA6 (Iter #24)"/>
<entry key="2324" type="xstring" value="smr_VSA7 (Iter #24)"/>
<entry key="2325" type="xstring" value="smr_VSA9 (Iter #24)"/>
<entry key="2326" type="xstring" value="smr_VSA10 (Iter #24)"/>
<entry key="2327" type="xstring" value="peoe_VSA1 (Iter #24)"/>
<entry key="2328" type="xstring" value="peoe_VSA2 (Iter #24)"/>
<entry key="2329" type="xstring" value="peoe_VSA3 (Iter #24)"/>
<entry key="2330" type="xstring" value="peoe_VSA4 (Iter #24)"/>
<entry key="2331" type="xstring" value="peoe_VSA5 (Iter #24)"/>
<entry key="2332" type="xstring" value="peoe_VSA6 (Iter #24)"/>
<entry key="2333" type="xstring" value="peoe_VSA7 (Iter #24)"/>
<entry key="2334" type="xstring" value="peoe_VSA8 (Iter #24)"/>
<entry key="2335" type="xstring" value="peoe_VSA9 (Iter #24)"/>
<entry key="2336" type="xstring" value="peoe_VSA10 (Iter #24)"/>
<entry key="2337" type="xstring" value="peoe_VSA11 (Iter #24)"/>
<entry key="2338" type="xstring" value="peoe_VSA12 (Iter #24)"/>
<entry key="2339" type="xstring" value="peoe_VSA13 (Iter #24)"/>
<entry key="2340" type="xstring" value="peoe_VSA14 (Iter #24)"/>
<entry key="2341" type="xstring" value="MQN1 (Iter #24)"/>
<entry key="2342" type="xstring" value="MQN2 (Iter #24)"/>
<entry key="2343" type="xstring" value="MQN3 (Iter #24)"/>
<entry key="2344" type="xstring" value="MQN4 (Iter #24)"/>
<entry key="2345" type="xstring" value="MQN5 (Iter #24)"/>
<entry key="2346" type="xstring" value="MQN6 (Iter #24)"/>
<entry key="2347" type="xstring" value="MQN7 (Iter #24)"/>
<entry key="2348" type="xstring" value="MQN8 (Iter #24)"/>
<entry key="2349" type="xstring" value="MQN9 (Iter #24)"/>
<entry key="2350" type="xstring" value="MQN10 (Iter #24)"/>
<entry key="2351" type="xstring" value="MQN11 (Iter #24)"/>
<entry key="2352" type="xstring" value="MQN13 (Iter #24)"/>
<entry key="2353" type="xstring" value="MQN14 (Iter #24)"/>
<entry key="2354" type="xstring" value="MQN15 (Iter #24)"/>
<entry key="2355" type="xstring" value="MQN16 (Iter #24)"/>
<entry key="2356" type="xstring" value="MQN20 (Iter #24)"/>
<entry key="2357" type="xstring" value="MQN24 (Iter #24)"/>
<entry key="2358" type="xstring" value="MQN26 (Iter #24)"/>
<entry key="2359" type="xstring" value="MQN27 (Iter #24)"/>
<entry key="2360" type="xstring" value="MQN28 (Iter #24)"/>
<entry key="2361" type="xstring" value="MQN29 (Iter #24)"/>
<entry key="2362" type="xstring" value="MQN30 (Iter #24)"/>
<entry key="2363" type="xstring" value="MQN31 (Iter #24)"/>
<entry key="2364" type="xstring" value="MQN32 (Iter #24)"/>
<entry key="2365" type="xstring" value="MQN33 (Iter #24)"/>
<entry key="2366" type="xstring" value="MQN34 (Iter #24)"/>
<entry key="2367" type="xstring" value="MQN35 (Iter #24)"/>
<entry key="2368" type="xstring" value="MQN36 (Iter #24)"/>
<entry key="2369" type="xstring" value="MQN37 (Iter #24)"/>
<entry key="2370" type="xstring" value="MQN38 (Iter #24)"/>
<entry key="2371" type="xstring" value="MQN39 (Iter #24)"/>
<entry key="2372" type="xstring" value="MQN40 (Iter #24)"/>
<entry key="2373" type="xstring" value="MQN41 (Iter #24)"/>
<entry key="2374" type="xstring" value="MQN42 (Iter #24)"/>
<entry key="2375" type="xstring" value="SlogP (Iter #25)"/>
<entry key="2376" type="xstring" value="LabuteASA (Iter #25)"/>
<entry key="2377" type="xstring" value="TPSA (Iter #25)"/>
<entry key="2378" type="xstring" value="NumLipinskiHBA (Iter #25)"/>
<entry key="2379" type="xstring" value="NumLipinskiHBD (Iter #25)"/>
<entry key="2380" type="xstring" value="NumRotatableBonds (Iter #25)"/>
<entry key="2381" type="xstring" value="NumHBA (Iter #25)"/>
<entry key="2382" type="xstring" value="NumAmideBonds (Iter #25)"/>
<entry key="2383" type="xstring" value="NumHeteroAtoms (Iter #25)"/>
<entry key="2384" type="xstring" value="NumStereocenters (Iter #25)"/>
<entry key="2385" type="xstring" value="NumRings (Iter #25)"/>
<entry key="2386" type="xstring" value="NumAromaticRings (Iter #25)"/>
<entry key="2387" type="xstring" value="NumSaturatedRings (Iter #25)"/>
<entry key="2388" type="xstring" value="NumAliphaticRings (Iter #25)"/>
<entry key="2389" type="xstring" value="NumAromaticHeterocycles (Iter #25)"/>
<entry key="2390" type="xstring" value="NumSaturatedHeterocycles (Iter #25)"/>
<entry key="2391" type="xstring" value="NumAliphaticHeterocycles (Iter #25)"/>
<entry key="2392" type="xstring" value="NumAromaticCarbocycles (Iter #25)"/>
<entry key="2393" type="xstring" value="NumSaturatedCarbocycles (Iter #25)"/>
<entry key="2394" type="xstring" value="NumAliphaticCarbocycles (Iter #25)"/>
<entry key="2395" type="xstring" value="FractionCSP3 (Iter #25)"/>
<entry key="2396" type="xstring" value="Chi3v (Iter #25)"/>
<entry key="2397" type="xstring" value="Chi2n (Iter #25)"/>
<entry key="2398" type="xstring" value="Chi4n (Iter #25)"/>
<entry key="2399" type="xstring" value="HallKierAlpha (Iter #25)"/>
<entry key="2400" type="xstring" value="kappa2 (Iter #25)"/>
<entry key="2401" type="xstring" value="kappa3 (Iter #25)"/>
<entry key="2402" type="xstring" value="slogp_VSA1 (Iter #25)"/>
<entry key="2403" type="xstring" value="slogp_VSA2 (Iter #25)"/>
<entry key="2404" type="xstring" value="slogp_VSA3 (Iter #25)"/>
<entry key="2405" type="xstring" value="slogp_VSA4 (Iter #25)"/>
<entry key="2406" type="xstring" value="slogp_VSA5 (Iter #25)"/>
<entry key="2407" type="xstring" value="slogp_VSA6 (Iter #25)"/>
<entry key="2408" type="xstring" value="slogp_VSA7 (Iter #25)"/>
<entry key="2409" type="xstring" value="slogp_VSA8 (Iter #25)"/>
<entry key="2410" type="xstring" value="slogp_VSA10 (Iter #25)"/>
<entry key="2411" type="xstring" value="slogp_VSA11 (Iter #25)"/>
<entry key="2412" type="xstring" value="slogp_VSA12 (Iter #25)"/>
<entry key="2413" type="xstring" value="smr_VSA1 (Iter #25)"/>
<entry key="2414" type="xstring" value="smr_VSA2 (Iter #25)"/>
<entry key="2415" type="xstring" value="smr_VSA3 (Iter #25)"/>
<entry key="2416" type="xstring" value="smr_VSA4 (Iter #25)"/>
<entry key="2417" type="xstring" value="smr_VSA5 (Iter #25)"/>
<entry key="2418" type="xstring" value="smr_VSA6 (Iter #25)"/>
<entry key="2419" type="xstring" value="smr_VSA7 (Iter #25)"/>
<entry key="2420" type="xstring" value="smr_VSA9 (Iter #25)"/>
<entry key="2421" type="xstring" value="smr_VSA10 (Iter #25)"/>
<entry key="2422" type="xstring" value="peoe_VSA1 (Iter #25)"/>
<entry key="2423" type="xstring" value="peoe_VSA2 (Iter #25)"/>
<entry key="2424" type="xstring" value="peoe_VSA3 (Iter #25)"/>
<entry key="2425" type="xstring" value="peoe_VSA4 (Iter #25)"/>
<entry key="2426" type="xstring" value="peoe_VSA5 (Iter #25)"/>
<entry key="2427" type="xstring" value="peoe_VSA6 (Iter #25)"/>
<entry key="2428" type="xstring" value="peoe_VSA7 (Iter #25)"/>
<entry key="2429" type="xstring" value="peoe_VSA8 (Iter #25)"/>
<entry key="2430" type="xstring" value="peoe_VSA9 (Iter #25)"/>
<entry key="2431" type="xstring" value="peoe_VSA10 (Iter #25)"/>
<entry key="2432" type="xstring" value="peoe_VSA11 (Iter #25)"/>
<entry key="2433" type="xstring" value="peoe_VSA12 (Iter #25)"/>
<entry key="2434" type="xstring" value="peoe_VSA13 (Iter #25)"/>
<entry key="2435" type="xstring" value="peoe_VSA14 (Iter #25)"/>
<entry key="2436" type="xstring" value="MQN1 (Iter #25)"/>
<entry key="2437" type="xstring" value="MQN2 (Iter #25)"/>
<entry key="2438" type="xstring" value="MQN3 (Iter #25)"/>
<entry key="2439" type="xstring" value="MQN4 (Iter #25)"/>
<entry key="2440" type="xstring" value="MQN5 (Iter #25)"/>
<entry key="2441" type="xstring" value="MQN6 (Iter #25)"/>
<entry key="2442" type="xstring" value="MQN7 (Iter #25)"/>
<entry key="2443" type="xstring" value="MQN8 (Iter #25)"/>
<entry key="2444" type="xstring" value="MQN9 (Iter #25)"/>
<entry key="2445" type="xstring" value="MQN10 (Iter #25)"/>
<entry key="2446" type="xstring" value="MQN11 (Iter #25)"/>
<entry key="2447" type="xstring" value="MQN13 (Iter #25)"/>
<entry key="2448" type="xstring" value="MQN14 (Iter #25)"/>
<entry key="2449" type="xstring" value="MQN15 (Iter #25)"/>
<entry key="2450" type="xstring" value="MQN16 (Iter #25)"/>
<entry key="2451" type="xstring" value="MQN20 (Iter #25)"/>
<entry key="2452" type="xstring" value="MQN24 (Iter #25)"/>
<entry key="2453" type="xstring" value="MQN26 (Iter #25)"/>
<entry key="2454" type="xstring" value="MQN27 (Iter #25)"/>
<entry key="2455" type="xstring" value="MQN28 (Iter #25)"/>
<entry key="2456" type="xstring" value="MQN29 (Iter #25)"/>
<entry key="2457" type="xstring" value="MQN30 (Iter #25)"/>
<entry key="2458" type="xstring" value="MQN31 (Iter #25)"/>
<entry key="2459" type="xstring" value="MQN32 (Iter #25)"/>
<entry key="2460" type="xstring" value="MQN33 (Iter #25)"/>
<entry key="2461" type="xstring" value="MQN34 (Iter #25)"/>
<entry key="2462" type="xstring" value="MQN35 (Iter #25)"/>
<entry key="2463" type="xstring" value="MQN36 (Iter #25)"/>
<entry key="2464" type="xstring" value="MQN37 (Iter #25)"/>
<entry key="2465" type="xstring" value="MQN38 (Iter #25)"/>
<entry key="2466" type="xstring" value="MQN39 (Iter #25)"/>
<entry key="2467" type="xstring" value="MQN40 (Iter #25)"/>
<entry key="2468" type="xstring" value="MQN41 (Iter #25)"/>
<entry key="2469" type="xstring" value="MQN42 (Iter #25)"/>
<entry key="2470" type="xstring" value="SlogP (Iter #26)"/>
<entry key="2471" type="xstring" value="LabuteASA (Iter #26)"/>
<entry key="2472" type="xstring" value="TPSA (Iter #26)"/>
<entry key="2473" type="xstring" value="NumLipinskiHBA (Iter #26)"/>
<entry key="2474" type="xstring" value="NumLipinskiHBD (Iter #26)"/>
<entry key="2475" type="xstring" value="NumRotatableBonds (Iter #26)"/>
<entry key="2476" type="xstring" value="NumHBA (Iter #26)"/>
<entry key="2477" type="xstring" value="NumAmideBonds (Iter #26)"/>
<entry key="2478" type="xstring" value="NumHeteroAtoms (Iter #26)"/>
<entry key="2479" type="xstring" value="NumStereocenters (Iter #26)"/>
<entry key="2480" type="xstring" value="NumRings (Iter #26)"/>
<entry key="2481" type="xstring" value="NumAromaticRings (Iter #26)"/>
<entry key="2482" type="xstring" value="NumSaturatedRings (Iter #26)"/>
<entry key="2483" type="xstring" value="NumAliphaticRings (Iter #26)"/>
<entry key="2484" type="xstring" value="NumAromaticHeterocycles (Iter #26)"/>
<entry key="2485" type="xstring" value="NumSaturatedHeterocycles (Iter #26)"/>
<entry key="2486" type="xstring" value="NumAliphaticHeterocycles (Iter #26)"/>
<entry key="2487" type="xstring" value="NumAromaticCarbocycles (Iter #26)"/>
<entry key="2488" type="xstring" value="NumSaturatedCarbocycles (Iter #26)"/>
<entry key="2489" type="xstring" value="NumAliphaticCarbocycles (Iter #26)"/>
<entry key="2490" type="xstring" value="FractionCSP3 (Iter #26)"/>
<entry key="2491" type="xstring" value="Chi3v (Iter #26)"/>
<entry key="2492" type="xstring" value="Chi2n (Iter #26)"/>
<entry key="2493" type="xstring" value="Chi4n (Iter #26)"/>
<entry key="2494" type="xstring" value="HallKierAlpha (Iter #26)"/>
<entry key="2495" type="xstring" value="kappa2 (Iter #26)"/>
<entry key="2496" type="xstring" value="kappa3 (Iter #26)"/>
<entry key="2497" type="xstring" value="slogp_VSA1 (Iter #26)"/>
<entry key="2498" type="xstring" value="slogp_VSA2 (Iter #26)"/>
<entry key="2499" type="xstring" value="slogp_VSA3 (Iter #26)"/>
<entry key="2500" type="xstring" value="slogp_VSA4 (Iter #26)"/>
<entry key="2501" type="xstring" value="slogp_VSA5 (Iter #26)"/>
<entry key="2502" type="xstring" value="slogp_VSA6 (Iter #26)"/>
<entry key="2503" type="xstring" value="slogp_VSA7 (Iter #26)"/>
<entry key="2504" type="xstring" value="slogp_VSA8 (Iter #26)"/>
<entry key="2505" type="xstring" value="slogp_VSA10 (Iter #26)"/>
<entry key="2506" type="xstring" value="slogp_VSA11 (Iter #26)"/>
<entry key="2507" type="xstring" value="slogp_VSA12 (Iter #26)"/>
<entry key="2508" type="xstring" value="smr_VSA1 (Iter #26)"/>
<entry key="2509" type="xstring" value="smr_VSA2 (Iter #26)"/>
<entry key="2510" type="xstring" value="smr_VSA3 (Iter #26)"/>
<entry key="2511" type="xstring" value="smr_VSA4 (Iter #26)"/>
<entry key="2512" type="xstring" value="smr_VSA5 (Iter #26)"/>
<entry key="2513" type="xstring" value="smr_VSA6 (Iter #26)"/>
<entry key="2514" type="xstring" value="smr_VSA7 (Iter #26)"/>
<entry key="2515" type="xstring" value="smr_VSA9 (Iter #26)"/>
<entry key="2516" type="xstring" value="smr_VSA10 (Iter #26)"/>
<entry key="2517" type="xstring" value="peoe_VSA1 (Iter #26)"/>
<entry key="2518" type="xstring" value="peoe_VSA2 (Iter #26)"/>
<entry key="2519" type="xstring" value="peoe_VSA3 (Iter #26)"/>
<entry key="2520" type="xstring" value="peoe_VSA4 (Iter #26)"/>
<entry key="2521" type="xstring" value="peoe_VSA5 (Iter #26)"/>
<entry key="2522" type="xstring" value="peoe_VSA6 (Iter #26)"/>
<entry key="2523" type="xstring" value="peoe_VSA7 (Iter #26)"/>
<entry key="2524" type="xstring" value="peoe_VSA8 (Iter #26)"/>
<entry key="2525" type="xstring" value="peoe_VSA9 (Iter #26)"/>
<entry key="2526" type="xstring" value="peoe_VSA10 (Iter #26)"/>
<entry key="2527" type="xstring" value="peoe_VSA11 (Iter #26)"/>
<entry key="2528" type="xstring" value="peoe_VSA12 (Iter #26)"/>
<entry key="2529" type="xstring" value="peoe_VSA13 (Iter #26)"/>
<entry key="2530" type="xstring" value="peoe_VSA14 (Iter #26)"/>
<entry key="2531" type="xstring" value="MQN1 (Iter #26)"/>
<entry key="2532" type="xstring" value="MQN2 (Iter #26)"/>
<entry key="2533" type="xstring" value="MQN3 (Iter #26)"/>
<entry key="2534" type="xstring" value="MQN4 (Iter #26)"/>
<entry key="2535" type="xstring" value="MQN5 (Iter #26)"/>
<entry key="2536" type="xstring" value="MQN6 (Iter #26)"/>
<entry key="2537" type="xstring" value="MQN7 (Iter #26)"/>
<entry key="2538" type="xstring" value="MQN8 (Iter #26)"/>
<entry key="2539" type="xstring" value="MQN9 (Iter #26)"/>
<entry key="2540" type="xstring" value="MQN10 (Iter #26)"/>
<entry key="2541" type="xstring" value="MQN11 (Iter #26)"/>
<entry key="2542" type="xstring" value="MQN13 (Iter #26)"/>
<entry key="2543" type="xstring" value="MQN14 (Iter #26)"/>
<entry key="2544" type="xstring" value="MQN15 (Iter #26)"/>
<entry key="2545" type="xstring" value="MQN16 (Iter #26)"/>
<entry key="2546" type="xstring" value="MQN20 (Iter #26)"/>
<entry key="2547" type="xstring" value="MQN24 (Iter #26)"/>
<entry key="2548" type="xstring" value="MQN26 (Iter #26)"/>
<entry key="2549" type="xstring" value="MQN27 (Iter #26)"/>
<entry key="2550" type="xstring" value="MQN28 (Iter #26)"/>
<entry key="2551" type="xstring" value="MQN29 (Iter #26)"/>
<entry key="2552" type="xstring" value="MQN30 (Iter #26)"/>
<entry key="2553" type="xstring" value="MQN31 (Iter #26)"/>
<entry key="2554" type="xstring" value="MQN32 (Iter #26)"/>
<entry key="2555" type="xstring" value="MQN33 (Iter #26)"/>
<entry key="2556" type="xstring" value="MQN34 (Iter #26)"/>
<entry key="2557" type="xstring" value="MQN35 (Iter #26)"/>
<entry key="2558" type="xstring" value="MQN36 (Iter #26)"/>
<entry key="2559" type="xstring" value="MQN37 (Iter #26)"/>
<entry key="2560" type="xstring" value="MQN38 (Iter #26)"/>
<entry key="2561" type="xstring" value="MQN39 (Iter #26)"/>
<entry key="2562" type="xstring" value="MQN40 (Iter #26)"/>
<entry key="2563" type="xstring" value="MQN41 (Iter #26)"/>
<entry key="2564" type="xstring" value="MQN42 (Iter #26)"/>
<entry key="2565" type="xstring" value="SlogP (Iter #27)"/>
<entry key="2566" type="xstring" value="LabuteASA (Iter #27)"/>
<entry key="2567" type="xstring" value="TPSA (Iter #27)"/>
<entry key="2568" type="xstring" value="NumLipinskiHBA (Iter #27)"/>
<entry key="2569" type="xstring" value="NumLipinskiHBD (Iter #27)"/>
<entry key="2570" type="xstring" value="NumRotatableBonds (Iter #27)"/>
<entry key="2571" type="xstring" value="NumHBA (Iter #27)"/>
<entry key="2572" type="xstring" value="NumAmideBonds (Iter #27)"/>
<entry key="2573" type="xstring" value="NumHeteroAtoms (Iter #27)"/>
<entry key="2574" type="xstring" value="NumStereocenters (Iter #27)"/>
<entry key="2575" type="xstring" value="NumRings (Iter #27)"/>
<entry key="2576" type="xstring" value="NumAromaticRings (Iter #27)"/>
<entry key="2577" type="xstring" value="NumSaturatedRings (Iter #27)"/>
<entry key="2578" type="xstring" value="NumAliphaticRings (Iter #27)"/>
<entry key="2579" type="xstring" value="NumAromaticHeterocycles (Iter #27)"/>
<entry key="2580" type="xstring" value="NumSaturatedHeterocycles (Iter #27)"/>
<entry key="2581" type="xstring" value="NumAliphaticHeterocycles (Iter #27)"/>
<entry key="2582" type="xstring" value="NumAromaticCarbocycles (Iter #27)"/>
<entry key="2583" type="xstring" value="NumSaturatedCarbocycles (Iter #27)"/>
<entry key="2584" type="xstring" value="NumAliphaticCarbocycles (Iter #27)"/>
<entry key="2585" type="xstring" value="FractionCSP3 (Iter #27)"/>
<entry key="2586" type="xstring" value="Chi3v (Iter #27)"/>
<entry key="2587" type="xstring" value="Chi2n (Iter #27)"/>
<entry key="2588" type="xstring" value="Chi4n (Iter #27)"/>
<entry key="2589" type="xstring" value="HallKierAlpha (Iter #27)"/>
<entry key="2590" type="xstring" value="kappa2 (Iter #27)"/>
<entry key="2591" type="xstring" value="kappa3 (Iter #27)"/>
<entry key="2592" type="xstring" value="slogp_VSA1 (Iter #27)"/>
<entry key="2593" type="xstring" value="slogp_VSA2 (Iter #27)"/>
<entry key="2594" type="xstring" value="slogp_VSA3 (Iter #27)"/>
<entry key="2595" type="xstring" value="slogp_VSA4 (Iter #27)"/>
<entry key="2596" type="xstring" value="slogp_VSA5 (Iter #27)"/>
<entry key="2597" type="xstring" value="slogp_VSA6 (Iter #27)"/>
<entry key="2598" type="xstring" value="slogp_VSA7 (Iter #27)"/>
<entry key="2599" type="xstring" value="slogp_VSA8 (Iter #27)"/>
<entry key="2600" type="xstring" value="slogp_VSA10 (Iter #27)"/>
<entry key="2601" type="xstring" value="slogp_VSA11 (Iter #27)"/>
<entry key="2602" type="xstring" value="slogp_VSA12 (Iter #27)"/>
<entry key="2603" type="xstring" value="smr_VSA1 (Iter #27)"/>
<entry key="2604" type="xstring" value="smr_VSA2 (Iter #27)"/>
<entry key="2605" type="xstring" value="smr_VSA3 (Iter #27)"/>
<entry key="2606" type="xstring" value="smr_VSA4 (Iter #27)"/>
<entry key="2607" type="xstring" value="smr_VSA5 (Iter #27)"/>
<entry key="2608" type="xstring" value="smr_VSA6 (Iter #27)"/>
<entry key="2609" type="xstring" value="smr_VSA7 (Iter #27)"/>
<entry key="2610" type="xstring" value="smr_VSA9 (Iter #27)"/>
<entry key="2611" type="xstring" value="smr_VSA10 (Iter #27)"/>
<entry key="2612" type="xstring" value="peoe_VSA1 (Iter #27)"/>
<entry key="2613" type="xstring" value="peoe_VSA2 (Iter #27)"/>
<entry key="2614" type="xstring" value="peoe_VSA3 (Iter #27)"/>
<entry key="2615" type="xstring" value="peoe_VSA4 (Iter #27)"/>
<entry key="2616" type="xstring" value="peoe_VSA5 (Iter #27)"/>
<entry key="2617" type="xstring" value="peoe_VSA6 (Iter #27)"/>
<entry key="2618" type="xstring" value="peoe_VSA7 (Iter #27)"/>
<entry key="2619" type="xstring" value="peoe_VSA8 (Iter #27)"/>
<entry key="2620" type="xstring" value="peoe_VSA9 (Iter #27)"/>
<entry key="2621" type="xstring" value="peoe_VSA10 (Iter #27)"/>
<entry key="2622" type="xstring" value="peoe_VSA11 (Iter #27)"/>
<entry key="2623" type="xstring" value="peoe_VSA12 (Iter #27)"/>
<entry key="2624" type="xstring" value="peoe_VSA13 (Iter #27)"/>
<entry key="2625" type="xstring" value="peoe_VSA14 (Iter #27)"/>
<entry key="2626" type="xstring" value="MQN1 (Iter #27)"/>
<entry key="2627" type="xstring" value="MQN2 (Iter #27)"/>
<entry key="2628" type="xstring" value="MQN3 (Iter #27)"/>
<entry key="2629" type="xstring" value="MQN4 (Iter #27)"/>
<entry key="2630" type="xstring" value="MQN5 (Iter #27)"/>
<entry key="2631" type="xstring" value="MQN6 (Iter #27)"/>
<entry key="2632" type="xstring" value="MQN7 (Iter #27)"/>
<entry key="2633" type="xstring" value="MQN8 (Iter #27)"/>
<entry key="2634" type="xstring" value="MQN9 (Iter #27)"/>
<entry key="2635" type="xstring" value="MQN10 (Iter #27)"/>
<entry key="2636" type="xstring" value="MQN11 (Iter #27)"/>
<entry key="2637" type="xstring" value="MQN13 (Iter #27)"/>
<entry key="2638" type="xstring" value="MQN14 (Iter #27)"/>
<entry key="2639" type="xstring" value="MQN15 (Iter #27)"/>
<entry key="2640" type="xstring" value="MQN16 (Iter #27)"/>
<entry key="2641" type="xstring" value="MQN20 (Iter #27)"/>
<entry key="2642" type="xstring" value="MQN24 (Iter #27)"/>
<entry key="2643" type="xstring" value="MQN26 (Iter #27)"/>
<entry key="2644" type="xstring" value="MQN27 (Iter #27)"/>
<entry key="2645" type="xstring" value="MQN28 (Iter #27)"/>
<entry key="2646" type="xstring" value="MQN29 (Iter #27)"/>
<entry key="2647" type="xstring" value="MQN30 (Iter #27)"/>
<entry key="2648" type="xstring" value="MQN31 (Iter #27)"/>
<entry key="2649" type="xstring" value="MQN32 (Iter #27)"/>
<entry key="2650" type="xstring" value="MQN33 (Iter #27)"/>
<entry key="2651" type="xstring" value="MQN34 (Iter #27)"/>
<entry key="2652" type="xstring" value="MQN35 (Iter #27)"/>
<entry key="2653" type="xstring" value="MQN36 (Iter #27)"/>
<entry key="2654" type="xstring" value="MQN37 (Iter #27)"/>
<entry key="2655" type="xstring" value="MQN38 (Iter #27)"/>
<entry key="2656" type="xstring" value="MQN39 (Iter #27)"/>
<entry key="2657" type="xstring" value="MQN40 (Iter #27)"/>
<entry key="2658" type="xstring" value="MQN41 (Iter #27)"/>
<entry key="2659" type="xstring" value="MQN42 (Iter #27)"/>
<entry key="2660" type="xstring" value="SlogP (Iter #28)"/>
<entry key="2661" type="xstring" value="LabuteASA (Iter #28)"/>
<entry key="2662" type="xstring" value="TPSA (Iter #28)"/>
<entry key="2663" type="xstring" value="NumLipinskiHBA (Iter #28)"/>
<entry key="2664" type="xstring" value="NumLipinskiHBD (Iter #28)"/>
<entry key="2665" type="xstring" value="NumRotatableBonds (Iter #28)"/>
<entry key="2666" type="xstring" value="NumHBA (Iter #28)"/>
<entry key="2667" type="xstring" value="NumAmideBonds (Iter #28)"/>
<entry key="2668" type="xstring" value="NumHeteroAtoms (Iter #28)"/>
<entry key="2669" type="xstring" value="NumStereocenters (Iter #28)"/>
<entry key="2670" type="xstring" value="NumRings (Iter #28)"/>
<entry key="2671" type="xstring" value="NumAromaticRings (Iter #28)"/>
<entry key="2672" type="xstring" value="NumSaturatedRings (Iter #28)"/>
<entry key="2673" type="xstring" value="NumAliphaticRings (Iter #28)"/>
<entry key="2674" type="xstring" value="NumAromaticHeterocycles (Iter #28)"/>
<entry key="2675" type="xstring" value="NumSaturatedHeterocycles (Iter #28)"/>
<entry key="2676" type="xstring" value="NumAliphaticHeterocycles (Iter #28)"/>
<entry key="2677" type="xstring" value="NumAromaticCarbocycles (Iter #28)"/>
<entry key="2678" type="xstring" value="NumSaturatedCarbocycles (Iter #28)"/>
<entry key="2679" type="xstring" value="NumAliphaticCarbocycles (Iter #28)"/>
<entry key="2680" type="xstring" value="FractionCSP3 (Iter #28)"/>
<entry key="2681" type="xstring" value="Chi3v (Iter #28)"/>
<entry key="2682" type="xstring" value="Chi2n (Iter #28)"/>
<entry key="2683" type="xstring" value="Chi4n (Iter #28)"/>
<entry key="2684" type="xstring" value="HallKierAlpha (Iter #28)"/>
<entry key="2685" type="xstring" value="kappa2 (Iter #28)"/>
<entry key="2686" type="xstring" value="kappa3 (Iter #28)"/>
<entry key="2687" type="xstring" value="slogp_VSA1 (Iter #28)"/>
<entry key="2688" type="xstring" value="slogp_VSA2 (Iter #28)"/>
<entry key="2689" type="xstring" value="slogp_VSA3 (Iter #28)"/>
<entry key="2690" type="xstring" value="slogp_VSA4 (Iter #28)"/>
<entry key="2691" type="xstring" value="slogp_VSA5 (Iter #28)"/>
<entry key="2692" type="xstring" value="slogp_VSA6 (Iter #28)"/>
<entry key="2693" type="xstring" value="slogp_VSA7 (Iter #28)"/>
<entry key="2694" type="xstring" value="slogp_VSA8 (Iter #28)"/>
<entry key="2695" type="xstring" value="slogp_VSA10 (Iter #28)"/>
<entry key="2696" type="xstring" value="slogp_VSA11 (Iter #28)"/>
<entry key="2697" type="xstring" value="slogp_VSA12 (Iter #28)"/>
<entry key="2698" type="xstring" value="smr_VSA1 (Iter #28)"/>
<entry key="2699" type="xstring" value="smr_VSA2 (Iter #28)"/>
<entry key="2700" type="xstring" value="smr_VSA3 (Iter #28)"/>
<entry key="2701" type="xstring" value="smr_VSA4 (Iter #28)"/>
<entry key="2702" type="xstring" value="smr_VSA5 (Iter #28)"/>
<entry key="2703" type="xstring" value="smr_VSA6 (Iter #28)"/>
<entry key="2704" type="xstring" value="smr_VSA7 (Iter #28)"/>
<entry key="2705" type="xstring" value="smr_VSA9 (Iter #28)"/>
<entry key="2706" type="xstring" value="smr_VSA10 (Iter #28)"/>
<entry key="2707" type="xstring" value="peoe_VSA1 (Iter #28)"/>
<entry key="2708" type="xstring" value="peoe_VSA2 (Iter #28)"/>
<entry key="2709" type="xstring" value="peoe_VSA3 (Iter #28)"/>
<entry key="2710" type="xstring" value="peoe_VSA4 (Iter #28)"/>
<entry key="2711" type="xstring" value="peoe_VSA5 (Iter #28)"/>
<entry key="2712" type="xstring" value="peoe_VSA6 (Iter #28)"/>
<entry key="2713" type="xstring" value="peoe_VSA7 (Iter #28)"/>
<entry key="2714" type="xstring" value="peoe_VSA8 (Iter #28)"/>
<entry key="2715" type="xstring" value="peoe_VSA9 (Iter #28)"/>
<entry key="2716" type="xstring" value="peoe_VSA10 (Iter #28)"/>
<entry key="2717" type="xstring" value="peoe_VSA11 (Iter #28)"/>
<entry key="2718" type="xstring" value="peoe_VSA12 (Iter #28)"/>
<entry key="2719" type="xstring" value="peoe_VSA13 (Iter #28)"/>
<entry key="2720" type="xstring" value="peoe_VSA14 (Iter #28)"/>
<entry key="2721" type="xstring" value="MQN1 (Iter #28)"/>
<entry key="2722" type="xstring" value="MQN2 (Iter #28)"/>
<entry key="2723" type="xstring" value="MQN3 (Iter #28)"/>
<entry key="2724" type="xstring" value="MQN4 (Iter #28)"/>
<entry key="2725" type="xstring" value="MQN5 (Iter #28)"/>
<entry key="2726" type="xstring" value="MQN6 (Iter #28)"/>
<entry key="2727" type="xstring" value="MQN7 (Iter #28)"/>
<entry key="2728" type="xstring" value="MQN8 (Iter #28)"/>
<entry key="2729" type="xstring" value="MQN9 (Iter #28)"/>
<entry key="2730" type="xstring" value="MQN10 (Iter #28)"/>
<entry key="2731" type="xstring" value="MQN11 (Iter #28)"/>
<entry key="2732" type="xstring" value="MQN13 (Iter #28)"/>
<entry key="2733" type="xstring" value="MQN14 (Iter #28)"/>
<entry key="2734" type="xstring" value="MQN15 (Iter #28)"/>
<entry key="2735" type="xstring" value="MQN16 (Iter #28)"/>
<entry key="2736" type="xstring" value="MQN20 (Iter #28)"/>
<entry key="2737" type="xstring" value="MQN24 (Iter #28)"/>
<entry key="2738" type="xstring" value="MQN26 (Iter #28)"/>
<entry key="2739" type="xstring" value="MQN27 (Iter #28)"/>
<entry key="2740" type="xstring" value="MQN28 (Iter #28)"/>
<entry key="2741" type="xstring" value="MQN29 (Iter #28)"/>
<entry key="2742" type="xstring" value="MQN30 (Iter #28)"/>
<entry key="2743" type="xstring" value="MQN31 (Iter #28)"/>
<entry key="2744" type="xstring" value="MQN32 (Iter #28)"/>
<entry key="2745" type="xstring" value="MQN33 (Iter #28)"/>
<entry key="2746" type="xstring" value="MQN34 (Iter #28)"/>
<entry key="2747" type="xstring" value="MQN35 (Iter #28)"/>
<entry key="2748" type="xstring" value="MQN36 (Iter #28)"/>
<entry key="2749" type="xstring" value="MQN37 (Iter #28)"/>
<entry key="2750" type="xstring" value="MQN38 (Iter #28)"/>
<entry key="2751" type="xstring" value="MQN39 (Iter #28)"/>
<entry key="2752" type="xstring" value="MQN40 (Iter #28)"/>
<entry key="2753" type="xstring" value="MQN41 (Iter #28)"/>
<entry key="2754" type="xstring" value="MQN42 (Iter #28)"/>
<entry key="2755" type="xstring" value="SlogP (Iter #29)"/>
<entry key="2756" type="xstring" value="LabuteASA (Iter #29)"/>
<entry key="2757" type="xstring" value="TPSA (Iter #29)"/>
<entry key="2758" type="xstring" value="NumLipinskiHBA (Iter #29)"/>
<entry key="2759" type="xstring" value="NumLipinskiHBD (Iter #29)"/>
<entry key="2760" type="xstring" value="NumRotatableBonds (Iter #29)"/>
<entry key="2761" type="xstring" value="NumHBA (Iter #29)"/>
<entry key="2762" type="xstring" value="NumAmideBonds (Iter #29)"/>
<entry key="2763" type="xstring" value="NumHeteroAtoms (Iter #29)"/>
<entry key="2764" type="xstring" value="NumStereocenters (Iter #29)"/>
<entry key="2765" type="xstring" value="NumRings (Iter #29)"/>
<entry key="2766" type="xstring" value="NumAromaticRings (Iter #29)"/>
<entry key="2767" type="xstring" value="NumSaturatedRings (Iter #29)"/>
<entry key="2768" type="xstring" value="NumAliphaticRings (Iter #29)"/>
<entry key="2769" type="xstring" value="NumAromaticHeterocycles (Iter #29)"/>
<entry key="2770" type="xstring" value="NumSaturatedHeterocycles (Iter #29)"/>
<entry key="2771" type="xstring" value="NumAliphaticHeterocycles (Iter #29)"/>
<entry key="2772" type="xstring" value="NumAromaticCarbocycles (Iter #29)"/>
<entry key="2773" type="xstring" value="NumSaturatedCarbocycles (Iter #29)"/>
<entry key="2774" type="xstring" value="NumAliphaticCarbocycles (Iter #29)"/>
<entry key="2775" type="xstring" value="FractionCSP3 (Iter #29)"/>
<entry key="2776" type="xstring" value="Chi3v (Iter #29)"/>
<entry key="2777" type="xstring" value="Chi2n (Iter #29)"/>
<entry key="2778" type="xstring" value="Chi4n (Iter #29)"/>
<entry key="2779" type="xstring" value="HallKierAlpha (Iter #29)"/>
<entry key="2780" type="xstring" value="kappa2 (Iter #29)"/>
<entry key="2781" type="xstring" value="kappa3 (Iter #29)"/>
<entry key="2782" type="xstring" value="slogp_VSA1 (Iter #29)"/>
<entry key="2783" type="xstring" value="slogp_VSA2 (Iter #29)"/>
<entry key="2784" type="xstring" value="slogp_VSA3 (Iter #29)"/>
<entry key="2785" type="xstring" value="slogp_VSA4 (Iter #29)"/>
<entry key="2786" type="xstring" value="slogp_VSA5 (Iter #29)"/>
<entry key="2787" type="xstring" value="slogp_VSA6 (Iter #29)"/>
<entry key="2788" type="xstring" value="slogp_VSA7 (Iter #29)"/>
<entry key="2789" type="xstring" value="slogp_VSA8 (Iter #29)"/>
<entry key="2790" type="xstring" value="slogp_VSA10 (Iter #29)"/>
<entry key="2791" type="xstring" value="slogp_VSA11 (Iter #29)"/>
<entry key="2792" type="xstring" value="slogp_VSA12 (Iter #29)"/>
<entry key="2793" type="xstring" value="smr_VSA1 (Iter #29)"/>
<entry key="2794" type="xstring" value="smr_VSA2 (Iter #29)"/>
<entry key="2795" type="xstring" value="smr_VSA3 (Iter #29)"/>
<entry key="2796" type="xstring" value="smr_VSA4 (Iter #29)"/>
<entry key="2797" type="xstring" value="smr_VSA5 (Iter #29)"/>
<entry key="2798" type="xstring" value="smr_VSA6 (Iter #29)"/>
<entry key="2799" type="xstring" value="smr_VSA7 (Iter #29)"/>
<entry key="2800" type="xstring" value="smr_VSA9 (Iter #29)"/>
<entry key="2801" type="xstring" value="smr_VSA10 (Iter #29)"/>
<entry key="2802" type="xstring" value="peoe_VSA1 (Iter #29)"/>
<entry key="2803" type="xstring" value="peoe_VSA2 (Iter #29)"/>
<entry key="2804" type="xstring" value="peoe_VSA3 (Iter #29)"/>
<entry key="2805" type="xstring" value="peoe_VSA4 (Iter #29)"/>
<entry key="2806" type="xstring" value="peoe_VSA5 (Iter #29)"/>
<entry key="2807" type="xstring" value="peoe_VSA6 (Iter #29)"/>
<entry key="2808" type="xstring" value="peoe_VSA7 (Iter #29)"/>
<entry key="2809" type="xstring" value="peoe_VSA8 (Iter #29)"/>
<entry key="2810" type="xstring" value="peoe_VSA9 (Iter #29)"/>
<entry key="2811" type="xstring" value="peoe_VSA10 (Iter #29)"/>
<entry key="2812" type="xstring" value="peoe_VSA11 (Iter #29)"/>
<entry key="2813" type="xstring" value="peoe_VSA12 (Iter #29)"/>
<entry key="2814" type="xstring" value="peoe_VSA13 (Iter #29)"/>
<entry key="2815" type="xstring" value="peoe_VSA14 (Iter #29)"/>
<entry key="2816" type="xstring" value="MQN1 (Iter #29)"/>
<entry key="2817" type="xstring" value="MQN2 (Iter #29)"/>
<entry key="2818" type="xstring" value="MQN3 (Iter #29)"/>
<entry key="2819" type="xstring" value="MQN4 (Iter #29)"/>
<entry key="2820" type="xstring" value="MQN5 (Iter #29)"/>
<entry key="2821" type="xstring" value="MQN6 (Iter #29)"/>
<entry key="2822" type="xstring" value="MQN7 (Iter #29)"/>
<entry key="2823" type="xstring" value="MQN8 (Iter #29)"/>
<entry key="2824" type="xstring" value="MQN9 (Iter #29)"/>
<entry key="2825" type="xstring" value="MQN10 (Iter #29)"/>
<entry key="2826" type="xstring" value="MQN11 (Iter #29)"/>
<entry key="2827" type="xstring" value="MQN13 (Iter #29)"/>
<entry key="2828" type="xstring" value="MQN14 (Iter #29)"/>
<entry key="2829" type="xstring" value="MQN15 (Iter #29)"/>
<entry key="2830" type="xstring" value="MQN16 (Iter #29)"/>
<entry key="2831" type="xstring" value="MQN20 (Iter #29)"/>
<entry key="2832" type="xstring" value="MQN24 (Iter #29)"/>
<entry key="2833" type="xstring" value="MQN26 (Iter #29)"/>
<entry key="2834" type="xstring" value="MQN27 (Iter #29)"/>
<entry key="2835" type="xstring" value="MQN28 (Iter #29)"/>
<entry key="2836" type="xstring" value="MQN29 (Iter #29)"/>
<entry key="2837" type="xstring" value="MQN30 (Iter #29)"/>
<entry key="2838" type="xstring" value="MQN31 (Iter #29)"/>
<entry key="2839" type="xstring" value="MQN32 (Iter #29)"/>
<entry key="2840" type="xstring" value="MQN33 (Iter #29)"/>
<entry key="2841" type="xstring" value="MQN34 (Iter #29)"/>
<entry key="2842" type="xstring" value="MQN35 (Iter #29)"/>
<entry key="2843" type="xstring" value="MQN36 (Iter #29)"/>
<entry key="2844" type="xstring" value="MQN37 (Iter #29)"/>
<entry key="2845" type="xstring" value="MQN38 (Iter #29)"/>
<entry key="2846" type="xstring" value="MQN39 (Iter #29)"/>
<entry key="2847" type="xstring" value="MQN40 (Iter #29)"/>
<entry key="2848" type="xstring" value="MQN41 (Iter #29)"/>
<entry key="2849" type="xstring" value="MQN42 (Iter #29)"/>
<entry key="2850" type="xstring" value="SlogP (Iter #30)"/>
<entry key="2851" type="xstring" value="LabuteASA (Iter #30)"/>
<entry key="2852" type="xstring" value="TPSA (Iter #30)"/>
<entry key="2853" type="xstring" value="NumLipinskiHBA (Iter #30)"/>
<entry key="2854" type="xstring" value="NumLipinskiHBD (Iter #30)"/>
<entry key="2855" type="xstring" value="NumRotatableBonds (Iter #30)"/>
<entry key="2856" type="xstring" value="NumHBA (Iter #30)"/>
<entry key="2857" type="xstring" value="NumAmideBonds (Iter #30)"/>
<entry key="2858" type="xstring" value="NumHeteroAtoms (Iter #30)"/>
<entry key="2859" type="xstring" value="NumStereocenters (Iter #30)"/>
<entry key="2860" type="xstring" value="NumRings (Iter #30)"/>
<entry key="2861" type="xstring" value="NumAromaticRings (Iter #30)"/>
<entry key="2862" type="xstring" value="NumSaturatedRings (Iter #30)"/>
<entry key="2863" type="xstring" value="NumAliphaticRings (Iter #30)"/>
<entry key="2864" type="xstring" value="NumAromaticHeterocycles (Iter #30)"/>
<entry key="2865" type="xstring" value="NumSaturatedHeterocycles (Iter #30)"/>
<entry key="2866" type="xstring" value="NumAliphaticHeterocycles (Iter #30)"/>
<entry key="2867" type="xstring" value="NumAromaticCarbocycles (Iter #30)"/>
<entry key="2868" type="xstring" value="NumSaturatedCarbocycles (Iter #30)"/>
<entry key="2869" type="xstring" value="NumAliphaticCarbocycles (Iter #30)"/>
<entry key="2870" type="xstring" value="FractionCSP3 (Iter #30)"/>
<entry key="2871" type="xstring" value="Chi3v (Iter #30)"/>
<entry key="2872" type="xstring" value="Chi2n (Iter #30)"/>
<entry key="2873" type="xstring" value="Chi4n (Iter #30)"/>
<entry key="2874" type="xstring" value="HallKierAlpha (Iter #30)"/>
<entry key="2875" type="xstring" value="kappa2 (Iter #30)"/>
<entry key="2876" type="xstring" value="kappa3 (Iter #30)"/>
<entry key="2877" type="xstring" value="slogp_VSA1 (Iter #30)"/>
<entry key="2878" type="xstring" value="slogp_VSA2 (Iter #30)"/>
<entry key="2879" type="xstring" value="slogp_VSA3 (Iter #30)"/>
<entry key="2880" type="xstring" value="slogp_VSA4 (Iter #30)"/>
<entry key="2881" type="xstring" value="slogp_VSA5 (Iter #30)"/>
<entry key="2882" type="xstring" value="slogp_VSA6 (Iter #30)"/>
<entry key="2883" type="xstring" value="slogp_VSA7 (Iter #30)"/>
<entry key="2884" type="xstring" value="slogp_VSA8 (Iter #30)"/>
<entry key="2885" type="xstring" value="slogp_VSA10 (Iter #30)"/>
<entry key="2886" type="xstring" value="slogp_VSA11 (Iter #30)"/>
<entry key="2887" type="xstring" value="slogp_VSA12 (Iter #30)"/>
<entry key="2888" type="xstring" value="smr_VSA1 (Iter #30)"/>
<entry key="2889" type="xstring" value="smr_VSA2 (Iter #30)"/>
<entry key="2890" type="xstring" value="smr_VSA3 (Iter #30)"/>
<entry key="2891" type="xstring" value="smr_VSA4 (Iter #30)"/>
<entry key="2892" type="xstring" value="smr_VSA5 (Iter #30)"/>
<entry key="2893" type="xstring" value="smr_VSA6 (Iter #30)"/>
<entry key="2894" type="xstring" value="smr_VSA7 (Iter #30)"/>
<entry key="2895" type="xstring" value="smr_VSA9 (Iter #30)"/>
<entry key="2896" type="xstring" value="smr_VSA10 (Iter #30)"/>
<entry key="2897" type="xstring" value="peoe_VSA1 (Iter #30)"/>
<entry key="2898" type="xstring" value="peoe_VSA2 (Iter #30)"/>
<entry key="2899" type="xstring" value="peoe_VSA3 (Iter #30)"/>
<entry key="2900" type="xstring" value="peoe_VSA4 (Iter #30)"/>
<entry key="2901" type="xstring" value="peoe_VSA5 (Iter #30)"/>
<entry key="2902" type="xstring" value="peoe_VSA6 (Iter #30)"/>
<entry key="2903" type="xstring" value="peoe_VSA7 (Iter #30)"/>
<entry key="2904" type="xstring" value="peoe_VSA8 (Iter #30)"/>
<entry key="2905" type="xstring" value="peoe_VSA9 (Iter #30)"/>
<entry key="2906" type="xstring" value="peoe_VSA10 (Iter #30)"/>
<entry key="2907" type="xstring" value="peoe_VSA11 (Iter #30)"/>
<entry key="2908" type="xstring" value="peoe_VSA12 (Iter #30)"/>
<entry key="2909" type="xstring" value="peoe_VSA13 (Iter #30)"/>
<entry key="2910" type="xstring" value="peoe_VSA14 (Iter #30)"/>
<entry key="2911" type="xstring" value="MQN1 (Iter #30)"/>
<entry key="2912" type="xstring" value="MQN2 (Iter #30)"/>
<entry key="2913" type="xstring" value="MQN3 (Iter #30)"/>
<entry key="2914" type="xstring" value="MQN4 (Iter #30)"/>
<entry key="2915" type="xstring" value="MQN5 (Iter #30)"/>
<entry key="2916" type="xstring" value="MQN6 (Iter #30)"/>
<entry key="2917" type="xstring" value="MQN7 (Iter #30)"/>
<entry key="2918" type="xstring" value="MQN8 (Iter #30)"/>
<entry key="2919" type="xstring" value="MQN9 (Iter #30)"/>
<entry key="2920" type="xstring" value="MQN10 (Iter #30)"/>
<entry key="2921" type="xstring" value="MQN11 (Iter #30)"/>
<entry key="2922" type="xstring" value="MQN13 (Iter #30)"/>
<entry key="2923" type="xstring" value="MQN14 (Iter #30)"/>
<entry key="2924" type="xstring" value="MQN15 (Iter #30)"/>
<entry key="2925" type="xstring" value="MQN16 (Iter #30)"/>
<entry key="2926" type="xstring" value="MQN20 (Iter #30)"/>
<entry key="2927" type="xstring" value="MQN24 (Iter #30)"/>
<entry key="2928" type="xstring" value="MQN26 (Iter #30)"/>
<entry key="2929" type="xstring" value="MQN27 (Iter #30)"/>
<entry key="2930" type="xstring" value="MQN28 (Iter #30)"/>
<entry key="2931" type="xstring" value="MQN29 (Iter #30)"/>
<entry key="2932" type="xstring" value="MQN30 (Iter #30)"/>
<entry key="2933" type="xstring" value="MQN31 (Iter #30)"/>
<entry key="2934" type="xstring" value="MQN32 (Iter #30)"/>
<entry key="2935" type="xstring" value="MQN33 (Iter #30)"/>
<entry key="2936" type="xstring" value="MQN34 (Iter #30)"/>
<entry key="2937" type="xstring" value="MQN35 (Iter #30)"/>
<entry key="2938" type="xstring" value="MQN36 (Iter #30)"/>
<entry key="2939" type="xstring" value="MQN37 (Iter #30)"/>
<entry key="2940" type="xstring" value="MQN38 (Iter #30)"/>
<entry key="2941" type="xstring" value="MQN39 (Iter #30)"/>
<entry key="2942" type="xstring" value="MQN40 (Iter #30)"/>
<entry key="2943" type="xstring" value="MQN41 (Iter #30)"/>
<entry key="2944" type="xstring" value="MQN42 (Iter #30)"/>
<entry key="2945" type="xstring" value="SlogP (Iter #31)"/>
<entry key="2946" type="xstring" value="LabuteASA (Iter #31)"/>
<entry key="2947" type="xstring" value="TPSA (Iter #31)"/>
<entry key="2948" type="xstring" value="NumLipinskiHBA (Iter #31)"/>
<entry key="2949" type="xstring" value="NumLipinskiHBD (Iter #31)"/>
<entry key="2950" type="xstring" value="NumRotatableBonds (Iter #31)"/>
<entry key="2951" type="xstring" value="NumHBA (Iter #31)"/>
<entry key="2952" type="xstring" value="NumAmideBonds (Iter #31)"/>
<entry key="2953" type="xstring" value="NumHeteroAtoms (Iter #31)"/>
<entry key="2954" type="xstring" value="NumStereocenters (Iter #31)"/>
<entry key="2955" type="xstring" value="NumRings (Iter #31)"/>
<entry key="2956" type="xstring" value="NumAromaticRings (Iter #31)"/>
<entry key="2957" type="xstring" value="NumSaturatedRings (Iter #31)"/>
<entry key="2958" type="xstring" value="NumAliphaticRings (Iter #31)"/>
<entry key="2959" type="xstring" value="NumAromaticHeterocycles (Iter #31)"/>
<entry key="2960" type="xstring" value="NumSaturatedHeterocycles (Iter #31)"/>
<entry key="2961" type="xstring" value="NumAliphaticHeterocycles (Iter #31)"/>
<entry key="2962" type="xstring" value="NumAromaticCarbocycles (Iter #31)"/>
<entry key="2963" type="xstring" value="NumSaturatedCarbocycles (Iter #31)"/>
<entry key="2964" type="xstring" value="NumAliphaticCarbocycles (Iter #31)"/>
<entry key="2965" type="xstring" value="FractionCSP3 (Iter #31)"/>
<entry key="2966" type="xstring" value="Chi3v (Iter #31)"/>
<entry key="2967" type="xstring" value="Chi2n (Iter #31)"/>
<entry key="2968" type="xstring" value="Chi4n (Iter #31)"/>
<entry key="2969" type="xstring" value="HallKierAlpha (Iter #31)"/>
<entry key="2970" type="xstring" value="kappa2 (Iter #31)"/>
<entry key="2971" type="xstring" value="kappa3 (Iter #31)"/>
<entry key="2972" type="xstring" value="slogp_VSA1 (Iter #31)"/>
<entry key="2973" type="xstring" value="slogp_VSA2 (Iter #31)"/>
<entry key="2974" type="xstring" value="slogp_VSA3 (Iter #31)"/>
<entry key="2975" type="xstring" value="slogp_VSA4 (Iter #31)"/>
<entry key="2976" type="xstring" value="slogp_VSA5 (Iter #31)"/>
<entry key="2977" type="xstring" value="slogp_VSA6 (Iter #31)"/>
<entry key="2978" type="xstring" value="slogp_VSA7 (Iter #31)"/>
<entry key="2979" type="xstring" value="slogp_VSA8 (Iter #31)"/>
<entry key="2980" type="xstring" value="slogp_VSA10 (Iter #31)"/>
<entry key="2981" type="xstring" value="slogp_VSA11 (Iter #31)"/>
<entry key="2982" type="xstring" value="slogp_VSA12 (Iter #31)"/>
<entry key="2983" type="xstring" value="smr_VSA1 (Iter #31)"/>
<entry key="2984" type="xstring" value="smr_VSA2 (Iter #31)"/>
<entry key="2985" type="xstring" value="smr_VSA3 (Iter #31)"/>
<entry key="2986" type="xstring" value="smr_VSA4 (Iter #31)"/>
<entry key="2987" type="xstring" value="smr_VSA5 (Iter #31)"/>
<entry key="2988" type="xstring" value="smr_VSA6 (Iter #31)"/>
<entry key="2989" type="xstring" value="smr_VSA7 (Iter #31)"/>
<entry key="2990" type="xstring" value="smr_VSA9 (Iter #31)"/>
<entry key="2991" type="xstring" value="smr_VSA10 (Iter #31)"/>
<entry key="2992" type="xstring" value="peoe_VSA1 (Iter #31)"/>
<entry key="2993" type="xstring" value="peoe_VSA2 (Iter #31)"/>
<entry key="2994" type="xstring" value="peoe_VSA3 (Iter #31)"/>
<entry key="2995" type="xstring" value="peoe_VSA4 (Iter #31)"/>
<entry key="2996" type="xstring" value="peoe_VSA5 (Iter #31)"/>
<entry key="2997" type="xstring" value="peoe_VSA6 (Iter #31)"/>
<entry key="2998" type="xstring" value="peoe_VSA7 (Iter #31)"/>
<entry key="2999" type="xstring" value="peoe_VSA8 (Iter #31)"/>
<entry key="3000" type="xstring" value="peoe_VSA9 (Iter #31)"/>
<entry key="3001" type="xstring" value="peoe_VSA10 (Iter #31)"/>
<entry key="3002" type="xstring" value="peoe_VSA11 (Iter #31)"/>
<entry key="3003" type="xstring" value="peoe_VSA12 (Iter #31)"/>
<entry key="3004" type="xstring" value="peoe_VSA13 (Iter #31)"/>
<entry key="3005" type="xstring" value="peoe_VSA14 (Iter #31)"/>
<entry key="3006" type="xstring" value="MQN1 (Iter #31)"/>
<entry key="3007" type="xstring" value="MQN2 (Iter #31)"/>
<entry key="3008" type="xstring" value="MQN3 (Iter #31)"/>
<entry key="3009" type="xstring" value="MQN4 (Iter #31)"/>
<entry key="3010" type="xstring" value="MQN5 (Iter #31)"/>
<entry key="3011" type="xstring" value="MQN6 (Iter #31)"/>
<entry key="3012" type="xstring" value="MQN7 (Iter #31)"/>
<entry key="3013" type="xstring" value="MQN8 (Iter #31)"/>
<entry key="3014" type="xstring" value="MQN9 (Iter #31)"/>
<entry key="3015" type="xstring" value="MQN10 (Iter #31)"/>
<entry key="3016" type="xstring" value="MQN11 (Iter #31)"/>
<entry key="3017" type="xstring" value="MQN13 (Iter #31)"/>
<entry key="3018" type="xstring" value="MQN14 (Iter #31)"/>
<entry key="3019" type="xstring" value="MQN15 (Iter #31)"/>
<entry key="3020" type="xstring" value="MQN16 (Iter #31)"/>
<entry key="3021" type="xstring" value="MQN20 (Iter #31)"/>
<entry key="3022" type="xstring" value="MQN24 (Iter #31)"/>
<entry key="3023" type="xstring" value="MQN26 (Iter #31)"/>
<entry key="3024" type="xstring" value="MQN27 (Iter #31)"/>
<entry key="3025" type="xstring" value="MQN28 (Iter #31)"/>
<entry key="3026" type="xstring" value="MQN29 (Iter #31)"/>
<entry key="3027" type="xstring" value="MQN30 (Iter #31)"/>
<entry key="3028" type="xstring" value="MQN31 (Iter #31)"/>
<entry key="3029" type="xstring" value="MQN32 (Iter #31)"/>
<entry key="3030" type="xstring" value="MQN33 (Iter #31)"/>
<entry key="3031" type="xstring" value="MQN34 (Iter #31)"/>
<entry key="3032" type="xstring" value="MQN35 (Iter #31)"/>
<entry key="3033" type="xstring" value="MQN36 (Iter #31)"/>
<entry key="3034" type="xstring" value="MQN37 (Iter #31)"/>
<entry key="3035" type="xstring" value="MQN38 (Iter #31)"/>
<entry key="3036" type="xstring" value="MQN39 (Iter #31)"/>
<entry key="3037" type="xstring" value="MQN40 (Iter #31)"/>
<entry key="3038" type="xstring" value="MQN41 (Iter #31)"/>
<entry key="3039" type="xstring" value="MQN42 (Iter #31)"/>
<entry key="3040" type="xstring" value="SlogP (Iter #32)"/>
<entry key="3041" type="xstring" value="LabuteASA (Iter #32)"/>
<entry key="3042" type="xstring" value="TPSA (Iter #32)"/>
<entry key="3043" type="xstring" value="NumLipinskiHBA (Iter #32)"/>
<entry key="3044" type="xstring" value="NumLipinskiHBD (Iter #32)"/>
<entry key="3045" type="xstring" value="NumRotatableBonds (Iter #32)"/>
<entry key="3046" type="xstring" value="NumHBA (Iter #32)"/>
<entry key="3047" type="xstring" value="NumAmideBonds (Iter #32)"/>
<entry key="3048" type="xstring" value="NumHeteroAtoms (Iter #32)"/>
<entry key="3049" type="xstring" value="NumStereocenters (Iter #32)"/>
<entry key="3050" type="xstring" value="NumRings (Iter #32)"/>
<entry key="3051" type="xstring" value="NumAromaticRings (Iter #32)"/>
<entry key="3052" type="xstring" value="NumSaturatedRings (Iter #32)"/>
<entry key="3053" type="xstring" value="NumAliphaticRings (Iter #32)"/>
<entry key="3054" type="xstring" value="NumAromaticHeterocycles (Iter #32)"/>
<entry key="3055" type="xstring" value="NumSaturatedHeterocycles (Iter #32)"/>
<entry key="3056" type="xstring" value="NumAliphaticHeterocycles (Iter #32)"/>
<entry key="3057" type="xstring" value="NumAromaticCarbocycles (Iter #32)"/>
<entry key="3058" type="xstring" value="NumSaturatedCarbocycles (Iter #32)"/>
<entry key="3059" type="xstring" value="NumAliphaticCarbocycles (Iter #32)"/>
<entry key="3060" type="xstring" value="FractionCSP3 (Iter #32)"/>
<entry key="3061" type="xstring" value="Chi3v (Iter #32)"/>
<entry key="3062" type="xstring" value="Chi2n (Iter #32)"/>
<entry key="3063" type="xstring" value="Chi4n (Iter #32)"/>
<entry key="3064" type="xstring" value="HallKierAlpha (Iter #32)"/>
<entry key="3065" type="xstring" value="kappa2 (Iter #32)"/>
<entry key="3066" type="xstring" value="kappa3 (Iter #32)"/>
<entry key="3067" type="xstring" value="slogp_VSA1 (Iter #32)"/>
<entry key="3068" type="xstring" value="slogp_VSA2 (Iter #32)"/>
<entry key="3069" type="xstring" value="slogp_VSA3 (Iter #32)"/>
<entry key="3070" type="xstring" value="slogp_VSA4 (Iter #32)"/>
<entry key="3071" type="xstring" value="slogp_VSA5 (Iter #32)"/>
<entry key="3072" type="xstring" value="slogp_VSA6 (Iter #32)"/>
<entry key="3073" type="xstring" value="slogp_VSA7 (Iter #32)"/>
<entry key="3074" type="xstring" value="slogp_VSA8 (Iter #32)"/>
<entry key="3075" type="xstring" value="slogp_VSA10 (Iter #32)"/>
<entry key="3076" type="xstring" value="slogp_VSA11 (Iter #32)"/>
<entry key="3077" type="xstring" value="slogp_VSA12 (Iter #32)"/>
<entry key="3078" type="xstring" value="smr_VSA1 (Iter #32)"/>
<entry key="3079" type="xstring" value="smr_VSA2 (Iter #32)"/>
<entry key="3080" type="xstring" value="smr_VSA3 (Iter #32)"/>
<entry key="3081" type="xstring" value="smr_VSA4 (Iter #32)"/>
<entry key="3082" type="xstring" value="smr_VSA5 (Iter #32)"/>
<entry key="3083" type="xstring" value="smr_VSA6 (Iter #32)"/>
<entry key="3084" type="xstring" value="smr_VSA7 (Iter #32)"/>
<entry key="3085" type="xstring" value="smr_VSA9 (Iter #32)"/>
<entry key="3086" type="xstring" value="smr_VSA10 (Iter #32)"/>
<entry key="3087" type="xstring" value="peoe_VSA1 (Iter #32)"/>
<entry key="3088" type="xstring" value="peoe_VSA2 (Iter #32)"/>
<entry key="3089" type="xstring" value="peoe_VSA3 (Iter #32)"/>
<entry key="3090" type="xstring" value="peoe_VSA4 (Iter #32)"/>
<entry key="3091" type="xstring" value="peoe_VSA5 (Iter #32)"/>
<entry key="3092" type="xstring" value="peoe_VSA6 (Iter #32)"/>
<entry key="3093" type="xstring" value="peoe_VSA7 (Iter #32)"/>
<entry key="3094" type="xstring" value="peoe_VSA8 (Iter #32)"/>
<entry key="3095" type="xstring" value="peoe_VSA9 (Iter #32)"/>
<entry key="3096" type="xstring" value="peoe_VSA10 (Iter #32)"/>
<entry key="3097" type="xstring" value="peoe_VSA11 (Iter #32)"/>
<entry key="3098" type="xstring" value="peoe_VSA12 (Iter #32)"/>
<entry key="3099" type="xstring" value="peoe_VSA13 (Iter #32)"/>
<entry key="3100" type="xstring" value="peoe_VSA14 (Iter #32)"/>
<entry key="3101" type="xstring" value="MQN1 (Iter #32)"/>
<entry key="3102" type="xstring" value="MQN2 (Iter #32)"/>
<entry key="3103" type="xstring" value="MQN3 (Iter #32)"/>
<entry key="3104" type="xstring" value="MQN4 (Iter #32)"/>
<entry key="3105" type="xstring" value="MQN5 (Iter #32)"/>
<entry key="3106" type="xstring" value="MQN6 (Iter #32)"/>
<entry key="3107" type="xstring" value="MQN7 (Iter #32)"/>
<entry key="3108" type="xstring" value="MQN8 (Iter #32)"/>
<entry key="3109" type="xstring" value="MQN9 (Iter #32)"/>
<entry key="3110" type="xstring" value="MQN10 (Iter #32)"/>
<entry key="3111" type="xstring" value="MQN11 (Iter #32)"/>
<entry key="3112" type="xstring" value="MQN13 (Iter #32)"/>
<entry key="3113" type="xstring" value="MQN14 (Iter #32)"/>
<entry key="3114" type="xstring" value="MQN15 (Iter #32)"/>
<entry key="3115" type="xstring" value="MQN16 (Iter #32)"/>
<entry key="3116" type="xstring" value="MQN20 (Iter #32)"/>
<entry key="3117" type="xstring" value="MQN24 (Iter #32)"/>
<entry key="3118" type="xstring" value="MQN26 (Iter #32)"/>
<entry key="3119" type="xstring" value="MQN27 (Iter #32)"/>
<entry key="3120" type="xstring" value="MQN28 (Iter #32)"/>
<entry key="3121" type="xstring" value="MQN29 (Iter #32)"/>
<entry key="3122" type="xstring" value="MQN30 (Iter #32)"/>
<entry key="3123" type="xstring" value="MQN31 (Iter #32)"/>
<entry key="3124" type="xstring" value="MQN32 (Iter #32)"/>
<entry key="3125" type="xstring" value="MQN33 (Iter #32)"/>
<entry key="3126" type="xstring" value="MQN34 (Iter #32)"/>
<entry key="3127" type="xstring" value="MQN35 (Iter #32)"/>
<entry key="3128" type="xstring" value="MQN36 (Iter #32)"/>
<entry key="3129" type="xstring" value="MQN37 (Iter #32)"/>
<entry key="3130" type="xstring" value="MQN38 (Iter #32)"/>
<entry key="3131" type="xstring" value="MQN39 (Iter #32)"/>
<entry key="3132" type="xstring" value="MQN40 (Iter #32)"/>
<entry key="3133" type="xstring" value="MQN41 (Iter #32)"/>
<entry key="3134" type="xstring" value="MQN42 (Iter #32)"/>
<entry key="3135" type="xstring" value="SlogP (Iter #33)"/>
<entry key="3136" type="xstring" value="LabuteASA (Iter #33)"/>
<entry key="3137" type="xstring" value="TPSA (Iter #33)"/>
<entry key="3138" type="xstring" value="NumLipinskiHBA (Iter #33)"/>
<entry key="3139" type="xstring" value="NumLipinskiHBD (Iter #33)"/>
<entry key="3140" type="xstring" value="NumRotatableBonds (Iter #33)"/>
<entry key="3141" type="xstring" value="NumHBA (Iter #33)"/>
<entry key="3142" type="xstring" value="NumAmideBonds (Iter #33)"/>
<entry key="3143" type="xstring" value="NumHeteroAtoms (Iter #33)"/>
<entry key="3144" type="xstring" value="NumStereocenters (Iter #33)"/>
<entry key="3145" type="xstring" value="NumRings (Iter #33)"/>
<entry key="3146" type="xstring" value="NumAromaticRings (Iter #33)"/>
<entry key="3147" type="xstring" value="NumSaturatedRings (Iter #33)"/>
<entry key="3148" type="xstring" value="NumAliphaticRings (Iter #33)"/>
<entry key="3149" type="xstring" value="NumAromaticHeterocycles (Iter #33)"/>
<entry key="3150" type="xstring" value="NumSaturatedHeterocycles (Iter #33)"/>
<entry key="3151" type="xstring" value="NumAliphaticHeterocycles (Iter #33)"/>
<entry key="3152" type="xstring" value="NumAromaticCarbocycles (Iter #33)"/>
<entry key="3153" type="xstring" value="NumSaturatedCarbocycles (Iter #33)"/>
<entry key="3154" type="xstring" value="NumAliphaticCarbocycles (Iter #33)"/>
<entry key="3155" type="xstring" value="FractionCSP3 (Iter #33)"/>
<entry key="3156" type="xstring" value="Chi3v (Iter #33)"/>
<entry key="3157" type="xstring" value="Chi2n (Iter #33)"/>
<entry key="3158" type="xstring" value="Chi4n (Iter #33)"/>
<entry key="3159" type="xstring" value="HallKierAlpha (Iter #33)"/>
<entry key="3160" type="xstring" value="kappa2 (Iter #33)"/>
<entry key="3161" type="xstring" value="kappa3 (Iter #33)"/>
<entry key="3162" type="xstring" value="slogp_VSA1 (Iter #33)"/>
<entry key="3163" type="xstring" value="slogp_VSA2 (Iter #33)"/>
<entry key="3164" type="xstring" value="slogp_VSA3 (Iter #33)"/>
<entry key="3165" type="xstring" value="slogp_VSA4 (Iter #33)"/>
<entry key="3166" type="xstring" value="slogp_VSA5 (Iter #33)"/>
<entry key="3167" type="xstring" value="slogp_VSA6 (Iter #33)"/>
<entry key="3168" type="xstring" value="slogp_VSA7 (Iter #33)"/>
<entry key="3169" type="xstring" value="slogp_VSA8 (Iter #33)"/>
<entry key="3170" type="xstring" value="slogp_VSA10 (Iter #33)"/>
<entry key="3171" type="xstring" value="slogp_VSA11 (Iter #33)"/>
<entry key="3172" type="xstring" value="slogp_VSA12 (Iter #33)"/>
<entry key="3173" type="xstring" value="smr_VSA1 (Iter #33)"/>
<entry key="3174" type="xstring" value="smr_VSA2 (Iter #33)"/>
<entry key="3175" type="xstring" value="smr_VSA3 (Iter #33)"/>
<entry key="3176" type="xstring" value="smr_VSA4 (Iter #33)"/>
<entry key="3177" type="xstring" value="smr_VSA5 (Iter #33)"/>
<entry key="3178" type="xstring" value="smr_VSA6 (Iter #33)"/>
<entry key="3179" type="xstring" value="smr_VSA7 (Iter #33)"/>
<entry key="3180" type="xstring" value="smr_VSA9 (Iter #33)"/>
<entry key="3181" type="xstring" value="smr_VSA10 (Iter #33)"/>
<entry key="3182" type="xstring" value="peoe_VSA1 (Iter #33)"/>
<entry key="3183" type="xstring" value="peoe_VSA2 (Iter #33)"/>
<entry key="3184" type="xstring" value="peoe_VSA3 (Iter #33)"/>
<entry key="3185" type="xstring" value="peoe_VSA4 (Iter #33)"/>
<entry key="3186" type="xstring" value="peoe_VSA5 (Iter #33)"/>
<entry key="3187" type="xstring" value="peoe_VSA6 (Iter #33)"/>
<entry key="3188" type="xstring" value="peoe_VSA7 (Iter #33)"/>
<entry key="3189" type="xstring" value="peoe_VSA8 (Iter #33)"/>
<entry key="3190" type="xstring" value="peoe_VSA9 (Iter #33)"/>
<entry key="3191" type="xstring" value="peoe_VSA10 (Iter #33)"/>
<entry key="3192" type="xstring" value="peoe_VSA11 (Iter #33)"/>
<entry key="3193" type="xstring" value="peoe_VSA12 (Iter #33)"/>
<entry key="3194" type="xstring" value="peoe_VSA13 (Iter #33)"/>
<entry key="3195" type="xstring" value="peoe_VSA14 (Iter #33)"/>
<entry key="3196" type="xstring" value="MQN1 (Iter #33)"/>
<entry key="3197" type="xstring" value="MQN2 (Iter #33)"/>
<entry key="3198" type="xstring" value="MQN3 (Iter #33)"/>
<entry key="3199" type="xstring" value="MQN4 (Iter #33)"/>
<entry key="3200" type="xstring" value="MQN5 (Iter #33)"/>
<entry key="3201" type="xstring" value="MQN6 (Iter #33)"/>
<entry key="3202" type="xstring" value="MQN7 (Iter #33)"/>
<entry key="3203" type="xstring" value="MQN8 (Iter #33)"/>
<entry key="3204" type="xstring" value="MQN9 (Iter #33)"/>
<entry key="3205" type="xstring" value="MQN10 (Iter #33)"/>
<entry key="3206" type="xstring" value="MQN11 (Iter #33)"/>
<entry key="3207" type="xstring" value="MQN13 (Iter #33)"/>
<entry key="3208" type="xstring" value="MQN14 (Iter #33)"/>
<entry key="3209" type="xstring" value="MQN15 (Iter #33)"/>
<entry key="3210" type="xstring" value="MQN16 (Iter #33)"/>
<entry key="3211" type="xstring" value="MQN20 (Iter #33)"/>
<entry key="3212" type="xstring" value="MQN24 (Iter #33)"/>
<entry key="3213" type="xstring" value="MQN26 (Iter #33)"/>
<entry key="3214" type="xstring" value="MQN27 (Iter #33)"/>
<entry key="3215" type="xstring" value="MQN28 (Iter #33)"/>
<entry key="3216" type="xstring" value="MQN29 (Iter #33)"/>
<entry key="3217" type="xstring" value="MQN30 (Iter #33)"/>
<entry key="3218" type="xstring" value="MQN31 (Iter #33)"/>
<entry key="3219" type="xstring" value="MQN32 (Iter #33)"/>
<entry key="3220" type="xstring" value="MQN33 (Iter #33)"/>
<entry key="3221" type="xstring" value="MQN34 (Iter #33)"/>
<entry key="3222" type="xstring" value="MQN35 (Iter #33)"/>
<entry key="3223" type="xstring" value="MQN36 (Iter #33)"/>
<entry key="3224" type="xstring" value="MQN37 (Iter #33)"/>
<entry key="3225" type="xstring" value="MQN38 (Iter #33)"/>
<entry key="3226" type="xstring" value="MQN39 (Iter #33)"/>
<entry key="3227" type="xstring" value="MQN40 (Iter #33)"/>
<entry key="3228" type="xstring" value="MQN41 (Iter #33)"/>
<entry key="3229" type="xstring" value="MQN42 (Iter #33)"/>
<entry key="3230" type="xstring" value="SlogP (Iter #34)"/>
<entry key="3231" type="xstring" value="LabuteASA (Iter #34)"/>
<entry key="3232" type="xstring" value="TPSA (Iter #34)"/>
<entry key="3233" type="xstring" value="NumLipinskiHBA (Iter #34)"/>
<entry key="3234" type="xstring" value="NumLipinskiHBD (Iter #34)"/>
<entry key="3235" type="xstring" value="NumRotatableBonds (Iter #34)"/>
<entry key="3236" type="xstring" value="NumHBA (Iter #34)"/>
<entry key="3237" type="xstring" value="NumAmideBonds (Iter #34)"/>
<entry key="3238" type="xstring" value="NumHeteroAtoms (Iter #34)"/>
<entry key="3239" type="xstring" value="NumStereocenters (Iter #34)"/>
<entry key="3240" type="xstring" value="NumRings (Iter #34)"/>
<entry key="3241" type="xstring" value="NumAromaticRings (Iter #34)"/>
<entry key="3242" type="xstring" value="NumSaturatedRings (Iter #34)"/>
<entry key="3243" type="xstring" value="NumAliphaticRings (Iter #34)"/>
<entry key="3244" type="xstring" value="NumAromaticHeterocycles (Iter #34)"/>
<entry key="3245" type="xstring" value="NumSaturatedHeterocycles (Iter #34)"/>
<entry key="3246" type="xstring" value="NumAliphaticHeterocycles (Iter #34)"/>
<entry key="3247" type="xstring" value="NumAromaticCarbocycles (Iter #34)"/>
<entry key="3248" type="xstring" value="NumSaturatedCarbocycles (Iter #34)"/>
<entry key="3249" type="xstring" value="NumAliphaticCarbocycles (Iter #34)"/>
<entry key="3250" type="xstring" value="FractionCSP3 (Iter #34)"/>
<entry key="3251" type="xstring" value="Chi3v (Iter #34)"/>
<entry key="3252" type="xstring" value="Chi2n (Iter #34)"/>
<entry key="3253" type="xstring" value="Chi4n (Iter #34)"/>
<entry key="3254" type="xstring" value="HallKierAlpha (Iter #34)"/>
<entry key="3255" type="xstring" value="kappa2 (Iter #34)"/>
<entry key="3256" type="xstring" value="kappa3 (Iter #34)"/>
<entry key="3257" type="xstring" value="slogp_VSA1 (Iter #34)"/>
<entry key="3258" type="xstring" value="slogp_VSA2 (Iter #34)"/>
<entry key="3259" type="xstring" value="slogp_VSA3 (Iter #34)"/>
<entry key="3260" type="xstring" value="slogp_VSA4 (Iter #34)"/>
<entry key="3261" type="xstring" value="slogp_VSA5 (Iter #34)"/>
<entry key="3262" type="xstring" value="slogp_VSA6 (Iter #34)"/>
<entry key="3263" type="xstring" value="slogp_VSA7 (Iter #34)"/>
<entry key="3264" type="xstring" value="slogp_VSA8 (Iter #34)"/>
<entry key="3265" type="xstring" value="slogp_VSA10 (Iter #34)"/>
<entry key="3266" type="xstring" value="slogp_VSA11 (Iter #34)"/>
<entry key="3267" type="xstring" value="slogp_VSA12 (Iter #34)"/>
<entry key="3268" type="xstring" value="smr_VSA1 (Iter #34)"/>
<entry key="3269" type="xstring" value="smr_VSA2 (Iter #34)"/>
<entry key="3270" type="xstring" value="smr_VSA3 (Iter #34)"/>
<entry key="3271" type="xstring" value="smr_VSA4 (Iter #34)"/>
<entry key="3272" type="xstring" value="smr_VSA5 (Iter #34)"/>
<entry key="3273" type="xstring" value="smr_VSA6 (Iter #34)"/>
<entry key="3274" type="xstring" value="smr_VSA7 (Iter #34)"/>
<entry key="3275" type="xstring" value="smr_VSA9 (Iter #34)"/>
<entry key="3276" type="xstring" value="smr_VSA10 (Iter #34)"/>
<entry key="3277" type="xstring" value="peoe_VSA1 (Iter #34)"/>
<entry key="3278" type="xstring" value="peoe_VSA2 (Iter #34)"/>
<entry key="3279" type="xstring" value="peoe_VSA3 (Iter #34)"/>
<entry key="3280" type="xstring" value="peoe_VSA4 (Iter #34)"/>
<entry key="3281" type="xstring" value="peoe_VSA5 (Iter #34)"/>
<entry key="3282" type="xstring" value="peoe_VSA6 (Iter #34)"/>
<entry key="3283" type="xstring" value="peoe_VSA7 (Iter #34)"/>
<entry key="3284" type="xstring" value="peoe_VSA8 (Iter #34)"/>
<entry key="3285" type="xstring" value="peoe_VSA9 (Iter #34)"/>
<entry key="3286" type="xstring" value="peoe_VSA10 (Iter #34)"/>
<entry key="3287" type="xstring" value="peoe_VSA11 (Iter #34)"/>
<entry key="3288" type="xstring" value="peoe_VSA12 (Iter #34)"/>
<entry key="3289" type="xstring" value="peoe_VSA13 (Iter #34)"/>
<entry key="3290" type="xstring" value="peoe_VSA14 (Iter #34)"/>
<entry key="3291" type="xstring" value="MQN1 (Iter #34)"/>
<entry key="3292" type="xstring" value="MQN2 (Iter #34)"/>
<entry key="3293" type="xstring" value="MQN3 (Iter #34)"/>
<entry key="3294" type="xstring" value="MQN4 (Iter #34)"/>
<entry key="3295" type="xstring" value="MQN5 (Iter #34)"/>
<entry key="3296" type="xstring" value="MQN6 (Iter #34)"/>
<entry key="3297" type="xstring" value="MQN7 (Iter #34)"/>
<entry key="3298" type="xstring" value="MQN8 (Iter #34)"/>
<entry key="3299" type="xstring" value="MQN9 (Iter #34)"/>
<entry key="3300" type="xstring" value="MQN10 (Iter #34)"/>
<entry key="3301" type="xstring" value="MQN11 (Iter #34)"/>
<entry key="3302" type="xstring" value="MQN13 (Iter #34)"/>
<entry key="3303" type="xstring" value="MQN14 (Iter #34)"/>
<entry key="3304" type="xstring" value="MQN15 (Iter #34)"/>
<entry key="3305" type="xstring" value="MQN16 (Iter #34)"/>
<entry key="3306" type="xstring" value="MQN20 (Iter #34)"/>
<entry key="3307" type="xstring" value="MQN24 (Iter #34)"/>
<entry key="3308" type="xstring" value="MQN26 (Iter #34)"/>
<entry key="3309" type="xstring" value="MQN27 (Iter #34)"/>
<entry key="3310" type="xstring" value="MQN28 (Iter #34)"/>
<entry key="3311" type="xstring" value="MQN29 (Iter #34)"/>
<entry key="3312" type="xstring" value="MQN30 (Iter #34)"/>
<entry key="3313" type="xstring" value="MQN31 (Iter #34)"/>
<entry key="3314" type="xstring" value="MQN32 (Iter #34)"/>
<entry key="3315" type="xstring" value="MQN33 (Iter #34)"/>
<entry key="3316" type="xstring" value="MQN34 (Iter #34)"/>
<entry key="3317" type="xstring" value="MQN35 (Iter #34)"/>
<entry key="3318" type="xstring" value="MQN36 (Iter #34)"/>
<entry key="3319" type="xstring" value="MQN37 (Iter #34)"/>
<entry key="3320" type="xstring" value="MQN38 (Iter #34)"/>
<entry key="3321" type="xstring" value="MQN39 (Iter #34)"/>
<entry key="3322" type="xstring" value="MQN40 (Iter #34)"/>
<entry key="3323" type="xstring" value="MQN41 (Iter #34)"/>
<entry key="3324" type="xstring" value="MQN42 (Iter #34)"/>
<entry key="3325" type="xstring" value="SlogP (Iter #35)"/>
<entry key="3326" type="xstring" value="LabuteASA (Iter #35)"/>
<entry key="3327" type="xstring" value="TPSA (Iter #35)"/>
<entry key="3328" type="xstring" value="NumLipinskiHBA (Iter #35)"/>
<entry key="3329" type="xstring" value="NumLipinskiHBD (Iter #35)"/>
<entry key="3330" type="xstring" value="NumRotatableBonds (Iter #35)"/>
<entry key="3331" type="xstring" value="NumHBA (Iter #35)"/>
<entry key="3332" type="xstring" value="NumAmideBonds (Iter #35)"/>
<entry key="3333" type="xstring" value="NumHeteroAtoms (Iter #35)"/>
<entry key="3334" type="xstring" value="NumStereocenters (Iter #35)"/>
<entry key="3335" type="xstring" value="NumRings (Iter #35)"/>
<entry key="3336" type="xstring" value="NumAromaticRings (Iter #35)"/>
<entry key="3337" type="xstring" value="NumSaturatedRings (Iter #35)"/>
<entry key="3338" type="xstring" value="NumAliphaticRings (Iter #35)"/>
<entry key="3339" type="xstring" value="NumAromaticHeterocycles (Iter #35)"/>
<entry key="3340" type="xstring" value="NumSaturatedHeterocycles (Iter #35)"/>
<entry key="3341" type="xstring" value="NumAliphaticHeterocycles (Iter #35)"/>
<entry key="3342" type="xstring" value="NumAromaticCarbocycles (Iter #35)"/>
<entry key="3343" type="xstring" value="NumSaturatedCarbocycles (Iter #35)"/>
<entry key="3344" type="xstring" value="NumAliphaticCarbocycles (Iter #35)"/>
<entry key="3345" type="xstring" value="FractionCSP3 (Iter #35)"/>
<entry key="3346" type="xstring" value="Chi3v (Iter #35)"/>
<entry key="3347" type="xstring" value="Chi2n (Iter #35)"/>
<entry key="3348" type="xstring" value="Chi4n (Iter #35)"/>
<entry key="3349" type="xstring" value="HallKierAlpha (Iter #35)"/>
<entry key="3350" type="xstring" value="kappa2 (Iter #35)"/>
<entry key="3351" type="xstring" value="kappa3 (Iter #35)"/>
<entry key="3352" type="xstring" value="slogp_VSA1 (Iter #35)"/>
<entry key="3353" type="xstring" value="slogp_VSA2 (Iter #35)"/>
<entry key="3354" type="xstring" value="slogp_VSA3 (Iter #35)"/>
<entry key="3355" type="xstring" value="slogp_VSA4 (Iter #35)"/>
<entry key="3356" type="xstring" value="slogp_VSA5 (Iter #35)"/>
<entry key="3357" type="xstring" value="slogp_VSA6 (Iter #35)"/>
<entry key="3358" type="xstring" value="slogp_VSA7 (Iter #35)"/>
<entry key="3359" type="xstring" value="slogp_VSA8 (Iter #35)"/>
<entry key="3360" type="xstring" value="slogp_VSA10 (Iter #35)"/>
<entry key="3361" type="xstring" value="slogp_VSA11 (Iter #35)"/>
<entry key="3362" type="xstring" value="slogp_VSA12 (Iter #35)"/>
<entry key="3363" type="xstring" value="smr_VSA1 (Iter #35)"/>
<entry key="3364" type="xstring" value="smr_VSA2 (Iter #35)"/>
<entry key="3365" type="xstring" value="smr_VSA3 (Iter #35)"/>
<entry key="3366" type="xstring" value="smr_VSA4 (Iter #35)"/>
<entry key="3367" type="xstring" value="smr_VSA5 (Iter #35)"/>
<entry key="3368" type="xstring" value="smr_VSA6 (Iter #35)"/>
<entry key="3369" type="xstring" value="smr_VSA7 (Iter #35)"/>
<entry key="3370" type="xstring" value="smr_VSA9 (Iter #35)"/>
<entry key="3371" type="xstring" value="smr_VSA10 (Iter #35)"/>
<entry key="3372" type="xstring" value="peoe_VSA1 (Iter #35)"/>
<entry key="3373" type="xstring" value="peoe_VSA2 (Iter #35)"/>
<entry key="3374" type="xstring" value="peoe_VSA3 (Iter #35)"/>
<entry key="3375" type="xstring" value="peoe_VSA4 (Iter #35)"/>
<entry key="3376" type="xstring" value="peoe_VSA5 (Iter #35)"/>
<entry key="3377" type="xstring" value="peoe_VSA6 (Iter #35)"/>
<entry key="3378" type="xstring" value="peoe_VSA7 (Iter #35)"/>
<entry key="3379" type="xstring" value="peoe_VSA8 (Iter #35)"/>
<entry key="3380" type="xstring" value="peoe_VSA9 (Iter #35)"/>
<entry key="3381" type="xstring" value="peoe_VSA10 (Iter #35)"/>
<entry key="3382" type="xstring" value="peoe_VSA11 (Iter #35)"/>
<entry key="3383" type="xstring" value="peoe_VSA12 (Iter #35)"/>
<entry key="3384" type="xstring" value="peoe_VSA13 (Iter #35)"/>
<entry key="3385" type="xstring" value="peoe_VSA14 (Iter #35)"/>
<entry key="3386" type="xstring" value="MQN1 (Iter #35)"/>
<entry key="3387" type="xstring" value="MQN2 (Iter #35)"/>
<entry key="3388" type="xstring" value="MQN3 (Iter #35)"/>
<entry key="3389" type="xstring" value="MQN4 (Iter #35)"/>
<entry key="3390" type="xstring" value="MQN5 (Iter #35)"/>
<entry key="3391" type="xstring" value="MQN6 (Iter #35)"/>
<entry key="3392" type="xstring" value="MQN7 (Iter #35)"/>
<entry key="3393" type="xstring" value="MQN8 (Iter #35)"/>
<entry key="3394" type="xstring" value="MQN9 (Iter #35)"/>
<entry key="3395" type="xstring" value="MQN10 (Iter #35)"/>
<entry key="3396" type="xstring" value="MQN11 (Iter #35)"/>
<entry key="3397" type="xstring" value="MQN13 (Iter #35)"/>
<entry key="3398" type="xstring" value="MQN14 (Iter #35)"/>
<entry key="3399" type="xstring" value="MQN15 (Iter #35)"/>
<entry key="3400" type="xstring" value="MQN16 (Iter #35)"/>
<entry key="3401" type="xstring" value="MQN20 (Iter #35)"/>
<entry key="3402" type="xstring" value="MQN24 (Iter #35)"/>
<entry key="3403" type="xstring" value="MQN26 (Iter #35)"/>
<entry key="3404" type="xstring" value="MQN27 (Iter #35)"/>
<entry key="3405" type="xstring" value="MQN28 (Iter #35)"/>
<entry key="3406" type="xstring" value="MQN29 (Iter #35)"/>
<entry key="3407" type="xstring" value="MQN30 (Iter #35)"/>
<entry key="3408" type="xstring" value="MQN31 (Iter #35)"/>
<entry key="3409" type="xstring" value="MQN32 (Iter #35)"/>
<entry key="3410" type="xstring" value="MQN33 (Iter #35)"/>
<entry key="3411" type="xstring" value="MQN34 (Iter #35)"/>
<entry key="3412" type="xstring" value="MQN35 (Iter #35)"/>
<entry key="3413" type="xstring" value="MQN36 (Iter #35)"/>
<entry key="3414" type="xstring" value="MQN37 (Iter #35)"/>
<entry key="3415" type="xstring" value="MQN38 (Iter #35)"/>
<entry key="3416" type="xstring" value="MQN39 (Iter #35)"/>
<entry key="3417" type="xstring" value="MQN40 (Iter #35)"/>
<entry key="3418" type="xstring" value="MQN41 (Iter #35)"/>
<entry key="3419" type="xstring" value="MQN42 (Iter #35)"/>
<entry key="3420" type="xstring" value="SlogP (Iter #36)"/>
<entry key="3421" type="xstring" value="LabuteASA (Iter #36)"/>
<entry key="3422" type="xstring" value="TPSA (Iter #36)"/>
<entry key="3423" type="xstring" value="NumLipinskiHBA (Iter #36)"/>
<entry key="3424" type="xstring" value="NumLipinskiHBD (Iter #36)"/>
<entry key="3425" type="xstring" value="NumRotatableBonds (Iter #36)"/>
<entry key="3426" type="xstring" value="NumHBA (Iter #36)"/>
<entry key="3427" type="xstring" value="NumAmideBonds (Iter #36)"/>
<entry key="3428" type="xstring" value="NumHeteroAtoms (Iter #36)"/>
<entry key="3429" type="xstring" value="NumStereocenters (Iter #36)"/>
<entry key="3430" type="xstring" value="NumRings (Iter #36)"/>
<entry key="3431" type="xstring" value="NumAromaticRings (Iter #36)"/>
<entry key="3432" type="xstring" value="NumSaturatedRings (Iter #36)"/>
<entry key="3433" type="xstring" value="NumAliphaticRings (Iter #36)"/>
<entry key="3434" type="xstring" value="NumAromaticHeterocycles (Iter #36)"/>
<entry key="3435" type="xstring" value="NumSaturatedHeterocycles (Iter #36)"/>
<entry key="3436" type="xstring" value="NumAliphaticHeterocycles (Iter #36)"/>
<entry key="3437" type="xstring" value="NumAromaticCarbocycles (Iter #36)"/>
<entry key="3438" type="xstring" value="NumSaturatedCarbocycles (Iter #36)"/>
<entry key="3439" type="xstring" value="NumAliphaticCarbocycles (Iter #36)"/>
<entry key="3440" type="xstring" value="FractionCSP3 (Iter #36)"/>
<entry key="3441" type="xstring" value="Chi3v (Iter #36)"/>
<entry key="3442" type="xstring" value="Chi2n (Iter #36)"/>
<entry key="3443" type="xstring" value="Chi4n (Iter #36)"/>
<entry key="3444" type="xstring" value="HallKierAlpha (Iter #36)"/>
<entry key="3445" type="xstring" value="kappa2 (Iter #36)"/>
<entry key="3446" type="xstring" value="kappa3 (Iter #36)"/>
<entry key="3447" type="xstring" value="slogp_VSA1 (Iter #36)"/>
<entry key="3448" type="xstring" value="slogp_VSA2 (Iter #36)"/>
<entry key="3449" type="xstring" value="slogp_VSA3 (Iter #36)"/>
<entry key="3450" type="xstring" value="slogp_VSA4 (Iter #36)"/>
<entry key="3451" type="xstring" value="slogp_VSA5 (Iter #36)"/>
<entry key="3452" type="xstring" value="slogp_VSA6 (Iter #36)"/>
<entry key="3453" type="xstring" value="slogp_VSA7 (Iter #36)"/>
<entry key="3454" type="xstring" value="slogp_VSA8 (Iter #36)"/>
<entry key="3455" type="xstring" value="slogp_VSA10 (Iter #36)"/>
<entry key="3456" type="xstring" value="slogp_VSA11 (Iter #36)"/>
<entry key="3457" type="xstring" value="slogp_VSA12 (Iter #36)"/>
<entry key="3458" type="xstring" value="smr_VSA1 (Iter #36)"/>
<entry key="3459" type="xstring" value="smr_VSA2 (Iter #36)"/>
<entry key="3460" type="xstring" value="smr_VSA3 (Iter #36)"/>
<entry key="3461" type="xstring" value="smr_VSA4 (Iter #36)"/>
<entry key="3462" type="xstring" value="smr_VSA5 (Iter #36)"/>
<entry key="3463" type="xstring" value="smr_VSA6 (Iter #36)"/>
<entry key="3464" type="xstring" value="smr_VSA7 (Iter #36)"/>
<entry key="3465" type="xstring" value="smr_VSA9 (Iter #36)"/>
<entry key="3466" type="xstring" value="smr_VSA10 (Iter #36)"/>
<entry key="3467" type="xstring" value="peoe_VSA1 (Iter #36)"/>
<entry key="3468" type="xstring" value="peoe_VSA2 (Iter #36)"/>
<entry key="3469" type="xstring" value="peoe_VSA3 (Iter #36)"/>
<entry key="3470" type="xstring" value="peoe_VSA4 (Iter #36)"/>
<entry key="3471" type="xstring" value="peoe_VSA5 (Iter #36)"/>
<entry key="3472" type="xstring" value="peoe_VSA6 (Iter #36)"/>
<entry key="3473" type="xstring" value="peoe_VSA7 (Iter #36)"/>
<entry key="3474" type="xstring" value="peoe_VSA8 (Iter #36)"/>
<entry key="3475" type="xstring" value="peoe_VSA9 (Iter #36)"/>
<entry key="3476" type="xstring" value="peoe_VSA10 (Iter #36)"/>
<entry key="3477" type="xstring" value="peoe_VSA11 (Iter #36)"/>
<entry key="3478" type="xstring" value="peoe_VSA12 (Iter #36)"/>
<entry key="3479" type="xstring" value="peoe_VSA13 (Iter #36)"/>
<entry key="3480" type="xstring" value="peoe_VSA14 (Iter #36)"/>
<entry key="3481" type="xstring" value="MQN1 (Iter #36)"/>
<entry key="3482" type="xstring" value="MQN2 (Iter #36)"/>
<entry key="3483" type="xstring" value="MQN3 (Iter #36)"/>
<entry key="3484" type="xstring" value="MQN4 (Iter #36)"/>
<entry key="3485" type="xstring" value="MQN5 (Iter #36)"/>
<entry key="3486" type="xstring" value="MQN6 (Iter #36)"/>
<entry key="3487" type="xstring" value="MQN7 (Iter #36)"/>
<entry key="3488" type="xstring" value="MQN8 (Iter #36)"/>
<entry key="3489" type="xstring" value="MQN9 (Iter #36)"/>
<entry key="3490" type="xstring" value="MQN10 (Iter #36)"/>
<entry key="3491" type="xstring" value="MQN11 (Iter #36)"/>
<entry key="3492" type="xstring" value="MQN13 (Iter #36)"/>
<entry key="3493" type="xstring" value="MQN14 (Iter #36)"/>
<entry key="3494" type="xstring" value="MQN15 (Iter #36)"/>
<entry key="3495" type="xstring" value="MQN16 (Iter #36)"/>
<entry key="3496" type="xstring" value="MQN20 (Iter #36)"/>
<entry key="3497" type="xstring" value="MQN24 (Iter #36)"/>
<entry key="3498" type="xstring" value="MQN26 (Iter #36)"/>
<entry key="3499" type="xstring" value="MQN27 (Iter #36)"/>
<entry key="3500" type="xstring" value="MQN28 (Iter #36)"/>
<entry key="3501" type="xstring" value="MQN29 (Iter #36)"/>
<entry key="3502" type="xstring" value="MQN30 (Iter #36)"/>
<entry key="3503" type="xstring" value="MQN31 (Iter #36)"/>
<entry key="3504" type="xstring" value="MQN32 (Iter #36)"/>
<entry key="3505" type="xstring" value="MQN33 (Iter #36)"/>
<entry key="3506" type="xstring" value="MQN34 (Iter #36)"/>
<entry key="3507" type="xstring" value="MQN35 (Iter #36)"/>
<entry key="3508" type="xstring" value="MQN36 (Iter #36)"/>
<entry key="3509" type="xstring" value="MQN37 (Iter #36)"/>
<entry key="3510" type="xstring" value="MQN38 (Iter #36)"/>
<entry key="3511" type="xstring" value="MQN39 (Iter #36)"/>
<entry key="3512" type="xstring" value="MQN40 (Iter #36)"/>
<entry key="3513" type="xstring" value="MQN41 (Iter #36)"/>
<entry key="3514" type="xstring" value="MQN42 (Iter #36)"/>
<entry key="3515" type="xstring" value="SlogP (Iter #37)"/>
<entry key="3516" type="xstring" value="LabuteASA (Iter #37)"/>
<entry key="3517" type="xstring" value="TPSA (Iter #37)"/>
<entry key="3518" type="xstring" value="NumLipinskiHBA (Iter #37)"/>
<entry key="3519" type="xstring" value="NumLipinskiHBD (Iter #37)"/>
<entry key="3520" type="xstring" value="NumRotatableBonds (Iter #37)"/>
<entry key="3521" type="xstring" value="NumHBA (Iter #37)"/>
<entry key="3522" type="xstring" value="NumAmideBonds (Iter #37)"/>
<entry key="3523" type="xstring" value="NumHeteroAtoms (Iter #37)"/>
<entry key="3524" type="xstring" value="NumStereocenters (Iter #37)"/>
<entry key="3525" type="xstring" value="NumRings (Iter #37)"/>
<entry key="3526" type="xstring" value="NumAromaticRings (Iter #37)"/>
<entry key="3527" type="xstring" value="NumSaturatedRings (Iter #37)"/>
<entry key="3528" type="xstring" value="NumAliphaticRings (Iter #37)"/>
<entry key="3529" type="xstring" value="NumAromaticHeterocycles (Iter #37)"/>
<entry key="3530" type="xstring" value="NumSaturatedHeterocycles (Iter #37)"/>
<entry key="3531" type="xstring" value="NumAliphaticHeterocycles (Iter #37)"/>
<entry key="3532" type="xstring" value="NumAromaticCarbocycles (Iter #37)"/>
<entry key="3533" type="xstring" value="NumSaturatedCarbocycles (Iter #37)"/>
<entry key="3534" type="xstring" value="NumAliphaticCarbocycles (Iter #37)"/>
<entry key="3535" type="xstring" value="FractionCSP3 (Iter #37)"/>
<entry key="3536" type="xstring" value="Chi3v (Iter #37)"/>
<entry key="3537" type="xstring" value="Chi2n (Iter #37)"/>
<entry key="3538" type="xstring" value="Chi4n (Iter #37)"/>
<entry key="3539" type="xstring" value="HallKierAlpha (Iter #37)"/>
<entry key="3540" type="xstring" value="kappa2 (Iter #37)"/>
<entry key="3541" type="xstring" value="kappa3 (Iter #37)"/>
<entry key="3542" type="xstring" value="slogp_VSA1 (Iter #37)"/>
<entry key="3543" type="xstring" value="slogp_VSA2 (Iter #37)"/>
<entry key="3544" type="xstring" value="slogp_VSA3 (Iter #37)"/>
<entry key="3545" type="xstring" value="slogp_VSA4 (Iter #37)"/>
<entry key="3546" type="xstring" value="slogp_VSA5 (Iter #37)"/>
<entry key="3547" type="xstring" value="slogp_VSA6 (Iter #37)"/>
<entry key="3548" type="xstring" value="slogp_VSA7 (Iter #37)"/>
<entry key="3549" type="xstring" value="slogp_VSA8 (Iter #37)"/>
<entry key="3550" type="xstring" value="slogp_VSA10 (Iter #37)"/>
<entry key="3551" type="xstring" value="slogp_VSA11 (Iter #37)"/>
<entry key="3552" type="xstring" value="slogp_VSA12 (Iter #37)"/>
<entry key="3553" type="xstring" value="smr_VSA1 (Iter #37)"/>
<entry key="3554" type="xstring" value="smr_VSA2 (Iter #37)"/>
<entry key="3555" type="xstring" value="smr_VSA3 (Iter #37)"/>
<entry key="3556" type="xstring" value="smr_VSA4 (Iter #37)"/>
<entry key="3557" type="xstring" value="smr_VSA5 (Iter #37)"/>
<entry key="3558" type="xstring" value="smr_VSA6 (Iter #37)"/>
<entry key="3559" type="xstring" value="smr_VSA7 (Iter #37)"/>
<entry key="3560" type="xstring" value="smr_VSA9 (Iter #37)"/>
<entry key="3561" type="xstring" value="smr_VSA10 (Iter #37)"/>
<entry key="3562" type="xstring" value="peoe_VSA1 (Iter #37)"/>
<entry key="3563" type="xstring" value="peoe_VSA2 (Iter #37)"/>
<entry key="3564" type="xstring" value="peoe_VSA3 (Iter #37)"/>
<entry key="3565" type="xstring" value="peoe_VSA4 (Iter #37)"/>
<entry key="3566" type="xstring" value="peoe_VSA5 (Iter #37)"/>
<entry key="3567" type="xstring" value="peoe_VSA6 (Iter #37)"/>
<entry key="3568" type="xstring" value="peoe_VSA7 (Iter #37)"/>
<entry key="3569" type="xstring" value="peoe_VSA8 (Iter #37)"/>
<entry key="3570" type="xstring" value="peoe_VSA9 (Iter #37)"/>
<entry key="3571" type="xstring" value="peoe_VSA10 (Iter #37)"/>
<entry key="3572" type="xstring" value="peoe_VSA11 (Iter #37)"/>
<entry key="3573" type="xstring" value="peoe_VSA12 (Iter #37)"/>
<entry key="3574" type="xstring" value="peoe_VSA13 (Iter #37)"/>
<entry key="3575" type="xstring" value="peoe_VSA14 (Iter #37)"/>
<entry key="3576" type="xstring" value="MQN1 (Iter #37)"/>
<entry key="3577" type="xstring" value="MQN2 (Iter #37)"/>
<entry key="3578" type="xstring" value="MQN3 (Iter #37)"/>
<entry key="3579" type="xstring" value="MQN4 (Iter #37)"/>
<entry key="3580" type="xstring" value="MQN5 (Iter #37)"/>
<entry key="3581" type="xstring" value="MQN6 (Iter #37)"/>
<entry key="3582" type="xstring" value="MQN7 (Iter #37)"/>
<entry key="3583" type="xstring" value="MQN8 (Iter #37)"/>
<entry key="3584" type="xstring" value="MQN9 (Iter #37)"/>
<entry key="3585" type="xstring" value="MQN10 (Iter #37)"/>
<entry key="3586" type="xstring" value="MQN11 (Iter #37)"/>
<entry key="3587" type="xstring" value="MQN13 (Iter #37)"/>
<entry key="3588" type="xstring" value="MQN14 (Iter #37)"/>
<entry key="3589" type="xstring" value="MQN15 (Iter #37)"/>
<entry key="3590" type="xstring" value="MQN16 (Iter #37)"/>
<entry key="3591" type="xstring" value="MQN20 (Iter #37)"/>
<entry key="3592" type="xstring" value="MQN24 (Iter #37)"/>
<entry key="3593" type="xstring" value="MQN26 (Iter #37)"/>
<entry key="3594" type="xstring" value="MQN27 (Iter #37)"/>
<entry key="3595" type="xstring" value="MQN28 (Iter #37)"/>
<entry key="3596" type="xstring" value="MQN29 (Iter #37)"/>
<entry key="3597" type="xstring" value="MQN30 (Iter #37)"/>
<entry key="3598" type="xstring" value="MQN31 (Iter #37)"/>
<entry key="3599" type="xstring" value="MQN32 (Iter #37)"/>
<entry key="3600" type="xstring" value="MQN33 (Iter #37)"/>
<entry key="3601" type="xstring" value="MQN34 (Iter #37)"/>
<entry key="3602" type="xstring" value="MQN35 (Iter #37)"/>
<entry key="3603" type="xstring" value="MQN36 (Iter #37)"/>
<entry key="3604" type="xstring" value="MQN37 (Iter #37)"/>
<entry key="3605" type="xstring" value="MQN38 (Iter #37)"/>
<entry key="3606" type="xstring" value="MQN39 (Iter #37)"/>
<entry key="3607" type="xstring" value="MQN40 (Iter #37)"/>
<entry key="3608" type="xstring" value="MQN41 (Iter #37)"/>
<entry key="3609" type="xstring" value="MQN42 (Iter #37)"/>
<entry key="3610" type="xstring" value="SlogP (Iter #38)"/>
<entry key="3611" type="xstring" value="LabuteASA (Iter #38)"/>
<entry key="3612" type="xstring" value="TPSA (Iter #38)"/>
<entry key="3613" type="xstring" value="NumLipinskiHBA (Iter #38)"/>
<entry key="3614" type="xstring" value="NumLipinskiHBD (Iter #38)"/>
<entry key="3615" type="xstring" value="NumRotatableBonds (Iter #38)"/>
<entry key="3616" type="xstring" value="NumHBA (Iter #38)"/>
<entry key="3617" type="xstring" value="NumAmideBonds (Iter #38)"/>
<entry key="3618" type="xstring" value="NumHeteroAtoms (Iter #38)"/>
<entry key="3619" type="xstring" value="NumStereocenters (Iter #38)"/>
<entry key="3620" type="xstring" value="NumRings (Iter #38)"/>
<entry key="3621" type="xstring" value="NumAromaticRings (Iter #38)"/>
<entry key="3622" type="xstring" value="NumSaturatedRings (Iter #38)"/>
<entry key="3623" type="xstring" value="NumAliphaticRings (Iter #38)"/>
<entry key="3624" type="xstring" value="NumAromaticHeterocycles (Iter #38)"/>
<entry key="3625" type="xstring" value="NumSaturatedHeterocycles (Iter #38)"/>
<entry key="3626" type="xstring" value="NumAliphaticHeterocycles (Iter #38)"/>
<entry key="3627" type="xstring" value="NumAromaticCarbocycles (Iter #38)"/>
<entry key="3628" type="xstring" value="NumSaturatedCarbocycles (Iter #38)"/>
<entry key="3629" type="xstring" value="NumAliphaticCarbocycles (Iter #38)"/>
<entry key="3630" type="xstring" value="FractionCSP3 (Iter #38)"/>
<entry key="3631" type="xstring" value="Chi3v (Iter #38)"/>
<entry key="3632" type="xstring" value="Chi2n (Iter #38)"/>
<entry key="3633" type="xstring" value="Chi4n (Iter #38)"/>
<entry key="3634" type="xstring" value="HallKierAlpha (Iter #38)"/>
<entry key="3635" type="xstring" value="kappa2 (Iter #38)"/>
<entry key="3636" type="xstring" value="kappa3 (Iter #38)"/>
<entry key="3637" type="xstring" value="slogp_VSA1 (Iter #38)"/>
<entry key="3638" type="xstring" value="slogp_VSA2 (Iter #38)"/>
<entry key="3639" type="xstring" value="slogp_VSA3 (Iter #38)"/>
<entry key="3640" type="xstring" value="slogp_VSA4 (Iter #38)"/>
<entry key="3641" type="xstring" value="slogp_VSA5 (Iter #38)"/>
<entry key="3642" type="xstring" value="slogp_VSA6 (Iter #38)"/>
<entry key="3643" type="xstring" value="slogp_VSA7 (Iter #38)"/>
<entry key="3644" type="xstring" value="slogp_VSA8 (Iter #38)"/>
<entry key="3645" type="xstring" value="slogp_VSA10 (Iter #38)"/>
<entry key="3646" type="xstring" value="slogp_VSA11 (Iter #38)"/>
<entry key="3647" type="xstring" value="slogp_VSA12 (Iter #38)"/>
<entry key="3648" type="xstring" value="smr_VSA1 (Iter #38)"/>
<entry key="3649" type="xstring" value="smr_VSA2 (Iter #38)"/>
<entry key="3650" type="xstring" value="smr_VSA3 (Iter #38)"/>
<entry key="3651" type="xstring" value="smr_VSA4 (Iter #38)"/>
<entry key="3652" type="xstring" value="smr_VSA5 (Iter #38)"/>
<entry key="3653" type="xstring" value="smr_VSA6 (Iter #38)"/>
<entry key="3654" type="xstring" value="smr_VSA7 (Iter #38)"/>
<entry key="3655" type="xstring" value="smr_VSA9 (Iter #38)"/>
<entry key="3656" type="xstring" value="smr_VSA10 (Iter #38)"/>
<entry key="3657" type="xstring" value="peoe_VSA1 (Iter #38)"/>
<entry key="3658" type="xstring" value="peoe_VSA2 (Iter #38)"/>
<entry key="3659" type="xstring" value="peoe_VSA3 (Iter #38)"/>
<entry key="3660" type="xstring" value="peoe_VSA4 (Iter #38)"/>
<entry key="3661" type="xstring" value="peoe_VSA5 (Iter #38)"/>
<entry key="3662" type="xstring" value="peoe_VSA6 (Iter #38)"/>
<entry key="3663" type="xstring" value="peoe_VSA7 (Iter #38)"/>
<entry key="3664" type="xstring" value="peoe_VSA8 (Iter #38)"/>
<entry key="3665" type="xstring" value="peoe_VSA9 (Iter #38)"/>
<entry key="3666" type="xstring" value="peoe_VSA10 (Iter #38)"/>
<entry key="3667" type="xstring" value="peoe_VSA11 (Iter #38)"/>
<entry key="3668" type="xstring" value="peoe_VSA12 (Iter #38)"/>
<entry key="3669" type="xstring" value="peoe_VSA13 (Iter #38)"/>
<entry key="3670" type="xstring" value="peoe_VSA14 (Iter #38)"/>
<entry key="3671" type="xstring" value="MQN1 (Iter #38)"/>
<entry key="3672" type="xstring" value="MQN2 (Iter #38)"/>
<entry key="3673" type="xstring" value="MQN3 (Iter #38)"/>
<entry key="3674" type="xstring" value="MQN4 (Iter #38)"/>
<entry key="3675" type="xstring" value="MQN5 (Iter #38)"/>
<entry key="3676" type="xstring" value="MQN6 (Iter #38)"/>
<entry key="3677" type="xstring" value="MQN7 (Iter #38)"/>
<entry key="3678" type="xstring" value="MQN8 (Iter #38)"/>
<entry key="3679" type="xstring" value="MQN9 (Iter #38)"/>
<entry key="3680" type="xstring" value="MQN10 (Iter #38)"/>
<entry key="3681" type="xstring" value="MQN11 (Iter #38)"/>
<entry key="3682" type="xstring" value="MQN13 (Iter #38)"/>
<entry key="3683" type="xstring" value="MQN14 (Iter #38)"/>
<entry key="3684" type="xstring" value="MQN15 (Iter #38)"/>
<entry key="3685" type="xstring" value="MQN16 (Iter #38)"/>
<entry key="3686" type="xstring" value="MQN20 (Iter #38)"/>
<entry key="3687" type="xstring" value="MQN24 (Iter #38)"/>
<entry key="3688" type="xstring" value="MQN26 (Iter #38)"/>
<entry key="3689" type="xstring" value="MQN27 (Iter #38)"/>
<entry key="3690" type="xstring" value="MQN28 (Iter #38)"/>
<entry key="3691" type="xstring" value="MQN29 (Iter #38)"/>
<entry key="3692" type="xstring" value="MQN30 (Iter #38)"/>
<entry key="3693" type="xstring" value="MQN31 (Iter #38)"/>
<entry key="3694" type="xstring" value="MQN32 (Iter #38)"/>
<entry key="3695" type="xstring" value="MQN33 (Iter #38)"/>
<entry key="3696" type="xstring" value="MQN34 (Iter #38)"/>
<entry key="3697" type="xstring" value="MQN35 (Iter #38)"/>
<entry key="3698" type="xstring" value="MQN36 (Iter #38)"/>
<entry key="3699" type="xstring" value="MQN37 (Iter #38)"/>
<entry key="3700" type="xstring" value="MQN38 (Iter #38)"/>
<entry key="3701" type="xstring" value="MQN39 (Iter #38)"/>
<entry key="3702" type="xstring" value="MQN40 (Iter #38)"/>
<entry key="3703" type="xstring" value="MQN41 (Iter #38)"/>
<entry key="3704" type="xstring" value="MQN42 (Iter #38)"/>
<entry key="3705" type="xstring" value="SlogP (Iter #39)"/>
<entry key="3706" type="xstring" value="LabuteASA (Iter #39)"/>
<entry key="3707" type="xstring" value="TPSA (Iter #39)"/>
<entry key="3708" type="xstring" value="NumLipinskiHBA (Iter #39)"/>
<entry key="3709" type="xstring" value="NumLipinskiHBD (Iter #39)"/>
<entry key="3710" type="xstring" value="NumRotatableBonds (Iter #39)"/>
<entry key="3711" type="xstring" value="NumHBA (Iter #39)"/>
<entry key="3712" type="xstring" value="NumAmideBonds (Iter #39)"/>
<entry key="3713" type="xstring" value="NumHeteroAtoms (Iter #39)"/>
<entry key="3714" type="xstring" value="NumStereocenters (Iter #39)"/>
<entry key="3715" type="xstring" value="NumRings (Iter #39)"/>
<entry key="3716" type="xstring" value="NumAromaticRings (Iter #39)"/>
<entry key="3717" type="xstring" value="NumSaturatedRings (Iter #39)"/>
<entry key="3718" type="xstring" value="NumAliphaticRings (Iter #39)"/>
<entry key="3719" type="xstring" value="NumAromaticHeterocycles (Iter #39)"/>
<entry key="3720" type="xstring" value="NumSaturatedHeterocycles (Iter #39)"/>
<entry key="3721" type="xstring" value="NumAliphaticHeterocycles (Iter #39)"/>
<entry key="3722" type="xstring" value="NumAromaticCarbocycles (Iter #39)"/>
<entry key="3723" type="xstring" value="NumSaturatedCarbocycles (Iter #39)"/>
<entry key="3724" type="xstring" value="NumAliphaticCarbocycles (Iter #39)"/>
<entry key="3725" type="xstring" value="FractionCSP3 (Iter #39)"/>
<entry key="3726" type="xstring" value="Chi3v (Iter #39)"/>
<entry key="3727" type="xstring" value="Chi2n (Iter #39)"/>
<entry key="3728" type="xstring" value="Chi4n (Iter #39)"/>
<entry key="3729" type="xstring" value="HallKierAlpha (Iter #39)"/>
<entry key="3730" type="xstring" value="kappa2 (Iter #39)"/>
<entry key="3731" type="xstring" value="kappa3 (Iter #39)"/>
<entry key="3732" type="xstring" value="slogp_VSA1 (Iter #39)"/>
<entry key="3733" type="xstring" value="slogp_VSA2 (Iter #39)"/>
<entry key="3734" type="xstring" value="slogp_VSA3 (Iter #39)"/>
<entry key="3735" type="xstring" value="slogp_VSA4 (Iter #39)"/>
<entry key="3736" type="xstring" value="slogp_VSA5 (Iter #39)"/>
<entry key="3737" type="xstring" value="slogp_VSA6 (Iter #39)"/>
<entry key="3738" type="xstring" value="slogp_VSA7 (Iter #39)"/>
<entry key="3739" type="xstring" value="slogp_VSA8 (Iter #39)"/>
<entry key="3740" type="xstring" value="slogp_VSA10 (Iter #39)"/>
<entry key="3741" type="xstring" value="slogp_VSA11 (Iter #39)"/>
<entry key="3742" type="xstring" value="slogp_VSA12 (Iter #39)"/>
<entry key="3743" type="xstring" value="smr_VSA1 (Iter #39)"/>
<entry key="3744" type="xstring" value="smr_VSA2 (Iter #39)"/>
<entry key="3745" type="xstring" value="smr_VSA3 (Iter #39)"/>
<entry key="3746" type="xstring" value="smr_VSA4 (Iter #39)"/>
<entry key="3747" type="xstring" value="smr_VSA5 (Iter #39)"/>
<entry key="3748" type="xstring" value="smr_VSA6 (Iter #39)"/>
<entry key="3749" type="xstring" value="smr_VSA7 (Iter #39)"/>
<entry key="3750" type="xstring" value="smr_VSA9 (Iter #39)"/>
<entry key="3751" type="xstring" value="smr_VSA10 (Iter #39)"/>
<entry key="3752" type="xstring" value="peoe_VSA1 (Iter #39)"/>
<entry key="3753" type="xstring" value="peoe_VSA2 (Iter #39)"/>
<entry key="3754" type="xstring" value="peoe_VSA3 (Iter #39)"/>
<entry key="3755" type="xstring" value="peoe_VSA4 (Iter #39)"/>
<entry key="3756" type="xstring" value="peoe_VSA5 (Iter #39)"/>
<entry key="3757" type="xstring" value="peoe_VSA6 (Iter #39)"/>
<entry key="3758" type="xstring" value="peoe_VSA7 (Iter #39)"/>
<entry key="3759" type="xstring" value="peoe_VSA8 (Iter #39)"/>
<entry key="3760" type="xstring" value="peoe_VSA9 (Iter #39)"/>
<entry key="3761" type="xstring" value="peoe_VSA10 (Iter #39)"/>
<entry key="3762" type="xstring" value="peoe_VSA11 (Iter #39)"/>
<entry key="3763" type="xstring" value="peoe_VSA12 (Iter #39)"/>
<entry key="3764" type="xstring" value="peoe_VSA13 (Iter #39)"/>
<entry key="3765" type="xstring" value="peoe_VSA14 (Iter #39)"/>
<entry key="3766" type="xstring" value="MQN1 (Iter #39)"/>
<entry key="3767" type="xstring" value="MQN2 (Iter #39)"/>
<entry key="3768" type="xstring" value="MQN3 (Iter #39)"/>
<entry key="3769" type="xstring" value="MQN4 (Iter #39)"/>
<entry key="3770" type="xstring" value="MQN5 (Iter #39)"/>
<entry key="3771" type="xstring" value="MQN6 (Iter #39)"/>
<entry key="3772" type="xstring" value="MQN7 (Iter #39)"/>
<entry key="3773" type="xstring" value="MQN8 (Iter #39)"/>
<entry key="3774" type="xstring" value="MQN9 (Iter #39)"/>
<entry key="3775" type="xstring" value="MQN10 (Iter #39)"/>
<entry key="3776" type="xstring" value="MQN11 (Iter #39)"/>
<entry key="3777" type="xstring" value="MQN13 (Iter #39)"/>
<entry key="3778" type="xstring" value="MQN14 (Iter #39)"/>
<entry key="3779" type="xstring" value="MQN15 (Iter #39)"/>
<entry key="3780" type="xstring" value="MQN16 (Iter #39)"/>
<entry key="3781" type="xstring" value="MQN20 (Iter #39)"/>
<entry key="3782" type="xstring" value="MQN24 (Iter #39)"/>
<entry key="3783" type="xstring" value="MQN26 (Iter #39)"/>
<entry key="3784" type="xstring" value="MQN27 (Iter #39)"/>
<entry key="3785" type="xstring" value="MQN28 (Iter #39)"/>
<entry key="3786" type="xstring" value="MQN29 (Iter #39)"/>
<entry key="3787" type="xstring" value="MQN30 (Iter #39)"/>
<entry key="3788" type="xstring" value="MQN31 (Iter #39)"/>
<entry key="3789" type="xstring" value="MQN32 (Iter #39)"/>
<entry key="3790" type="xstring" value="MQN33 (Iter #39)"/>
<entry key="3791" type="xstring" value="MQN34 (Iter #39)"/>
<entry key="3792" type="xstring" value="MQN35 (Iter #39)"/>
<entry key="3793" type="xstring" value="MQN36 (Iter #39)"/>
<entry key="3794" type="xstring" value="MQN37 (Iter #39)"/>
<entry key="3795" type="xstring" value="MQN38 (Iter #39)"/>
<entry key="3796" type="xstring" value="MQN39 (Iter #39)"/>
<entry key="3797" type="xstring" value="MQN40 (Iter #39)"/>
<entry key="3798" type="xstring" value="MQN41 (Iter #39)"/>
<entry key="3799" type="xstring" value="MQN42 (Iter #39)"/>
<entry key="3800" type="xstring" value="SlogP (Iter #40)"/>
<entry key="3801" type="xstring" value="LabuteASA (Iter #40)"/>
<entry key="3802" type="xstring" value="TPSA (Iter #40)"/>
<entry key="3803" type="xstring" value="NumLipinskiHBA (Iter #40)"/>
<entry key="3804" type="xstring" value="NumLipinskiHBD (Iter #40)"/>
<entry key="3805" type="xstring" value="NumRotatableBonds (Iter #40)"/>
<entry key="3806" type="xstring" value="NumHBA (Iter #40)"/>
<entry key="3807" type="xstring" value="NumAmideBonds (Iter #40)"/>
<entry key="3808" type="xstring" value="NumHeteroAtoms (Iter #40)"/>
<entry key="3809" type="xstring" value="NumStereocenters (Iter #40)"/>
<entry key="3810" type="xstring" value="NumRings (Iter #40)"/>
<entry key="3811" type="xstring" value="NumAromaticRings (Iter #40)"/>
<entry key="3812" type="xstring" value="NumSaturatedRings (Iter #40)"/>
<entry key="3813" type="xstring" value="NumAliphaticRings (Iter #40)"/>
<entry key="3814" type="xstring" value="NumAromaticHeterocycles (Iter #40)"/>
<entry key="3815" type="xstring" value="NumSaturatedHeterocycles (Iter #40)"/>
<entry key="3816" type="xstring" value="NumAliphaticHeterocycles (Iter #40)"/>
<entry key="3817" type="xstring" value="NumAromaticCarbocycles (Iter #40)"/>
<entry key="3818" type="xstring" value="NumSaturatedCarbocycles (Iter #40)"/>
<entry key="3819" type="xstring" value="NumAliphaticCarbocycles (Iter #40)"/>
<entry key="3820" type="xstring" value="FractionCSP3 (Iter #40)"/>
<entry key="3821" type="xstring" value="Chi3v (Iter #40)"/>
<entry key="3822" type="xstring" value="Chi2n (Iter #40)"/>
<entry key="3823" type="xstring" value="Chi4n (Iter #40)"/>
<entry key="3824" type="xstring" value="HallKierAlpha (Iter #40)"/>
<entry key="3825" type="xstring" value="kappa2 (Iter #40)"/>
<entry key="3826" type="xstring" value="kappa3 (Iter #40)"/>
<entry key="3827" type="xstring" value="slogp_VSA1 (Iter #40)"/>
<entry key="3828" type="xstring" value="slogp_VSA2 (Iter #40)"/>
<entry key="3829" type="xstring" value="slogp_VSA3 (Iter #40)"/>
<entry key="3830" type="xstring" value="slogp_VSA4 (Iter #40)"/>
<entry key="3831" type="xstring" value="slogp_VSA5 (Iter #40)"/>
<entry key="3832" type="xstring" value="slogp_VSA6 (Iter #40)"/>
<entry key="3833" type="xstring" value="slogp_VSA7 (Iter #40)"/>
<entry key="3834" type="xstring" value="slogp_VSA8 (Iter #40)"/>
<entry key="3835" type="xstring" value="slogp_VSA10 (Iter #40)"/>
<entry key="3836" type="xstring" value="slogp_VSA11 (Iter #40)"/>
<entry key="3837" type="xstring" value="slogp_VSA12 (Iter #40)"/>
<entry key="3838" type="xstring" value="smr_VSA1 (Iter #40)"/>
<entry key="3839" type="xstring" value="smr_VSA2 (Iter #40)"/>
<entry key="3840" type="xstring" value="smr_VSA3 (Iter #40)"/>
<entry key="3841" type="xstring" value="smr_VSA4 (Iter #40)"/>
<entry key="3842" type="xstring" value="smr_VSA5 (Iter #40)"/>
<entry key="3843" type="xstring" value="smr_VSA6 (Iter #40)"/>
<entry key="3844" type="xstring" value="smr_VSA7 (Iter #40)"/>
<entry key="3845" type="xstring" value="smr_VSA9 (Iter #40)"/>
<entry key="3846" type="xstring" value="smr_VSA10 (Iter #40)"/>
<entry key="3847" type="xstring" value="peoe_VSA1 (Iter #40)"/>
<entry key="3848" type="xstring" value="peoe_VSA2 (Iter #40)"/>
<entry key="3849" type="xstring" value="peoe_VSA3 (Iter #40)"/>
<entry key="3850" type="xstring" value="peoe_VSA4 (Iter #40)"/>
<entry key="3851" type="xstring" value="peoe_VSA5 (Iter #40)"/>
<entry key="3852" type="xstring" value="peoe_VSA6 (Iter #40)"/>
<entry key="3853" type="xstring" value="peoe_VSA7 (Iter #40)"/>
<entry key="3854" type="xstring" value="peoe_VSA8 (Iter #40)"/>
<entry key="3855" type="xstring" value="peoe_VSA9 (Iter #40)"/>
<entry key="3856" type="xstring" value="peoe_VSA10 (Iter #40)"/>
<entry key="3857" type="xstring" value="peoe_VSA11 (Iter #40)"/>
<entry key="3858" type="xstring" value="peoe_VSA12 (Iter #40)"/>
<entry key="3859" type="xstring" value="peoe_VSA13 (Iter #40)"/>
<entry key="3860" type="xstring" value="peoe_VSA14 (Iter #40)"/>
<entry key="3861" type="xstring" value="MQN1 (Iter #40)"/>
<entry key="3862" type="xstring" value="MQN2 (Iter #40)"/>
<entry key="3863" type="xstring" value="MQN3 (Iter #40)"/>
<entry key="3864" type="xstring" value="MQN4 (Iter #40)"/>
<entry key="3865" type="xstring" value="MQN5 (Iter #40)"/>
<entry key="3866" type="xstring" value="MQN6 (Iter #40)"/>
<entry key="3867" type="xstring" value="MQN7 (Iter #40)"/>
<entry key="3868" type="xstring" value="MQN8 (Iter #40)"/>
<entry key="3869" type="xstring" value="MQN9 (Iter #40)"/>
<entry key="3870" type="xstring" value="MQN10 (Iter #40)"/>
<entry key="3871" type="xstring" value="MQN11 (Iter #40)"/>
<entry key="3872" type="xstring" value="MQN13 (Iter #40)"/>
<entry key="3873" type="xstring" value="MQN14 (Iter #40)"/>
<entry key="3874" type="xstring" value="MQN15 (Iter #40)"/>
<entry key="3875" type="xstring" value="MQN16 (Iter #40)"/>
<entry key="3876" type="xstring" value="MQN20 (Iter #40)"/>
<entry key="3877" type="xstring" value="MQN24 (Iter #40)"/>
<entry key="3878" type="xstring" value="MQN26 (Iter #40)"/>
<entry key="3879" type="xstring" value="MQN27 (Iter #40)"/>
<entry key="3880" type="xstring" value="MQN28 (Iter #40)"/>
<entry key="3881" type="xstring" value="MQN29 (Iter #40)"/>
<entry key="3882" type="xstring" value="MQN30 (Iter #40)"/>
<entry key="3883" type="xstring" value="MQN31 (Iter #40)"/>
<entry key="3884" type="xstring" value="MQN32 (Iter #40)"/>
<entry key="3885" type="xstring" value="MQN33 (Iter #40)"/>
<entry key="3886" type="xstring" value="MQN34 (Iter #40)"/>
<entry key="3887" type="xstring" value="MQN35 (Iter #40)"/>
<entry key="3888" type="xstring" value="MQN36 (Iter #40)"/>
<entry key="3889" type="xstring" value="MQN37 (Iter #40)"/>
<entry key="3890" type="xstring" value="MQN38 (Iter #40)"/>
<entry key="3891" type="xstring" value="MQN39 (Iter #40)"/>
<entry key="3892" type="xstring" value="MQN40 (Iter #40)"/>
<entry key="3893" type="xstring" value="MQN41 (Iter #40)"/>
<entry key="3894" type="xstring" value="MQN42 (Iter #40)"/>
<entry key="3895" type="xstring" value="SlogP (Iter #41)"/>
<entry key="3896" type="xstring" value="LabuteASA (Iter #41)"/>
<entry key="3897" type="xstring" value="TPSA (Iter #41)"/>
<entry key="3898" type="xstring" value="NumLipinskiHBA (Iter #41)"/>
<entry key="3899" type="xstring" value="NumLipinskiHBD (Iter #41)"/>
<entry key="3900" type="xstring" value="NumRotatableBonds (Iter #41)"/>
<entry key="3901" type="xstring" value="NumHBA (Iter #41)"/>
<entry key="3902" type="xstring" value="NumAmideBonds (Iter #41)"/>
<entry key="3903" type="xstring" value="NumHeteroAtoms (Iter #41)"/>
<entry key="3904" type="xstring" value="NumStereocenters (Iter #41)"/>
<entry key="3905" type="xstring" value="NumRings (Iter #41)"/>
<entry key="3906" type="xstring" value="NumAromaticRings (Iter #41)"/>
<entry key="3907" type="xstring" value="NumSaturatedRings (Iter #41)"/>
<entry key="3908" type="xstring" value="NumAliphaticRings (Iter #41)"/>
<entry key="3909" type="xstring" value="NumAromaticHeterocycles (Iter #41)"/>
<entry key="3910" type="xstring" value="NumSaturatedHeterocycles (Iter #41)"/>
<entry key="3911" type="xstring" value="NumAliphaticHeterocycles (Iter #41)"/>
<entry key="3912" type="xstring" value="NumAromaticCarbocycles (Iter #41)"/>
<entry key="3913" type="xstring" value="NumSaturatedCarbocycles (Iter #41)"/>
<entry key="3914" type="xstring" value="NumAliphaticCarbocycles (Iter #41)"/>
<entry key="3915" type="xstring" value="FractionCSP3 (Iter #41)"/>
<entry key="3916" type="xstring" value="Chi3v (Iter #41)"/>
<entry key="3917" type="xstring" value="Chi2n (Iter #41)"/>
<entry key="3918" type="xstring" value="Chi4n (Iter #41)"/>
<entry key="3919" type="xstring" value="HallKierAlpha (Iter #41)"/>
<entry key="3920" type="xstring" value="kappa2 (Iter #41)"/>
<entry key="3921" type="xstring" value="kappa3 (Iter #41)"/>
<entry key="3922" type="xstring" value="slogp_VSA1 (Iter #41)"/>
<entry key="3923" type="xstring" value="slogp_VSA2 (Iter #41)"/>
<entry key="3924" type="xstring" value="slogp_VSA3 (Iter #41)"/>
<entry key="3925" type="xstring" value="slogp_VSA4 (Iter #41)"/>
<entry key="3926" type="xstring" value="slogp_VSA5 (Iter #41)"/>
<entry key="3927" type="xstring" value="slogp_VSA6 (Iter #41)"/>
<entry key="3928" type="xstring" value="slogp_VSA7 (Iter #41)"/>
<entry key="3929" type="xstring" value="slogp_VSA8 (Iter #41)"/>
<entry key="3930" type="xstring" value="slogp_VSA10 (Iter #41)"/>
<entry key="3931" type="xstring" value="slogp_VSA11 (Iter #41)"/>
<entry key="3932" type="xstring" value="slogp_VSA12 (Iter #41)"/>
<entry key="3933" type="xstring" value="smr_VSA1 (Iter #41)"/>
<entry key="3934" type="xstring" value="smr_VSA2 (Iter #41)"/>
<entry key="3935" type="xstring" value="smr_VSA3 (Iter #41)"/>
<entry key="3936" type="xstring" value="smr_VSA4 (Iter #41)"/>
<entry key="3937" type="xstring" value="smr_VSA5 (Iter #41)"/>
<entry key="3938" type="xstring" value="smr_VSA6 (Iter #41)"/>
<entry key="3939" type="xstring" value="smr_VSA7 (Iter #41)"/>
<entry key="3940" type="xstring" value="smr_VSA9 (Iter #41)"/>
<entry key="3941" type="xstring" value="smr_VSA10 (Iter #41)"/>
<entry key="3942" type="xstring" value="peoe_VSA1 (Iter #41)"/>
<entry key="3943" type="xstring" value="peoe_VSA2 (Iter #41)"/>
<entry key="3944" type="xstring" value="peoe_VSA3 (Iter #41)"/>
<entry key="3945" type="xstring" value="peoe_VSA4 (Iter #41)"/>
<entry key="3946" type="xstring" value="peoe_VSA5 (Iter #41)"/>
<entry key="3947" type="xstring" value="peoe_VSA6 (Iter #41)"/>
<entry key="3948" type="xstring" value="peoe_VSA7 (Iter #41)"/>
<entry key="3949" type="xstring" value="peoe_VSA8 (Iter #41)"/>
<entry key="3950" type="xstring" value="peoe_VSA9 (Iter #41)"/>
<entry key="3951" type="xstring" value="peoe_VSA10 (Iter #41)"/>
<entry key="3952" type="xstring" value="peoe_VSA11 (Iter #41)"/>
<entry key="3953" type="xstring" value="peoe_VSA12 (Iter #41)"/>
<entry key="3954" type="xstring" value="peoe_VSA13 (Iter #41)"/>
<entry key="3955" type="xstring" value="peoe_VSA14 (Iter #41)"/>
<entry key="3956" type="xstring" value="MQN1 (Iter #41)"/>
<entry key="3957" type="xstring" value="MQN2 (Iter #41)"/>
<entry key="3958" type="xstring" value="MQN3 (Iter #41)"/>
<entry key="3959" type="xstring" value="MQN4 (Iter #41)"/>
<entry key="3960" type="xstring" value="MQN5 (Iter #41)"/>
<entry key="3961" type="xstring" value="MQN6 (Iter #41)"/>
<entry key="3962" type="xstring" value="MQN7 (Iter #41)"/>
<entry key="3963" type="xstring" value="MQN8 (Iter #41)"/>
<entry key="3964" type="xstring" value="MQN9 (Iter #41)"/>
<entry key="3965" type="xstring" value="MQN10 (Iter #41)"/>
<entry key="3966" type="xstring" value="MQN11 (Iter #41)"/>
<entry key="3967" type="xstring" value="MQN13 (Iter #41)"/>
<entry key="3968" type="xstring" value="MQN14 (Iter #41)"/>
<entry key="3969" type="xstring" value="MQN15 (Iter #41)"/>
<entry key="3970" type="xstring" value="MQN16 (Iter #41)"/>
<entry key="3971" type="xstring" value="MQN20 (Iter #41)"/>
<entry key="3972" type="xstring" value="MQN24 (Iter #41)"/>
<entry key="3973" type="xstring" value="MQN26 (Iter #41)"/>
<entry key="3974" type="xstring" value="MQN27 (Iter #41)"/>
<entry key="3975" type="xstring" value="MQN28 (Iter #41)"/>
<entry key="3976" type="xstring" value="MQN29 (Iter #41)"/>
<entry key="3977" type="xstring" value="MQN30 (Iter #41)"/>
<entry key="3978" type="xstring" value="MQN31 (Iter #41)"/>
<entry key="3979" type="xstring" value="MQN32 (Iter #41)"/>
<entry key="3980" type="xstring" value="MQN33 (Iter #41)"/>
<entry key="3981" type="xstring" value="MQN34 (Iter #41)"/>
<entry key="3982" type="xstring" value="MQN35 (Iter #41)"/>
<entry key="3983" type="xstring" value="MQN36 (Iter #41)"/>
<entry key="3984" type="xstring" value="MQN37 (Iter #41)"/>
<entry key="3985" type="xstring" value="MQN38 (Iter #41)"/>
<entry key="3986" type="xstring" value="MQN39 (Iter #41)"/>
<entry key="3987" type="xstring" value="MQN40 (Iter #41)"/>
<entry key="3988" type="xstring" value="MQN41 (Iter #41)"/>
<entry key="3989" type="xstring" value="MQN42 (Iter #41)"/>
<entry key="3990" type="xstring" value="SlogP (Iter #42)"/>
<entry key="3991" type="xstring" value="LabuteASA (Iter #42)"/>
<entry key="3992" type="xstring" value="TPSA (Iter #42)"/>
<entry key="3993" type="xstring" value="NumLipinskiHBA (Iter #42)"/>
<entry key="3994" type="xstring" value="NumLipinskiHBD (Iter #42)"/>
<entry key="3995" type="xstring" value="NumRotatableBonds (Iter #42)"/>
<entry key="3996" type="xstring" value="NumHBA (Iter #42)"/>
<entry key="3997" type="xstring" value="NumAmideBonds (Iter #42)"/>
<entry key="3998" type="xstring" value="NumHeteroAtoms (Iter #42)"/>
<entry key="3999" type="xstring" value="NumStereocenters (Iter #42)"/>
<entry key="4000" type="xstring" value="NumRings (Iter #42)"/>
<entry key="4001" type="xstring" value="NumAromaticRings (Iter #42)"/>
<entry key="4002" type="xstring" value="NumSaturatedRings (Iter #42)"/>
<entry key="4003" type="xstring" value="NumAliphaticRings (Iter #42)"/>
<entry key="4004" type="xstring" value="NumAromaticHeterocycles (Iter #42)"/>
<entry key="4005" type="xstring" value="NumSaturatedHeterocycles (Iter #42)"/>
<entry key="4006" type="xstring" value="NumAliphaticHeterocycles (Iter #42)"/>
<entry key="4007" type="xstring" value="NumAromaticCarbocycles (Iter #42)"/>
<entry key="4008" type="xstring" value="NumSaturatedCarbocycles (Iter #42)"/>
<entry key="4009" type="xstring" value="NumAliphaticCarbocycles (Iter #42)"/>
<entry key="4010" type="xstring" value="FractionCSP3 (Iter #42)"/>
<entry key="4011" type="xstring" value="Chi3v (Iter #42)"/>
<entry key="4012" type="xstring" value="Chi2n (Iter #42)"/>
<entry key="4013" type="xstring" value="Chi4n (Iter #42)"/>
<entry key="4014" type="xstring" value="HallKierAlpha (Iter #42)"/>
<entry key="4015" type="xstring" value="kappa2 (Iter #42)"/>
<entry key="4016" type="xstring" value="kappa3 (Iter #42)"/>
<entry key="4017" type="xstring" value="slogp_VSA1 (Iter #42)"/>
<entry key="4018" type="xstring" value="slogp_VSA2 (Iter #42)"/>
<entry key="4019" type="xstring" value="slogp_VSA3 (Iter #42)"/>
<entry key="4020" type="xstring" value="slogp_VSA4 (Iter #42)"/>
<entry key="4021" type="xstring" value="slogp_VSA5 (Iter #42)"/>
<entry key="4022" type="xstring" value="slogp_VSA6 (Iter #42)"/>
<entry key="4023" type="xstring" value="slogp_VSA7 (Iter #42)"/>
<entry key="4024" type="xstring" value="slogp_VSA8 (Iter #42)"/>
<entry key="4025" type="xstring" value="slogp_VSA10 (Iter #42)"/>
<entry key="4026" type="xstring" value="slogp_VSA11 (Iter #42)"/>
<entry key="4027" type="xstring" value="slogp_VSA12 (Iter #42)"/>
<entry key="4028" type="xstring" value="smr_VSA1 (Iter #42)"/>
<entry key="4029" type="xstring" value="smr_VSA2 (Iter #42)"/>
<entry key="4030" type="xstring" value="smr_VSA3 (Iter #42)"/>
<entry key="4031" type="xstring" value="smr_VSA4 (Iter #42)"/>
<entry key="4032" type="xstring" value="smr_VSA5 (Iter #42)"/>
<entry key="4033" type="xstring" value="smr_VSA6 (Iter #42)"/>
<entry key="4034" type="xstring" value="smr_VSA7 (Iter #42)"/>
<entry key="4035" type="xstring" value="smr_VSA9 (Iter #42)"/>
<entry key="4036" type="xstring" value="smr_VSA10 (Iter #42)"/>
<entry key="4037" type="xstring" value="peoe_VSA1 (Iter #42)"/>
<entry key="4038" type="xstring" value="peoe_VSA2 (Iter #42)"/>
<entry key="4039" type="xstring" value="peoe_VSA3 (Iter #42)"/>
<entry key="4040" type="xstring" value="peoe_VSA4 (Iter #42)"/>
<entry key="4041" type="xstring" value="peoe_VSA5 (Iter #42)"/>
<entry key="4042" type="xstring" value="peoe_VSA6 (Iter #42)"/>
<entry key="4043" type="xstring" value="peoe_VSA7 (Iter #42)"/>
<entry key="4044" type="xstring" value="peoe_VSA8 (Iter #42)"/>
<entry key="4045" type="xstring" value="peoe_VSA9 (Iter #42)"/>
<entry key="4046" type="xstring" value="peoe_VSA10 (Iter #42)"/>
<entry key="4047" type="xstring" value="peoe_VSA11 (Iter #42)"/>
<entry key="4048" type="xstring" value="peoe_VSA12 (Iter #42)"/>
<entry key="4049" type="xstring" value="peoe_VSA13 (Iter #42)"/>
<entry key="4050" type="xstring" value="peoe_VSA14 (Iter #42)"/>
<entry key="4051" type="xstring" value="MQN1 (Iter #42)"/>
<entry key="4052" type="xstring" value="MQN2 (Iter #42)"/>
<entry key="4053" type="xstring" value="MQN3 (Iter #42)"/>
<entry key="4054" type="xstring" value="MQN4 (Iter #42)"/>
<entry key="4055" type="xstring" value="MQN5 (Iter #42)"/>
<entry key="4056" type="xstring" value="MQN6 (Iter #42)"/>
<entry key="4057" type="xstring" value="MQN7 (Iter #42)"/>
<entry key="4058" type="xstring" value="MQN8 (Iter #42)"/>
<entry key="4059" type="xstring" value="MQN9 (Iter #42)"/>
<entry key="4060" type="xstring" value="MQN10 (Iter #42)"/>
<entry key="4061" type="xstring" value="MQN11 (Iter #42)"/>
<entry key="4062" type="xstring" value="MQN13 (Iter #42)"/>
<entry key="4063" type="xstring" value="MQN14 (Iter #42)"/>
<entry key="4064" type="xstring" value="MQN15 (Iter #42)"/>
<entry key="4065" type="xstring" value="MQN16 (Iter #42)"/>
<entry key="4066" type="xstring" value="MQN20 (Iter #42)"/>
<entry key="4067" type="xstring" value="MQN24 (Iter #42)"/>
<entry key="4068" type="xstring" value="MQN26 (Iter #42)"/>
<entry key="4069" type="xstring" value="MQN27 (Iter #42)"/>
<entry key="4070" type="xstring" value="MQN28 (Iter #42)"/>
<entry key="4071" type="xstring" value="MQN29 (Iter #42)"/>
<entry key="4072" type="xstring" value="MQN30 (Iter #42)"/>
<entry key="4073" type="xstring" value="MQN31 (Iter #42)"/>
<entry key="4074" type="xstring" value="MQN32 (Iter #42)"/>
<entry key="4075" type="xstring" value="MQN33 (Iter #42)"/>
<entry key="4076" type="xstring" value="MQN34 (Iter #42)"/>
<entry key="4077" type="xstring" value="MQN35 (Iter #42)"/>
<entry key="4078" type="xstring" value="MQN36 (Iter #42)"/>
<entry key="4079" type="xstring" value="MQN37 (Iter #42)"/>
<entry key="4080" type="xstring" value="MQN38 (Iter #42)"/>
<entry key="4081" type="xstring" value="MQN39 (Iter #42)"/>
<entry key="4082" type="xstring" value="MQN40 (Iter #42)"/>
<entry key="4083" type="xstring" value="MQN41 (Iter #42)"/>
<entry key="4084" type="xstring" value="MQN42 (Iter #42)"/>
<entry key="4085" type="xstring" value="SlogP (Iter #43)"/>
<entry key="4086" type="xstring" value="LabuteASA (Iter #43)"/>
<entry key="4087" type="xstring" value="TPSA (Iter #43)"/>
<entry key="4088" type="xstring" value="NumLipinskiHBA (Iter #43)"/>
<entry key="4089" type="xstring" value="NumLipinskiHBD (Iter #43)"/>
<entry key="4090" type="xstring" value="NumRotatableBonds (Iter #43)"/>
<entry key="4091" type="xstring" value="NumHBA (Iter #43)"/>
<entry key="4092" type="xstring" value="NumAmideBonds (Iter #43)"/>
<entry key="4093" type="xstring" value="NumHeteroAtoms (Iter #43)"/>
<entry key="4094" type="xstring" value="NumStereocenters (Iter #43)"/>
<entry key="4095" type="xstring" value="NumRings (Iter #43)"/>
<entry key="4096" type="xstring" value="NumAromaticRings (Iter #43)"/>
<entry key="4097" type="xstring" value="NumSaturatedRings (Iter #43)"/>
<entry key="4098" type="xstring" value="NumAliphaticRings (Iter #43)"/>
<entry key="4099" type="xstring" value="NumAromaticHeterocycles (Iter #43)"/>
<entry key="4100" type="xstring" value="NumSaturatedHeterocycles (Iter #43)"/>
<entry key="4101" type="xstring" value="NumAliphaticHeterocycles (Iter #43)"/>
<entry key="4102" type="xstring" value="NumAromaticCarbocycles (Iter #43)"/>
<entry key="4103" type="xstring" value="NumSaturatedCarbocycles (Iter #43)"/>
<entry key="4104" type="xstring" value="NumAliphaticCarbocycles (Iter #43)"/>
<entry key="4105" type="xstring" value="FractionCSP3 (Iter #43)"/>
<entry key="4106" type="xstring" value="Chi3v (Iter #43)"/>
<entry key="4107" type="xstring" value="Chi2n (Iter #43)"/>
<entry key="4108" type="xstring" value="Chi4n (Iter #43)"/>
<entry key="4109" type="xstring" value="HallKierAlpha (Iter #43)"/>
<entry key="4110" type="xstring" value="kappa2 (Iter #43)"/>
<entry key="4111" type="xstring" value="kappa3 (Iter #43)"/>
<entry key="4112" type="xstring" value="slogp_VSA1 (Iter #43)"/>
<entry key="4113" type="xstring" value="slogp_VSA2 (Iter #43)"/>
<entry key="4114" type="xstring" value="slogp_VSA3 (Iter #43)"/>
<entry key="4115" type="xstring" value="slogp_VSA4 (Iter #43)"/>
<entry key="4116" type="xstring" value="slogp_VSA5 (Iter #43)"/>
<entry key="4117" type="xstring" value="slogp_VSA6 (Iter #43)"/>
<entry key="4118" type="xstring" value="slogp_VSA7 (Iter #43)"/>
<entry key="4119" type="xstring" value="slogp_VSA8 (Iter #43)"/>
<entry key="4120" type="xstring" value="slogp_VSA10 (Iter #43)"/>
<entry key="4121" type="xstring" value="slogp_VSA11 (Iter #43)"/>
<entry key="4122" type="xstring" value="slogp_VSA12 (Iter #43)"/>
<entry key="4123" type="xstring" value="smr_VSA1 (Iter #43)"/>
<entry key="4124" type="xstring" value="smr_VSA2 (Iter #43)"/>
<entry key="4125" type="xstring" value="smr_VSA3 (Iter #43)"/>
<entry key="4126" type="xstring" value="smr_VSA4 (Iter #43)"/>
<entry key="4127" type="xstring" value="smr_VSA5 (Iter #43)"/>
<entry key="4128" type="xstring" value="smr_VSA6 (Iter #43)"/>
<entry key="4129" type="xstring" value="smr_VSA7 (Iter #43)"/>
<entry key="4130" type="xstring" value="smr_VSA9 (Iter #43)"/>
<entry key="4131" type="xstring" value="smr_VSA10 (Iter #43)"/>
<entry key="4132" type="xstring" value="peoe_VSA1 (Iter #43)"/>
<entry key="4133" type="xstring" value="peoe_VSA2 (Iter #43)"/>
<entry key="4134" type="xstring" value="peoe_VSA3 (Iter #43)"/>
<entry key="4135" type="xstring" value="peoe_VSA4 (Iter #43)"/>
<entry key="4136" type="xstring" value="peoe_VSA5 (Iter #43)"/>
<entry key="4137" type="xstring" value="peoe_VSA6 (Iter #43)"/>
<entry key="4138" type="xstring" value="peoe_VSA7 (Iter #43)"/>
<entry key="4139" type="xstring" value="peoe_VSA8 (Iter #43)"/>
<entry key="4140" type="xstring" value="peoe_VSA9 (Iter #43)"/>
<entry key="4141" type="xstring" value="peoe_VSA10 (Iter #43)"/>
<entry key="4142" type="xstring" value="peoe_VSA11 (Iter #43)"/>
<entry key="4143" type="xstring" value="peoe_VSA12 (Iter #43)"/>
<entry key="4144" type="xstring" value="peoe_VSA13 (Iter #43)"/>
<entry key="4145" type="xstring" value="peoe_VSA14 (Iter #43)"/>
<entry key="4146" type="xstring" value="MQN1 (Iter #43)"/>
<entry key="4147" type="xstring" value="MQN2 (Iter #43)"/>
<entry key="4148" type="xstring" value="MQN3 (Iter #43)"/>
<entry key="4149" type="xstring" value="MQN4 (Iter #43)"/>
<entry key="4150" type="xstring" value="MQN5 (Iter #43)"/>
<entry key="4151" type="xstring" value="MQN6 (Iter #43)"/>
<entry key="4152" type="xstring" value="MQN7 (Iter #43)"/>
<entry key="4153" type="xstring" value="MQN8 (Iter #43)"/>
<entry key="4154" type="xstring" value="MQN9 (Iter #43)"/>
<entry key="4155" type="xstring" value="MQN10 (Iter #43)"/>
<entry key="4156" type="xstring" value="MQN11 (Iter #43)"/>
<entry key="4157" type="xstring" value="MQN13 (Iter #43)"/>
<entry key="4158" type="xstring" value="MQN14 (Iter #43)"/>
<entry key="4159" type="xstring" value="MQN15 (Iter #43)"/>
<entry key="4160" type="xstring" value="MQN16 (Iter #43)"/>
<entry key="4161" type="xstring" value="MQN20 (Iter #43)"/>
<entry key="4162" type="xstring" value="MQN24 (Iter #43)"/>
<entry key="4163" type="xstring" value="MQN26 (Iter #43)"/>
<entry key="4164" type="xstring" value="MQN27 (Iter #43)"/>
<entry key="4165" type="xstring" value="MQN28 (Iter #43)"/>
<entry key="4166" type="xstring" value="MQN29 (Iter #43)"/>
<entry key="4167" type="xstring" value="MQN30 (Iter #43)"/>
<entry key="4168" type="xstring" value="MQN31 (Iter #43)"/>
<entry key="4169" type="xstring" value="MQN32 (Iter #43)"/>
<entry key="4170" type="xstring" value="MQN33 (Iter #43)"/>
<entry key="4171" type="xstring" value="MQN34 (Iter #43)"/>
<entry key="4172" type="xstring" value="MQN35 (Iter #43)"/>
<entry key="4173" type="xstring" value="MQN36 (Iter #43)"/>
<entry key="4174" type="xstring" value="MQN37 (Iter #43)"/>
<entry key="4175" type="xstring" value="MQN38 (Iter #43)"/>
<entry key="4176" type="xstring" value="MQN39 (Iter #43)"/>
<entry key="4177" type="xstring" value="MQN40 (Iter #43)"/>
<entry key="4178" type="xstring" value="MQN41 (Iter #43)"/>
<entry key="4179" type="xstring" value="MQN42 (Iter #43)"/>
<entry key="4180" type="xstring" value="SlogP (Iter #44)"/>
<entry key="4181" type="xstring" value="LabuteASA (Iter #44)"/>
<entry key="4182" type="xstring" value="TPSA (Iter #44)"/>
<entry key="4183" type="xstring" value="NumLipinskiHBA (Iter #44)"/>
<entry key="4184" type="xstring" value="NumLipinskiHBD (Iter #44)"/>
<entry key="4185" type="xstring" value="NumRotatableBonds (Iter #44)"/>
<entry key="4186" type="xstring" value="NumHBA (Iter #44)"/>
<entry key="4187" type="xstring" value="NumAmideBonds (Iter #44)"/>
<entry key="4188" type="xstring" value="NumHeteroAtoms (Iter #44)"/>
<entry key="4189" type="xstring" value="NumStereocenters (Iter #44)"/>
<entry key="4190" type="xstring" value="NumRings (Iter #44)"/>
<entry key="4191" type="xstring" value="NumAromaticRings (Iter #44)"/>
<entry key="4192" type="xstring" value="NumSaturatedRings (Iter #44)"/>
<entry key="4193" type="xstring" value="NumAliphaticRings (Iter #44)"/>
<entry key="4194" type="xstring" value="NumAromaticHeterocycles (Iter #44)"/>
<entry key="4195" type="xstring" value="NumSaturatedHeterocycles (Iter #44)"/>
<entry key="4196" type="xstring" value="NumAliphaticHeterocycles (Iter #44)"/>
<entry key="4197" type="xstring" value="NumAromaticCarbocycles (Iter #44)"/>
<entry key="4198" type="xstring" value="NumSaturatedCarbocycles (Iter #44)"/>
<entry key="4199" type="xstring" value="NumAliphaticCarbocycles (Iter #44)"/>
<entry key="4200" type="xstring" value="FractionCSP3 (Iter #44)"/>
<entry key="4201" type="xstring" value="Chi3v (Iter #44)"/>
<entry key="4202" type="xstring" value="Chi2n (Iter #44)"/>
<entry key="4203" type="xstring" value="Chi4n (Iter #44)"/>
<entry key="4204" type="xstring" value="HallKierAlpha (Iter #44)"/>
<entry key="4205" type="xstring" value="kappa2 (Iter #44)"/>
<entry key="4206" type="xstring" value="kappa3 (Iter #44)"/>
<entry key="4207" type="xstring" value="slogp_VSA1 (Iter #44)"/>
<entry key="4208" type="xstring" value="slogp_VSA2 (Iter #44)"/>
<entry key="4209" type="xstring" value="slogp_VSA3 (Iter #44)"/>
<entry key="4210" type="xstring" value="slogp_VSA4 (Iter #44)"/>
<entry key="4211" type="xstring" value="slogp_VSA5 (Iter #44)"/>
<entry key="4212" type="xstring" value="slogp_VSA6 (Iter #44)"/>
<entry key="4213" type="xstring" value="slogp_VSA7 (Iter #44)"/>
<entry key="4214" type="xstring" value="slogp_VSA8 (Iter #44)"/>
<entry key="4215" type="xstring" value="slogp_VSA10 (Iter #44)"/>
<entry key="4216" type="xstring" value="slogp_VSA11 (Iter #44)"/>
<entry key="4217" type="xstring" value="slogp_VSA12 (Iter #44)"/>
<entry key="4218" type="xstring" value="smr_VSA1 (Iter #44)"/>
<entry key="4219" type="xstring" value="smr_VSA2 (Iter #44)"/>
<entry key="4220" type="xstring" value="smr_VSA3 (Iter #44)"/>
<entry key="4221" type="xstring" value="smr_VSA4 (Iter #44)"/>
<entry key="4222" type="xstring" value="smr_VSA5 (Iter #44)"/>
<entry key="4223" type="xstring" value="smr_VSA6 (Iter #44)"/>
<entry key="4224" type="xstring" value="smr_VSA7 (Iter #44)"/>
<entry key="4225" type="xstring" value="smr_VSA9 (Iter #44)"/>
<entry key="4226" type="xstring" value="smr_VSA10 (Iter #44)"/>
<entry key="4227" type="xstring" value="peoe_VSA1 (Iter #44)"/>
<entry key="4228" type="xstring" value="peoe_VSA2 (Iter #44)"/>
<entry key="4229" type="xstring" value="peoe_VSA3 (Iter #44)"/>
<entry key="4230" type="xstring" value="peoe_VSA4 (Iter #44)"/>
<entry key="4231" type="xstring" value="peoe_VSA5 (Iter #44)"/>
<entry key="4232" type="xstring" value="peoe_VSA6 (Iter #44)"/>
<entry key="4233" type="xstring" value="peoe_VSA7 (Iter #44)"/>
<entry key="4234" type="xstring" value="peoe_VSA8 (Iter #44)"/>
<entry key="4235" type="xstring" value="peoe_VSA9 (Iter #44)"/>
<entry key="4236" type="xstring" value="peoe_VSA10 (Iter #44)"/>
<entry key="4237" type="xstring" value="peoe_VSA11 (Iter #44)"/>
<entry key="4238" type="xstring" value="peoe_VSA12 (Iter #44)"/>
<entry key="4239" type="xstring" value="peoe_VSA13 (Iter #44)"/>
<entry key="4240" type="xstring" value="peoe_VSA14 (Iter #44)"/>
<entry key="4241" type="xstring" value="MQN1 (Iter #44)"/>
<entry key="4242" type="xstring" value="MQN2 (Iter #44)"/>
<entry key="4243" type="xstring" value="MQN3 (Iter #44)"/>
<entry key="4244" type="xstring" value="MQN4 (Iter #44)"/>
<entry key="4245" type="xstring" value="MQN5 (Iter #44)"/>
<entry key="4246" type="xstring" value="MQN6 (Iter #44)"/>
<entry key="4247" type="xstring" value="MQN7 (Iter #44)"/>
<entry key="4248" type="xstring" value="MQN8 (Iter #44)"/>
<entry key="4249" type="xstring" value="MQN9 (Iter #44)"/>
<entry key="4250" type="xstring" value="MQN10 (Iter #44)"/>
<entry key="4251" type="xstring" value="MQN11 (Iter #44)"/>
<entry key="4252" type="xstring" value="MQN13 (Iter #44)"/>
<entry key="4253" type="xstring" value="MQN14 (Iter #44)"/>
<entry key="4254" type="xstring" value="MQN15 (Iter #44)"/>
<entry key="4255" type="xstring" value="MQN16 (Iter #44)"/>
<entry key="4256" type="xstring" value="MQN20 (Iter #44)"/>
<entry key="4257" type="xstring" value="MQN24 (Iter #44)"/>
<entry key="4258" type="xstring" value="MQN26 (Iter #44)"/>
<entry key="4259" type="xstring" value="MQN27 (Iter #44)"/>
<entry key="4260" type="xstring" value="MQN28 (Iter #44)"/>
<entry key="4261" type="xstring" value="MQN29 (Iter #44)"/>
<entry key="4262" type="xstring" value="MQN30 (Iter #44)"/>
<entry key="4263" type="xstring" value="MQN31 (Iter #44)"/>
<entry key="4264" type="xstring" value="MQN32 (Iter #44)"/>
<entry key="4265" type="xstring" value="MQN33 (Iter #44)"/>
<entry key="4266" type="xstring" value="MQN34 (Iter #44)"/>
<entry key="4267" type="xstring" value="MQN35 (Iter #44)"/>
<entry key="4268" type="xstring" value="MQN36 (Iter #44)"/>
<entry key="4269" type="xstring" value="MQN37 (Iter #44)"/>
<entry key="4270" type="xstring" value="MQN38 (Iter #44)"/>
<entry key="4271" type="xstring" value="MQN39 (Iter #44)"/>
<entry key="4272" type="xstring" value="MQN40 (Iter #44)"/>
<entry key="4273" type="xstring" value="MQN41 (Iter #44)"/>
<entry key="4274" type="xstring" value="MQN42 (Iter #44)"/>
<entry key="4275" type="xstring" value="SlogP (Iter #45)"/>
<entry key="4276" type="xstring" value="LabuteASA (Iter #45)"/>
<entry key="4277" type="xstring" value="TPSA (Iter #45)"/>
<entry key="4278" type="xstring" value="NumLipinskiHBA (Iter #45)"/>
<entry key="4279" type="xstring" value="NumLipinskiHBD (Iter #45)"/>
<entry key="4280" type="xstring" value="NumRotatableBonds (Iter #45)"/>
<entry key="4281" type="xstring" value="NumHBA (Iter #45)"/>
<entry key="4282" type="xstring" value="NumAmideBonds (Iter #45)"/>
<entry key="4283" type="xstring" value="NumHeteroAtoms (Iter #45)"/>
<entry key="4284" type="xstring" value="NumStereocenters (Iter #45)"/>
<entry key="4285" type="xstring" value="NumRings (Iter #45)"/>
<entry key="4286" type="xstring" value="NumAromaticRings (Iter #45)"/>
<entry key="4287" type="xstring" value="NumSaturatedRings (Iter #45)"/>
<entry key="4288" type="xstring" value="NumAliphaticRings (Iter #45)"/>
<entry key="4289" type="xstring" value="NumAromaticHeterocycles (Iter #45)"/>
<entry key="4290" type="xstring" value="NumSaturatedHeterocycles (Iter #45)"/>
<entry key="4291" type="xstring" value="NumAliphaticHeterocycles (Iter #45)"/>
<entry key="4292" type="xstring" value="NumAromaticCarbocycles (Iter #45)"/>
<entry key="4293" type="xstring" value="NumSaturatedCarbocycles (Iter #45)"/>
<entry key="4294" type="xstring" value="NumAliphaticCarbocycles (Iter #45)"/>
<entry key="4295" type="xstring" value="FractionCSP3 (Iter #45)"/>
<entry key="4296" type="xstring" value="Chi3v (Iter #45)"/>
<entry key="4297" type="xstring" value="Chi2n (Iter #45)"/>
<entry key="4298" type="xstring" value="Chi4n (Iter #45)"/>
<entry key="4299" type="xstring" value="HallKierAlpha (Iter #45)"/>
<entry key="4300" type="xstring" value="kappa2 (Iter #45)"/>
<entry key="4301" type="xstring" value="kappa3 (Iter #45)"/>
<entry key="4302" type="xstring" value="slogp_VSA1 (Iter #45)"/>
<entry key="4303" type="xstring" value="slogp_VSA2 (Iter #45)"/>
<entry key="4304" type="xstring" value="slogp_VSA3 (Iter #45)"/>
<entry key="4305" type="xstring" value="slogp_VSA4 (Iter #45)"/>
<entry key="4306" type="xstring" value="slogp_VSA5 (Iter #45)"/>
<entry key="4307" type="xstring" value="slogp_VSA6 (Iter #45)"/>
<entry key="4308" type="xstring" value="slogp_VSA7 (Iter #45)"/>
<entry key="4309" type="xstring" value="slogp_VSA8 (Iter #45)"/>
<entry key="4310" type="xstring" value="slogp_VSA10 (Iter #45)"/>
<entry key="4311" type="xstring" value="slogp_VSA11 (Iter #45)"/>
<entry key="4312" type="xstring" value="slogp_VSA12 (Iter #45)"/>
<entry key="4313" type="xstring" value="smr_VSA1 (Iter #45)"/>
<entry key="4314" type="xstring" value="smr_VSA2 (Iter #45)"/>
<entry key="4315" type="xstring" value="smr_VSA3 (Iter #45)"/>
<entry key="4316" type="xstring" value="smr_VSA4 (Iter #45)"/>
<entry key="4317" type="xstring" value="smr_VSA5 (Iter #45)"/>
<entry key="4318" type="xstring" value="smr_VSA6 (Iter #45)"/>
<entry key="4319" type="xstring" value="smr_VSA7 (Iter #45)"/>
<entry key="4320" type="xstring" value="smr_VSA9 (Iter #45)"/>
<entry key="4321" type="xstring" value="smr_VSA10 (Iter #45)"/>
<entry key="4322" type="xstring" value="peoe_VSA1 (Iter #45)"/>
<entry key="4323" type="xstring" value="peoe_VSA2 (Iter #45)"/>
<entry key="4324" type="xstring" value="peoe_VSA3 (Iter #45)"/>
<entry key="4325" type="xstring" value="peoe_VSA4 (Iter #45)"/>
<entry key="4326" type="xstring" value="peoe_VSA5 (Iter #45)"/>
<entry key="4327" type="xstring" value="peoe_VSA6 (Iter #45)"/>
<entry key="4328" type="xstring" value="peoe_VSA7 (Iter #45)"/>
<entry key="4329" type="xstring" value="peoe_VSA8 (Iter #45)"/>
<entry key="4330" type="xstring" value="peoe_VSA9 (Iter #45)"/>
<entry key="4331" type="xstring" value="peoe_VSA10 (Iter #45)"/>
<entry key="4332" type="xstring" value="peoe_VSA11 (Iter #45)"/>
<entry key="4333" type="xstring" value="peoe_VSA12 (Iter #45)"/>
<entry key="4334" type="xstring" value="peoe_VSA13 (Iter #45)"/>
<entry key="4335" type="xstring" value="peoe_VSA14 (Iter #45)"/>
<entry key="4336" type="xstring" value="MQN1 (Iter #45)"/>
<entry key="4337" type="xstring" value="MQN2 (Iter #45)"/>
<entry key="4338" type="xstring" value="MQN3 (Iter #45)"/>
<entry key="4339" type="xstring" value="MQN4 (Iter #45)"/>
<entry key="4340" type="xstring" value="MQN5 (Iter #45)"/>
<entry key="4341" type="xstring" value="MQN6 (Iter #45)"/>
<entry key="4342" type="xstring" value="MQN7 (Iter #45)"/>
<entry key="4343" type="xstring" value="MQN8 (Iter #45)"/>
<entry key="4344" type="xstring" value="MQN9 (Iter #45)"/>
<entry key="4345" type="xstring" value="MQN10 (Iter #45)"/>
<entry key="4346" type="xstring" value="MQN11 (Iter #45)"/>
<entry key="4347" type="xstring" value="MQN13 (Iter #45)"/>
<entry key="4348" type="xstring" value="MQN14 (Iter #45)"/>
<entry key="4349" type="xstring" value="MQN15 (Iter #45)"/>
<entry key="4350" type="xstring" value="MQN16 (Iter #45)"/>
<entry key="4351" type="xstring" value="MQN20 (Iter #45)"/>
<entry key="4352" type="xstring" value="MQN24 (Iter #45)"/>
<entry key="4353" type="xstring" value="MQN26 (Iter #45)"/>
<entry key="4354" type="xstring" value="MQN27 (Iter #45)"/>
<entry key="4355" type="xstring" value="MQN28 (Iter #45)"/>
<entry key="4356" type="xstring" value="MQN29 (Iter #45)"/>
<entry key="4357" type="xstring" value="MQN30 (Iter #45)"/>
<entry key="4358" type="xstring" value="MQN31 (Iter #45)"/>
<entry key="4359" type="xstring" value="MQN32 (Iter #45)"/>
<entry key="4360" type="xstring" value="MQN33 (Iter #45)"/>
<entry key="4361" type="xstring" value="MQN34 (Iter #45)"/>
<entry key="4362" type="xstring" value="MQN35 (Iter #45)"/>
<entry key="4363" type="xstring" value="MQN36 (Iter #45)"/>
<entry key="4364" type="xstring" value="MQN37 (Iter #45)"/>
<entry key="4365" type="xstring" value="MQN38 (Iter #45)"/>
<entry key="4366" type="xstring" value="MQN39 (Iter #45)"/>
<entry key="4367" type="xstring" value="MQN40 (Iter #45)"/>
<entry key="4368" type="xstring" value="MQN41 (Iter #45)"/>
<entry key="4369" type="xstring" value="MQN42 (Iter #45)"/>
<entry key="4370" type="xstring" value="SlogP (Iter #46)"/>
<entry key="4371" type="xstring" value="LabuteASA (Iter #46)"/>
<entry key="4372" type="xstring" value="TPSA (Iter #46)"/>
<entry key="4373" type="xstring" value="NumLipinskiHBA (Iter #46)"/>
<entry key="4374" type="xstring" value="NumLipinskiHBD (Iter #46)"/>
<entry key="4375" type="xstring" value="NumRotatableBonds (Iter #46)"/>
<entry key="4376" type="xstring" value="NumHBA (Iter #46)"/>
<entry key="4377" type="xstring" value="NumAmideBonds (Iter #46)"/>
<entry key="4378" type="xstring" value="NumHeteroAtoms (Iter #46)"/>
<entry key="4379" type="xstring" value="NumStereocenters (Iter #46)"/>
<entry key="4380" type="xstring" value="NumRings (Iter #46)"/>
<entry key="4381" type="xstring" value="NumAromaticRings (Iter #46)"/>
<entry key="4382" type="xstring" value="NumSaturatedRings (Iter #46)"/>
<entry key="4383" type="xstring" value="NumAliphaticRings (Iter #46)"/>
<entry key="4384" type="xstring" value="NumAromaticHeterocycles (Iter #46)"/>
<entry key="4385" type="xstring" value="NumSaturatedHeterocycles (Iter #46)"/>
<entry key="4386" type="xstring" value="NumAliphaticHeterocycles (Iter #46)"/>
<entry key="4387" type="xstring" value="NumAromaticCarbocycles (Iter #46)"/>
<entry key="4388" type="xstring" value="NumSaturatedCarbocycles (Iter #46)"/>
<entry key="4389" type="xstring" value="NumAliphaticCarbocycles (Iter #46)"/>
<entry key="4390" type="xstring" value="FractionCSP3 (Iter #46)"/>
<entry key="4391" type="xstring" value="Chi3v (Iter #46)"/>
<entry key="4392" type="xstring" value="Chi2n (Iter #46)"/>
<entry key="4393" type="xstring" value="Chi4n (Iter #46)"/>
<entry key="4394" type="xstring" value="HallKierAlpha (Iter #46)"/>
<entry key="4395" type="xstring" value="kappa2 (Iter #46)"/>
<entry key="4396" type="xstring" value="kappa3 (Iter #46)"/>
<entry key="4397" type="xstring" value="slogp_VSA1 (Iter #46)"/>
<entry key="4398" type="xstring" value="slogp_VSA2 (Iter #46)"/>
<entry key="4399" type="xstring" value="slogp_VSA3 (Iter #46)"/>
<entry key="4400" type="xstring" value="slogp_VSA4 (Iter #46)"/>
<entry key="4401" type="xstring" value="slogp_VSA5 (Iter #46)"/>
<entry key="4402" type="xstring" value="slogp_VSA6 (Iter #46)"/>
<entry key="4403" type="xstring" value="slogp_VSA7 (Iter #46)"/>
<entry key="4404" type="xstring" value="slogp_VSA8 (Iter #46)"/>
<entry key="4405" type="xstring" value="slogp_VSA10 (Iter #46)"/>
<entry key="4406" type="xstring" value="slogp_VSA11 (Iter #46)"/>
<entry key="4407" type="xstring" value="slogp_VSA12 (Iter #46)"/>
<entry key="4408" type="xstring" value="smr_VSA1 (Iter #46)"/>
<entry key="4409" type="xstring" value="smr_VSA2 (Iter #46)"/>
<entry key="4410" type="xstring" value="smr_VSA3 (Iter #46)"/>
<entry key="4411" type="xstring" value="smr_VSA4 (Iter #46)"/>
<entry key="4412" type="xstring" value="smr_VSA5 (Iter #46)"/>
<entry key="4413" type="xstring" value="smr_VSA6 (Iter #46)"/>
<entry key="4414" type="xstring" value="smr_VSA7 (Iter #46)"/>
<entry key="4415" type="xstring" value="smr_VSA9 (Iter #46)"/>
<entry key="4416" type="xstring" value="smr_VSA10 (Iter #46)"/>
<entry key="4417" type="xstring" value="peoe_VSA1 (Iter #46)"/>
<entry key="4418" type="xstring" value="peoe_VSA2 (Iter #46)"/>
<entry key="4419" type="xstring" value="peoe_VSA3 (Iter #46)"/>
<entry key="4420" type="xstring" value="peoe_VSA4 (Iter #46)"/>
<entry key="4421" type="xstring" value="peoe_VSA5 (Iter #46)"/>
<entry key="4422" type="xstring" value="peoe_VSA6 (Iter #46)"/>
<entry key="4423" type="xstring" value="peoe_VSA7 (Iter #46)"/>
<entry key="4424" type="xstring" value="peoe_VSA8 (Iter #46)"/>
<entry key="4425" type="xstring" value="peoe_VSA9 (Iter #46)"/>
<entry key="4426" type="xstring" value="peoe_VSA10 (Iter #46)"/>
<entry key="4427" type="xstring" value="peoe_VSA11 (Iter #46)"/>
<entry key="4428" type="xstring" value="peoe_VSA12 (Iter #46)"/>
<entry key="4429" type="xstring" value="peoe_VSA13 (Iter #46)"/>
<entry key="4430" type="xstring" value="peoe_VSA14 (Iter #46)"/>
<entry key="4431" type="xstring" value="MQN1 (Iter #46)"/>
<entry key="4432" type="xstring" value="MQN2 (Iter #46)"/>
<entry key="4433" type="xstring" value="MQN3 (Iter #46)"/>
<entry key="4434" type="xstring" value="MQN4 (Iter #46)"/>
<entry key="4435" type="xstring" value="MQN5 (Iter #46)"/>
<entry key="4436" type="xstring" value="MQN6 (Iter #46)"/>
<entry key="4437" type="xstring" value="MQN7 (Iter #46)"/>
<entry key="4438" type="xstring" value="MQN8 (Iter #46)"/>
<entry key="4439" type="xstring" value="MQN9 (Iter #46)"/>
<entry key="4440" type="xstring" value="MQN10 (Iter #46)"/>
<entry key="4441" type="xstring" value="MQN11 (Iter #46)"/>
<entry key="4442" type="xstring" value="MQN13 (Iter #46)"/>
<entry key="4443" type="xstring" value="MQN14 (Iter #46)"/>
<entry key="4444" type="xstring" value="MQN15 (Iter #46)"/>
<entry key="4445" type="xstring" value="MQN16 (Iter #46)"/>
<entry key="4446" type="xstring" value="MQN20 (Iter #46)"/>
<entry key="4447" type="xstring" value="MQN24 (Iter #46)"/>
<entry key="4448" type="xstring" value="MQN26 (Iter #46)"/>
<entry key="4449" type="xstring" value="MQN27 (Iter #46)"/>
<entry key="4450" type="xstring" value="MQN28 (Iter #46)"/>
<entry key="4451" type="xstring" value="MQN29 (Iter #46)"/>
<entry key="4452" type="xstring" value="MQN30 (Iter #46)"/>
<entry key="4453" type="xstring" value="MQN31 (Iter #46)"/>
<entry key="4454" type="xstring" value="MQN32 (Iter #46)"/>
<entry key="4455" type="xstring" value="MQN33 (Iter #46)"/>
<entry key="4456" type="xstring" value="MQN34 (Iter #46)"/>
<entry key="4457" type="xstring" value="MQN35 (Iter #46)"/>
<entry key="4458" type="xstring" value="MQN36 (Iter #46)"/>
<entry key="4459" type="xstring" value="MQN37 (Iter #46)"/>
<entry key="4460" type="xstring" value="MQN38 (Iter #46)"/>
<entry key="4461" type="xstring" value="MQN39 (Iter #46)"/>
<entry key="4462" type="xstring" value="MQN40 (Iter #46)"/>
<entry key="4463" type="xstring" value="MQN41 (Iter #46)"/>
<entry key="4464" type="xstring" value="MQN42 (Iter #46)"/>
</config>
<entry key="enforce_option" type="xstring" value="EnforceExclusion"/>
<config key="name_pattern">
<entry key="pattern" type="xstring" value=""/>
<entry key="type" type="xstring" value="Wildcard"/>
<entry key="caseSensitive" type="xboolean" value="true"/>
</config>
<config key="datatype">
<config key="typelist">
<entry key="org.knime.core.data.DoubleValue" type="xboolean" value="false"/>
<entry key="org.knime.core.data.IntValue" type="xboolean" value="false"/>
</config>
</config>
</config>
</config>
<entry key="customDescription" type="xstring" isnull="true" value=""/>
<entry key="state" type="xstring" value="IDLE"/>
<entry key="factory" type="xstring" value="org.knime.base.node.preproc.colconvert.numbertostring2.NumberToString2NodeFactory"/>
<entry key="node-name" type="xstring" value="Number To String"/>
<entry key="node-bundle-name" type="xstring" value="KNIME Base Nodes"/>
<entry key="node-bundle-symbolic-name" type="xstring" value="org.knime.base"/>
<entry key="node-bundle-vendor" type="xstring" value="KNIME AG, Zurich, Switzerland"/>
<entry key="node-bundle-version" type="xstring" value="4.1.2.v202003032313"/>
<entry key="node-feature-name" type="xstring" value="KNIME Core"/>
<entry key="node-feature-symbolic-name" type="xstring" value="org.knime.features.base.feature.group"/>
<entry key="node-feature-vendor" type="xstring" value="KNIME AG, Zurich, Switzerland"/>
<entry key="node-feature-version" type="xstring" value="4.1.2.v202003050920"/>
<config key="factory_settings"/>
<entry key="name" type="xstring" value="Number To String"/>
<entry key="hasContent" type="xboolean" value="false"/>
<entry key="isInactive" type="xboolean" value="false"/>
<config key="ports">
<config key="port_1">
<entry key="index" type="xint" value="1"/>
<entry key="port_dir_location" type="xstring" isnull="true" value=""/>
</config>
</config>
<config key="filestores">
<entry key="file_store_location" type="xstring" isnull="true" value=""/>
<entry key="file_store_id" type="xstring" isnull="true" value=""/>
</config>
</config>
