# Supplementary material for: Semi-automated workflow for molecular pair analysis and QSAR-assisted transformation space expansion
Source: J Cheminform. 2021 Nov 13;13:86. doi: 10.1186/s13321-021-00564-6 (PMC8590336; doi:10.1186/s13321-021-00564-6)
Supplement: Supplementary file 5 — Additional file 5. The MMPA and MMPA-by-QSAR pipeline for classification task. [file 13321_2021_564_MOESM5_ESM.knwf › Summary-Classification-MMP-pipeline.knwf 1/Metanode (#1528)/Metanode (#1521)/Python Script _1_1_ (#1509)/settings.xml]

<?xml version="1.0" encoding="UTF-8"?>
<config xmlns="http://www.knime.org/2008/09/XMLConfig" xmlns:xsi="http://www.w3.org/2001/XMLSchema-instance" xsi:schemaLocation="http://www.knime.org/2008/09/XMLConfig http://www.knime.org/XMLConfig_2008_09.xsd" key="settings.xml">
<entry key="node_file" type="xstring" value="settings.xml"/>
<config key="flow_stack"/>
<config key="internal_node_subsettings">
<entry key="memory_policy" type="xstring" value="CacheSmallInMemory"/>
</config>
<config key="model">
<entry key="sourceCode" type="xstring" value="import pandas as pd %%00010from sklearn.feature_selection import RFE %%00010from sklearn.linear_model import LinearRegression%%00010 %%00010# Define features%%00010data = input_table.copy() %%00010x = data.iloc[:,1:]%%00010y = data.iloc[:,0]%%00010name = list(x)%%00010feature_num = int((x.shape[1])/2)%%00010 %%00010 %%00010rfe=RFE(%%00010        estimator=LinearRegression(), %%00010        n_features_to_select= feature_num%%00010        )%%00010%%00010sFeature=rfe.fit_transform(x,y)%%00010rank = list(rfe.ranking_)%%00010output_table = pd.DataFrame({'rank':rank,'column name':name})%%00010"/>
<entry key="rowLimit" type="xint" value="1000"/>
<entry key="pythonVersionOption" type="xstring" value="python3"/>
<entry key="python2Command" type="xstring" value=""/>
<entry key="python3Command" type="xstring" value=""/>
<entry key="chunkSize" type="xint" value="500000"/>
<entry key="convertMissingToPython" type="xboolean" value="false"/>
<entry key="convertMissingFromPython" type="xboolean" value="false"/>
<entry key="sentinelOption" type="xstring" value="MIN_VAL"/>
<entry key="sentinelValue" type="xint" value="0"/>
</config>
<entry key="customDescription" type="xstring" isnull="true" value=""/>
<entry key="state" type="xstring" value="IDLE"/>
<entry key="factory" type="xstring" value="org.knime.python2.nodes.script.Python2ScriptNodeFactory"/>
<entry key="node-name" type="xstring" value="Python Script (1⇒1)"/>
<entry key="node-bundle-name" type="xstring" value="KNIME Python nodes"/>
<entry key="node-bundle-symbolic-name" type="xstring" value="org.knime.python2.nodes"/>
<entry key="node-bundle-vendor" type="xstring" value="KNIME AG, Zurich, Switzerland"/>
<entry key="node-bundle-version" type="xstring" value="4.1.3.v202005112253"/>
<entry key="node-feature-name" type="xstring" value="KNIME Python Integration"/>
<entry key="node-feature-symbolic-name" type="xstring" value="org.knime.features.python2.feature.group"/>
<entry key="node-feature-vendor" type="xstring" value="KNIME AG, Zurich, Switzerland"/>
<entry key="node-feature-version" type="xstring" value="4.1.3.v202005112253"/>
<config key="factory_settings"/>
<entry key="name" type="xstring" value="Python Script (1⇒1)"/>
<entry key="hasContent" type="xboolean" value="false"/>
<entry key="isInactive" type="xboolean" value="false"/>
<config key="ports">
<config key="port_1">
<entry key="index" type="xint" value="1"/>
<entry key="port_dir_location" type="xstring" isnull="true" value=""/>
</config>
</config>
<config key="filestores">
<entry key="file_store_location" type="xstring" isnull="true" value=""/>
<entry key="file_store_id" type="xstring" isnull="true" value=""/>
</config>
</config>
