# Supplementary material for: Semi-automated workflow for molecular pair analysis and QSAR-assisted transformation space expansion
Source: J Cheminform. 2021 Nov 13;13:86. doi: 10.1186/s13321-021-00564-6 (PMC8590336; doi:10.1186/s13321-021-00564-6)
Supplement: Supplementary file 5 — Additional file 5. The MMPA and MMPA-by-QSAR pipeline for classification task. [file 13321_2021_564_MOESM5_ESM.knwf › Summary-Classification-MMP-pipeline.knwf 1/Metanode (#1528)/Metanode (#1522)/Metanode (#1499)/Metanode (#1521)/File Reader (#1512)/settings.xml]

<?xml version="1.0" encoding="UTF-8"?>
<config xmlns="http://www.knime.org/2008/09/XMLConfig" xmlns:xsi="http://www.w3.org/2001/XMLSchema-instance" xsi:schemaLocation="http://www.knime.org/2008/09/XMLConfig http://www.knime.org/XMLConfig_2008_09.xsd" key="settings.xml">
<entry key="node_file" type="xstring" value="settings.xml"/>
<config key="flow_stack"/>
<config key="internal_node_subsettings">
<entry key="memory_policy" type="xstring" value="CacheSmallInMemory"/>
</config>
<config key="model">
<config key="Delimiters"/>
<config key="Quotes"/>
<config key="Comments"/>
<config key="WhiteSpaces"/>
<entry key="CombineMultDelims" type="xboolean" value="false"/>
<entry key="SkipFirstLines" type="xlong" value="0"/>
<entry key="NewLineInQuotes" type="xboolean" value="false"/>
<entry key="hasColHdr" type="xboolean" value="false"/>
<entry key="hasRowHdr" type="xboolean" value="false"/>
<entry key="ignoreEmptyLines" type="xboolean" value="false"/>
<config key="RowDelims"/>
<config key="MissingPatterns"/>
<config key="FormatParameter"/>
<entry key="globalMissPattern" type="xstring" isnull="true" value=""/>
<entry key="DecimalSeparator" type="xchar" value="."/>
<entry key="ThrousandsSeparator" type="xchar" value="%%00000"/>
<entry key="ignEmtpyTokensAtEOR" type="xboolean" value="false"/>
<entry key="acceptShortLines" type="xboolean" value="false"/>
<entry key="uniquifyRowID" type="xboolean" value="false"/>
<entry key="MaxNumOfRows" type="xlong" value="-1"/>
<entry key="ColNumDetermLine" type="xint" value="-1"/>
<entry key="CharsetName" type="xstring" isnull="true" value=""/>
<entry key="ConnectTimeoutInSeconds" type="xint" value="1"/>
<entry key="delimsAtEOLuserVal" type="xboolean" value="false"/>
<entry key="numOfColumns" type="xint" value="-1"/>
<config key="ColumnProperties"/>
</config>
<entry key="customDescription" type="xstring" isnull="true" value=""/>
<entry key="state" type="xstring" value="IDLE"/>
<config key="nodecontainer_message">
<entry key="type" type="xstring" value="WARNING"/>
<entry key="message" type="xstring" value="No Settings available."/>
</config>
<entry key="factory" type="xstring" value="org.knime.base.node.io.filereader.FileReaderNodeFactory"/>
<entry key="node-name" type="xstring" value="File Reader"/>
<entry key="node-bundle-name" type="xstring" value="KNIME Base Nodes"/>
<entry key="node-bundle-symbolic-name" type="xstring" value="org.knime.base"/>
<entry key="node-bundle-vendor" type="xstring" value="KNIME AG, Zurich, Switzerland"/>
<entry key="node-bundle-version" type="xstring" value="4.1.2.v202003032313"/>
<entry key="node-feature-name" type="xstring" value="KNIME Core"/>
<entry key="node-feature-symbolic-name" type="xstring" value="org.knime.features.base.feature.group"/>
<entry key="node-feature-vendor" type="xstring" value="KNIME AG, Zurich, Switzerland"/>
<entry key="node-feature-version" type="xstring" value="4.1.2.v202003050920"/>
<config key="factory_settings"/>
<entry key="name" type="xstring" value="File Reader"/>
<entry key="hasContent" type="xboolean" value="false"/>
<entry key="isInactive" type="xboolean" value="false"/>
<config key="ports">
<config key="port_1">
<entry key="index" type="xint" value="1"/>
<entry key="port_dir_location" type="xstring" isnull="true" value=""/>
</config>
</config>
<config key="filestores">
<entry key="file_store_location" type="xstring" isnull="true" value=""/>
<entry key="file_store_id" type="xstring" isnull="true" value=""/>
</config>
</config>
