# Supplementary material for: Semi-automated workflow for molecular pair analysis and QSAR-assisted transformation space expansion
Source: J Cheminform. 2021 Nov 13;13:86. doi: 10.1186/s13321-021-00564-6 (PMC8590336; doi:10.1186/s13321-021-00564-6)
Supplement: Supplementary file 5 — Additional file 5. The MMPA and MMPA-by-QSAR pipeline for classification task. [file 13321_2021_564_MOESM5_ESM.knwf › Summary-Classification-MMP-pipeline.knwf 1/Metanode (#1528)/Metanode (#1522)/Metanode (#1499)/Metanode (#1521)/workflow.knime]

<?xml version="1.0" encoding="UTF-8"?>
<config xmlns="http://www.knime.org/2008/09/XMLConfig" xmlns:xsi="http://www.w3.org/2001/XMLSchema-instance" xsi:schemaLocation="http://www.knime.org/2008/09/XMLConfig http://www.knime.org/XMLConfig_2008_09.xsd" key="workflow.knime">
<entry key="created_by" type="xstring" value="4.1.2.v202003050920"/>
<entry key="created_by_nightly" type="xboolean" value="false"/>
<entry key="version" type="xstring" value="4.1.0"/>
<entry key="name" type="xstring" value="Metanode"/>
<config key="authorInformation">
<entry key="authored-by" type="xstring" value="&lt;unknown&gt;"/>
<entry key="authored-when" type="xstring" value="1970-01-01 08:00:00 +0800"/>
<entry key="lastEdited-by" type="xstring" isnull="true" value=""/>
<entry key="lastEdited-when" type="xstring" isnull="true" value=""/>
</config>
<config key="nodeAnnotation">
<entry key="text" type="xstring" value="External set evaluation%%00013%%00010(with label)"/>
<entry key="bgcolor" type="xint" value="16777215"/>
<entry key="x-coordinate" type="xint" value="-83"/>
<entry key="y-coordinate" type="xint" value="708"/>
<entry key="width" type="xint" value="123"/>
<entry key="height" type="xint" value="30"/>
<entry key="alignment" type="xstring" value="CENTER"/>
<entry key="borderSize" type="xint" value="0"/>
<entry key="borderColor" type="xint" value="16777215"/>
<entry key="defFontSize" type="xint" value="9"/>
<entry key="annotation-version" type="xint" value="20151123"/>
<config key="styles">
<config key="style_0">
<entry key="start" type="xint" value="0"/>
<entry key="length" type="xint" value="37"/>
<entry key="fontname" type="xstring" value="Arial"/>
<entry key="fontstyle" type="xint" value="0"/>
<entry key="fontsize" type="xint" value="9"/>
<entry key="fgcolor" type="xint" value="0"/>
</config>
</config>
</config>
<entry key="customDescription" type="xstring" isnull="true" value=""/>
<entry key="state" type="xstring" value="IDLE"/>
<config key="workflow_credentials"/>
<config key="nodes">
<config key="node_95">
<entry key="id" type="xint" value="95"/>
<entry key="node_settings_file" type="xstring" value="Column Filter (#95)/settings.xml"/>
<entry key="node_is_meta" type="xboolean" value="false"/>
<entry key="node_type" type="xstring" value="NativeNode"/>
<entry key="ui_classname" type="xstring" value="org.knime.core.node.workflow.NodeUIInformation"/>
<config key="ui_settings">
<config key="extrainfo.node.bounds">
<entry key="array-size" type="xint" value="4"/>
<entry key="0" type="xint" value="-36"/>
<entry key="1" type="xint" value="217"/>
<entry key="2" type="xint" value="81"/>
<entry key="3" type="xint" value="78"/>
</config>
</config>
</config>
<config key="node_97">
<entry key="id" type="xint" value="97"/>
<entry key="node_settings_file" type="xstring" value="Normalizer (#97)/settings.xml"/>
<entry key="node_is_meta" type="xboolean" value="false"/>
<entry key="node_type" type="xstring" value="NativeNode"/>
<entry key="ui_classname" type="xstring" value="org.knime.core.node.workflow.NodeUIInformation"/>
<config key="ui_settings">
<config key="extrainfo.node.bounds">
<entry key="array-size" type="xint" value="4"/>
<entry key="0" type="xint" value="165"/>
<entry key="1" type="xint" value="217"/>
<entry key="2" type="xint" value="68"/>
<entry key="3" type="xint" value="78"/>
</config>
</config>
</config>
<config key="node_98">
<entry key="id" type="xint" value="98"/>
<entry key="node_settings_file" type="xstring" value="Number To String (#98)/settings.xml"/>
<entry key="node_is_meta" type="xboolean" value="false"/>
<entry key="node_type" type="xstring" value="NativeNode"/>
<entry key="ui_classname" type="xstring" value="org.knime.core.node.workflow.NodeUIInformation"/>
<config key="ui_settings">
<config key="extrainfo.node.bounds">
<entry key="array-size" type="xint" value="4"/>
<entry key="0" type="xint" value="85"/>
<entry key="1" type="xint" value="437"/>
<entry key="2" type="xint" value="107"/>
<entry key="3" type="xint" value="78"/>
</config>
</config>
</config>
<config key="node_99">
<entry key="id" type="xint" value="99"/>
<entry key="node_settings_file" type="xstring" value="Column Filter (#99)/settings.xml"/>
<entry key="node_is_meta" type="xboolean" value="false"/>
<entry key="node_type" type="xstring" value="NativeNode"/>
<entry key="ui_classname" type="xstring" value="org.knime.core.node.workflow.NodeUIInformation"/>
<config key="ui_settings">
<config key="extrainfo.node.bounds">
<entry key="array-size" type="xint" value="4"/>
<entry key="0" type="xint" value="-36"/>
<entry key="1" type="xint" value="437"/>
<entry key="2" type="xint" value="81"/>
<entry key="3" type="xint" value="78"/>
</config>
</config>
</config>
<config key="node_100">
<entry key="id" type="xint" value="100"/>
<entry key="node_settings_file" type="xstring" value="Normalizer _Apply_ (#100)/settings.xml"/>
<entry key="node_is_meta" type="xboolean" value="false"/>
<entry key="node_type" type="xstring" value="NativeNode"/>
<entry key="ui_classname" type="xstring" value="org.knime.core.node.workflow.NodeUIInformation"/>
<config key="ui_settings">
<config key="extrainfo.node.bounds">
<entry key="array-size" type="xint" value="4"/>
<entry key="0" type="xint" value="225"/>
<entry key="1" type="xint" value="357"/>
<entry key="2" type="xint" value="114"/>
<entry key="3" type="xint" value="78"/>
</config>
</config>
</config>
<config key="node_154">
<entry key="id" type="xint" value="154"/>
<entry key="node_settings_file" type="xstring" value="LIBSVMLearner (#154)/settings.xml"/>
<entry key="node_is_meta" type="xboolean" value="false"/>
<entry key="node_type" type="xstring" value="NativeNode"/>
<entry key="ui_classname" type="xstring" value="org.knime.core.node.workflow.NodeUIInformation"/>
<config key="ui_settings">
<config key="extrainfo.node.bounds">
<entry key="array-size" type="xint" value="4"/>
<entry key="0" type="xint" value="304"/>
<entry key="1" type="xint" value="97"/>
<entry key="2" type="xint" value="97"/>
<entry key="3" type="xint" value="78"/>
</config>
</config>
</config>
<config key="node_155">
<entry key="id" type="xint" value="155"/>
<entry key="node_settings_file" type="xstring" value="LIBSVMPredictor (#155)/settings.xml"/>
<entry key="node_is_meta" type="xboolean" value="false"/>
<entry key="node_type" type="xstring" value="NativeNode"/>
<entry key="ui_classname" type="xstring" value="org.knime.core.node.workflow.NodeUIInformation"/>
<config key="ui_settings">
<config key="extrainfo.node.bounds">
<entry key="array-size" type="xint" value="4"/>
<entry key="0" type="xint" value="390"/>
<entry key="1" type="xint" value="189"/>
<entry key="2" type="xint" value="106"/>
<entry key="3" type="xint" value="78"/>
</config>
</config>
</config>
<config key="node_1495">
<entry key="id" type="xint" value="1495"/>
<entry key="node_settings_file" type="xstring" value="Number To String (#1495)/settings.xml"/>
<entry key="node_is_meta" type="xboolean" value="false"/>
<entry key="node_type" type="xstring" value="NativeNode"/>
<entry key="ui_classname" type="xstring" value="org.knime.core.node.workflow.NodeUIInformation"/>
<config key="ui_settings">
<config key="extrainfo.node.bounds">
<entry key="array-size" type="xint" value="4"/>
<entry key="0" type="xint" value="-275"/>
<entry key="1" type="xint" value="217"/>
<entry key="2" type="xint" value="107"/>
<entry key="3" type="xint" value="78"/>
</config>
</config>
</config>
<config key="node_1496">
<entry key="id" type="xint" value="1496"/>
<entry key="node_settings_file" type="xstring" value="Number To String (#1496)/settings.xml"/>
<entry key="node_is_meta" type="xboolean" value="false"/>
<entry key="node_type" type="xstring" value="NativeNode"/>
<entry key="ui_classname" type="xstring" value="org.knime.core.node.workflow.NodeUIInformation"/>
<config key="ui_settings">
<config key="extrainfo.node.bounds">
<entry key="array-size" type="xint" value="4"/>
<entry key="0" type="xint" value="-155"/>
<entry key="1" type="xint" value="437"/>
<entry key="2" type="xint" value="107"/>
<entry key="3" type="xint" value="78"/>
</config>
</config>
</config>
<config key="node_1511">
<entry key="id" type="xint" value="1511"/>
<entry key="node_settings_file" type="xstring" value="Scorer (#1511)/settings.xml"/>
<entry key="node_is_meta" type="xboolean" value="false"/>
<entry key="node_type" type="xstring" value="NativeNode"/>
<entry key="ui_classname" type="xstring" value="org.knime.core.node.workflow.NodeUIInformation"/>
<config key="ui_settings">
<config key="extrainfo.node.bounds">
<entry key="array-size" type="xint" value="4"/>
<entry key="0" type="xint" value="499"/>
<entry key="1" type="xint" value="177"/>
<entry key="2" type="xint" value="50"/>
<entry key="3" type="xint" value="78"/>
</config>
</config>
</config>
<config key="node_1512">
<entry key="id" type="xint" value="1512"/>
<entry key="node_settings_file" type="xstring" value="File Reader (#1512)/settings.xml"/>
<entry key="node_is_meta" type="xboolean" value="false"/>
<entry key="node_type" type="xstring" value="NativeNode"/>
<entry key="ui_classname" type="xstring" value="org.knime.core.node.workflow.NodeUIInformation"/>
<config key="ui_settings">
<config key="extrainfo.node.bounds">
<entry key="array-size" type="xint" value="4"/>
<entry key="0" type="xint" value="-276"/>
<entry key="1" type="xint" value="437"/>
<entry key="2" type="xint" value="69"/>
<entry key="3" type="xint" value="78"/>
</config>
</config>
</config>
<config key="node_1513">
<entry key="id" type="xint" value="1513"/>
<entry key="node_settings_file" type="xstring" value="Column Filter (#1513)/settings.xml"/>
<entry key="node_is_meta" type="xboolean" value="false"/>
<entry key="node_type" type="xstring" value="NativeNode"/>
<entry key="ui_classname" type="xstring" value="org.knime.core.node.workflow.NodeUIInformation"/>
<config key="ui_settings">
<config key="extrainfo.node.bounds">
<entry key="array-size" type="xint" value="4"/>
<entry key="0" type="xint" value="564"/>
<entry key="1" type="xint" value="277"/>
<entry key="2" type="xint" value="81"/>
<entry key="3" type="xint" value="78"/>
</config>
</config>
</config>
<config key="node_1519">
<entry key="id" type="xint" value="1519"/>
<entry key="node_settings_file" type="xstring" value="ROC Curve _local_ (#1519)/settings.xml"/>
<entry key="node_is_meta" type="xboolean" value="false"/>
<entry key="node_type" type="xstring" value="NativeNode"/>
<entry key="ui_classname" type="xstring" value="org.knime.core.node.workflow.NodeUIInformation"/>
<config key="ui_settings">
<config key="extrainfo.node.bounds">
<entry key="array-size" type="xint" value="4"/>
<entry key="0" type="xint" value="498"/>
<entry key="1" type="xint" value="37"/>
<entry key="2" type="xint" value="108"/>
<entry key="3" type="xint" value="78"/>
</config>
</config>
</config>
<config key="node_1520">
<entry key="id" type="xint" value="1520"/>
<entry key="node_settings_file" type="xstring" value="CSV Writer (#1520)/settings.xml"/>
<entry key="node_is_meta" type="xboolean" value="false"/>
<entry key="node_type" type="xstring" value="NativeNode"/>
<entry key="ui_classname" type="xstring" value="org.knime.core.node.workflow.NodeUIInformation"/>
<config key="ui_settings">
<config key="extrainfo.node.bounds">
<entry key="array-size" type="xint" value="4"/>
<entry key="0" type="xint" value="604"/>
<entry key="1" type="xint" value="37"/>
<entry key="2" type="xint" value="69"/>
<entry key="3" type="xint" value="78"/>
</config>
</config>
</config>
<config key="node_1521">
<entry key="id" type="xint" value="1521"/>
<entry key="node_settings_file" type="xstring" value="CSV Writer (#1521)/settings.xml"/>
<entry key="node_is_meta" type="xboolean" value="false"/>
<entry key="node_type" type="xstring" value="NativeNode"/>
<entry key="ui_classname" type="xstring" value="org.knime.core.node.workflow.NodeUIInformation"/>
<config key="ui_settings">
<config key="extrainfo.node.bounds">
<entry key="array-size" type="xint" value="4"/>
<entry key="0" type="xint" value="604"/>
<entry key="1" type="xint" value="177"/>
<entry key="2" type="xint" value="69"/>
<entry key="3" type="xint" value="78"/>
</config>
</config>
</config>
</config>
<config key="connections">
<config key="connection_0">
<entry key="sourceID" type="xint" value="-1"/>
<entry key="destID" type="xint" value="1495"/>
<entry key="sourcePort" type="xint" value="0"/>
<entry key="destPort" type="xint" value="1"/>
<entry key="ui_classname" type="xstring" value="org.knime.core.node.workflow.ConnectionUIInformation"/>
<config key="ui_settings">
<entry key="extrainfo.conn.bendpoints_size" type="xint" value="0"/>
</config>
</config>
<config key="connection_1">
<entry key="sourceID" type="xint" value="95"/>
<entry key="destID" type="xint" value="97"/>
<entry key="sourcePort" type="xint" value="1"/>
<entry key="destPort" type="xint" value="1"/>
<entry key="ui_classname" type="xstring" value="org.knime.core.node.workflow.ConnectionUIInformation"/>
<config key="ui_settings">
<entry key="extrainfo.conn.bendpoints_size" type="xint" value="0"/>
</config>
</config>
<config key="connection_2">
<entry key="sourceID" type="xint" value="97"/>
<entry key="destID" type="xint" value="100"/>
<entry key="sourcePort" type="xint" value="2"/>
<entry key="destPort" type="xint" value="1"/>
<entry key="ui_classname" type="xstring" value="org.knime.core.node.workflow.ConnectionUIInformation"/>
<config key="ui_settings">
<entry key="extrainfo.conn.bendpoints_size" type="xint" value="0"/>
</config>
</config>
<config key="connection_3">
<entry key="sourceID" type="xint" value="97"/>
<entry key="destID" type="xint" value="154"/>
<entry key="sourcePort" type="xint" value="1"/>
<entry key="destPort" type="xint" value="1"/>
<entry key="ui_classname" type="xstring" value="org.knime.core.node.workflow.ConnectionUIInformation"/>
<config key="ui_settings">
<entry key="extrainfo.conn.bendpoints_size" type="xint" value="0"/>
</config>
</config>
<config key="connection_4">
<entry key="sourceID" type="xint" value="98"/>
<entry key="destID" type="xint" value="100"/>
<entry key="sourcePort" type="xint" value="1"/>
<entry key="destPort" type="xint" value="2"/>
<entry key="ui_classname" type="xstring" value="org.knime.core.node.workflow.ConnectionUIInformation"/>
<config key="ui_settings">
<entry key="extrainfo.conn.bendpoints_size" type="xint" value="0"/>
</config>
</config>
<config key="connection_5">
<entry key="sourceID" type="xint" value="99"/>
<entry key="destID" type="xint" value="98"/>
<entry key="sourcePort" type="xint" value="1"/>
<entry key="destPort" type="xint" value="1"/>
<entry key="ui_classname" type="xstring" value="org.knime.core.node.workflow.ConnectionUIInformation"/>
<config key="ui_settings">
<entry key="extrainfo.conn.bendpoints_size" type="xint" value="0"/>
</config>
</config>
<config key="connection_6">
<entry key="sourceID" type="xint" value="100"/>
<entry key="destID" type="xint" value="155"/>
<entry key="sourcePort" type="xint" value="1"/>
<entry key="destPort" type="xint" value="2"/>
<entry key="ui_classname" type="xstring" value="org.knime.core.node.workflow.ConnectionUIInformation"/>
<config key="ui_settings">
<entry key="extrainfo.conn.bendpoints_size" type="xint" value="0"/>
</config>
</config>
<config key="connection_7">
<entry key="sourceID" type="xint" value="154"/>
<entry key="destID" type="xint" value="155"/>
<entry key="sourcePort" type="xint" value="1"/>
<entry key="destPort" type="xint" value="1"/>
<entry key="ui_classname" type="xstring" value="org.knime.core.node.workflow.ConnectionUIInformation"/>
<config key="ui_settings">
<entry key="extrainfo.conn.bendpoints_size" type="xint" value="0"/>
</config>
</config>
<config key="connection_8">
<entry key="sourceID" type="xint" value="155"/>
<entry key="destID" type="xint" value="1519"/>
<entry key="sourcePort" type="xint" value="1"/>
<entry key="destPort" type="xint" value="1"/>
<entry key="ui_classname" type="xstring" value="org.knime.core.node.workflow.ConnectionUIInformation"/>
<config key="ui_settings">
<entry key="extrainfo.conn.bendpoints_size" type="xint" value="0"/>
</config>
</config>
<config key="connection_9">
<entry key="sourceID" type="xint" value="155"/>
<entry key="destID" type="xint" value="1511"/>
<entry key="sourcePort" type="xint" value="1"/>
<entry key="destPort" type="xint" value="1"/>
<entry key="ui_classname" type="xstring" value="org.knime.core.node.workflow.ConnectionUIInformation"/>
<config key="ui_settings">
<entry key="extrainfo.conn.bendpoints_size" type="xint" value="0"/>
</config>
</config>
<config key="connection_10">
<entry key="sourceID" type="xint" value="155"/>
<entry key="destID" type="xint" value="1513"/>
<entry key="sourcePort" type="xint" value="1"/>
<entry key="destPort" type="xint" value="1"/>
<entry key="ui_classname" type="xstring" value="org.knime.core.node.workflow.ConnectionUIInformation"/>
<config key="ui_settings">
<entry key="extrainfo.conn.bendpoints_size" type="xint" value="0"/>
</config>
</config>
<config key="connection_11">
<entry key="sourceID" type="xint" value="1495"/>
<entry key="destID" type="xint" value="95"/>
<entry key="sourcePort" type="xint" value="1"/>
<entry key="destPort" type="xint" value="1"/>
<entry key="ui_classname" type="xstring" value="org.knime.core.node.workflow.ConnectionUIInformation"/>
<config key="ui_settings">
<entry key="extrainfo.conn.bendpoints_size" type="xint" value="0"/>
</config>
</config>
<config key="connection_12">
<entry key="sourceID" type="xint" value="1496"/>
<entry key="destID" type="xint" value="99"/>
<entry key="sourcePort" type="xint" value="1"/>
<entry key="destPort" type="xint" value="1"/>
<entry key="ui_classname" type="xstring" value="org.knime.core.node.workflow.ConnectionUIInformation"/>
<config key="ui_settings">
<entry key="extrainfo.conn.bendpoints_size" type="xint" value="0"/>
</config>
</config>
<config key="connection_13">
<entry key="sourceID" type="xint" value="1511"/>
<entry key="destID" type="xint" value="1521"/>
<entry key="sourcePort" type="xint" value="2"/>
<entry key="destPort" type="xint" value="1"/>
<entry key="ui_classname" type="xstring" value="org.knime.core.node.workflow.ConnectionUIInformation"/>
<config key="ui_settings">
<entry key="extrainfo.conn.bendpoints_size" type="xint" value="0"/>
</config>
</config>
<config key="connection_14">
<entry key="sourceID" type="xint" value="1512"/>
<entry key="destID" type="xint" value="1496"/>
<entry key="sourcePort" type="xint" value="1"/>
<entry key="destPort" type="xint" value="1"/>
<entry key="ui_classname" type="xstring" value="org.knime.core.node.workflow.ConnectionUIInformation"/>
<config key="ui_settings">
<entry key="extrainfo.conn.bendpoints_size" type="xint" value="0"/>
</config>
</config>
<config key="connection_15">
<entry key="sourceID" type="xint" value="1513"/>
<entry key="destID" type="xint" value="-1"/>
<entry key="sourcePort" type="xint" value="1"/>
<entry key="destPort" type="xint" value="0"/>
<entry key="ui_classname" type="xstring" value="org.knime.core.node.workflow.ConnectionUIInformation"/>
<config key="ui_settings">
<entry key="extrainfo.conn.bendpoints_size" type="xint" value="0"/>
</config>
</config>
<config key="connection_16">
<entry key="sourceID" type="xint" value="1519"/>
<entry key="destID" type="xint" value="1520"/>
<entry key="sourcePort" type="xint" value="1"/>
<entry key="destPort" type="xint" value="1"/>
<entry key="ui_classname" type="xstring" value="org.knime.core.node.workflow.ConnectionUIInformation"/>
<config key="ui_settings">
<entry key="extrainfo.conn.bendpoints_size" type="xint" value="0"/>
</config>
</config>
</config>
<config key="meta_in_ports">
<entry key="ui_classname" type="xstring" value="org.knime.core.node.workflow.NodeUIInformation"/>
<config key="ui_settings">
<config key="extrainfo.node.bounds">
<entry key="array-size" type="xint" value="4"/>
<entry key="0" type="xint" value="-460"/>
<entry key="1" type="xint" value="20"/>
<entry key="2" type="xint" value="50"/>
<entry key="3" type="xint" value="529"/>
</config>
</config>
<config key="port_enum">
<config key="inport_0">
<entry key="index" type="xint" value="0"/>
<entry key="name" type="xstring" value="Inport 0"/>
<config key="type">
<entry key="object_class" type="xstring" value="org.knime.core.node.BufferedDataTable"/>
</config>
</config>
</config>
</config>
<config key="meta_out_ports">
<entry key="ui_classname" type="xstring" value="org.knime.core.node.workflow.NodeUIInformation"/>
<config key="ui_settings">
<config key="extrainfo.node.bounds">
<entry key="array-size" type="xint" value="4"/>
<entry key="0" type="xint" value="880"/>
<entry key="1" type="xint" value="40"/>
<entry key="2" type="xint" value="50"/>
<entry key="3" type="xint" value="529"/>
</config>
</config>
<config key="port_enum">
<config key="outport_0">
<entry key="index" type="xint" value="0"/>
<entry key="name" type="xstring" value="Connected to: Filtered table"/>
<config key="type">
<entry key="object_class" type="xstring" value="org.knime.core.node.BufferedDataTable"/>
</config>
</config>
</config>
</config>
<config key="workflow_editor_settings">
<entry key="workflow.editor.snapToGrid" type="xboolean" value="true"/>
<entry key="workflow.editor.ShowGrid" type="xboolean" value="true"/>
<entry key="workflow.editor.gridX" type="xint" value="20"/>
<entry key="workflow.editor.gridY" type="xint" value="20"/>
<entry key="workflow.editor.zoomLevel" type="xdouble" value="0.75"/>
<entry key="workflow.editor.curvedConnections" type="xboolean" value="false"/>
<entry key="workflow.editor.connectionWidth" type="xint" value="1"/>
</config>
</config>
