# Supplementary material for: Semi-automated workflow for molecular pair analysis and QSAR-assisted transformation space expansion
Source: J Cheminform. 2021 Nov 13;13:86. doi: 10.1186/s13321-021-00564-6 (PMC8590336; doi:10.1186/s13321-021-00564-6)
Supplement: Supplementary file 5 — Additional file 5. The MMPA and MMPA-by-QSAR pipeline for classification task. [file 13321_2021_564_MOESM5_ESM.knwf › Summary-Classification-MMP-pipeline.knwf 1/Metanode (#1528)/Metanode (#1522)/Metanode (#1509)/Metanode (#1515)/Python Source (#1534)/settings.xml]

<?xml version="1.0" encoding="UTF-8"?>
<config xmlns="http://www.knime.org/2008/09/XMLConfig" xmlns:xsi="http://www.w3.org/2001/XMLSchema-instance" xsi:schemaLocation="http://www.knime.org/2008/09/XMLConfig http://www.knime.org/XMLConfig_2008_09.xsd" key="settings.xml">
<entry key="node_file" type="xstring" value="settings.xml"/>
<config key="flow_stack"/>
<config key="internal_node_subsettings">
<entry key="memory_policy" type="xstring" value="CacheSmallInMemory"/>
</config>
<config key="model">
<entry key="sourceCode" type="xstring" value="import numpy as np%%00010import pandas as pd%%00010s = []%%00010t = []%%00010w = []%%00010df_parameter = pd.DataFrame(columns=['learning rate', 'maxdepth','boostingrouds'])%%00010for s in np.arange(0.01, 0.31, 0.02):%%00010    for t in np.arange(10, 101, 5):%%00010        for w in np.arange(500, 2001, 100):%%00010            data = {'learning rate':[s], 'maxdepth':[t], 'boostingrouds':[w]}%%00010            frame = pd. DataFrame(data)%%00010            df_parameter = df_parameter.append(frame)%%00010df_parameter = df_parameter.reset_index(drop=True)%%00010output_table = df_parameter"/>
<entry key="rowLimit" type="xint" value="1000"/>
<entry key="pythonVersionOption" type="xstring" value="python3"/>
<entry key="python2Command" type="xstring" value=""/>
<entry key="python3Command" type="xstring" value=""/>
<entry key="chunkSize" type="xint" value="500000"/>
<entry key="convertMissingToPython" type="xboolean" value="false"/>
<entry key="convertMissingFromPython" type="xboolean" value="false"/>
<entry key="sentinelOption" type="xstring" value="MIN_VAL"/>
<entry key="sentinelValue" type="xint" value="0"/>
</config>
<entry key="customDescription" type="xstring" isnull="true" value=""/>
<entry key="state" type="xstring" value="CONFIGURED"/>
<entry key="factory" type="xstring" value="org.knime.python2.nodes.source.Python2SourceNodeFactory"/>
<entry key="node-name" type="xstring" value="Python Source"/>
<entry key="node-bundle-name" type="xstring" value="KNIME Python nodes"/>
<entry key="node-bundle-symbolic-name" type="xstring" value="org.knime.python2.nodes"/>
<entry key="node-bundle-vendor" type="xstring" value="KNIME AG, Zurich, Switzerland"/>
<entry key="node-bundle-version" type="xstring" value="4.1.3.v202005112253"/>
<entry key="node-feature-name" type="xstring" value="KNIME Python Integration"/>
<entry key="node-feature-symbolic-name" type="xstring" value="org.knime.features.python2.feature.group"/>
<entry key="node-feature-vendor" type="xstring" value="KNIME AG, Zurich, Switzerland"/>
<entry key="node-feature-version" type="xstring" value="4.1.3.v202005112253"/>
<config key="factory_settings"/>
<entry key="name" type="xstring" value="Python Source"/>
<entry key="hasContent" type="xboolean" value="false"/>
<entry key="isInactive" type="xboolean" value="false"/>
<config key="ports">
<config key="port_1">
<entry key="index" type="xint" value="1"/>
<entry key="port_dir_location" type="xstring" isnull="true" value=""/>
</config>
</config>
<config key="filestores">
<entry key="file_store_location" type="xstring" isnull="true" value=""/>
<entry key="file_store_id" type="xstring" isnull="true" value=""/>
</config>
</config>
