# Supplementary material for: Semi-automated workflow for molecular pair analysis and QSAR-assisted transformation space expansion
Source: J Cheminform. 2021 Nov 13;13:86. doi: 10.1186/s13321-021-00564-6 (PMC8590336; doi:10.1186/s13321-021-00564-6)
Supplement: Supplementary file 6 — Additional file 6. The MMPA and MMPA-by-QSAR pipeline for regression task. [file 13321_2021_564_MOESM6_ESM.knwf]

Archive with 516 entries (516 files):
- Summary-Regression-MMP-pipeline.knwf 1/.artifacts/workflow-configuration-representation.json
- Summary-Regression-MMP-pipeline.knwf 1/.artifacts/workflow-configuration.json
- Summary-Regression-MMP-pipeline.knwf 1/Column Rename (#1530)/settings.xml
- Summary-Regression-MMP-pipeline.knwf 1/File Reader (#1490)/settings.xml
- Summary-Regression-MMP-pipeline.knwf 1/Metanode (#1519)/Metanode (#1499)/Metanode (#1208)/Joiner (#1219)/settings.xml
- Summary-Regression-MMP-pipeline.knwf 1/Metanode (#1519)/Metanode (#1499)/Metanode (#1208)/Metanode (#1217)/Constant Value Column (#1230)/settings.xml
- Summary-Regression-MMP-pipeline.knwf 1/Metanode (#1519)/Metanode (#1499)/Metanode (#1208)/Metanode (#1217)/Element Filter (#1219)/settings.xml
- Summary-Regression-MMP-pipeline.knwf 1/Metanode (#1519)/Metanode (#1499)/Metanode (#1208)/Metanode (#1217)/Joiner (#1224)/settings.xml
- Summary-Regression-MMP-pipeline.knwf 1/Metanode (#1519)/Metanode (#1499)/Metanode (#1208)/Metanode (#1217)/workflow.knime
- Summary-Regression-MMP-pipeline.knwf 1/Metanode (#1519)/Metanode (#1499)/Metanode (#1208)/Metanode (#1218)/Constant Value Column (#1216)/settings.xml
- Summary-Regression-MMP-pipeline.knwf 1/Metanode (#1519)/Metanode (#1499)/Metanode (#1208)/Metanode (#1218)/Element Filter (#1204)/settings.xml
- Summary-Regression-MMP-pipeline.knwf 1/Metanode (#1519)/Metanode (#1499)/Metanode (#1208)/Metanode (#1218)/Joiner (#1224)/settings.xml
- Summary-Regression-MMP-pipeline.knwf 1/Metanode (#1519)/Metanode (#1499)/Metanode (#1208)/Metanode (#1218)/workflow.knime
- Summary-Regression-MMP-pipeline.knwf 1/Metanode (#1519)/Metanode (#1499)/Metanode (#1208)/workflow.knime
- Summary-Regression-MMP-pipeline.knwf 1/Metanode (#1519)/Metanode (#1499)/Metanode (#1503)/Rule Engine (#157)/settings.xml
- Summary-Regression-MMP-pipeline.knwf 1/Metanode (#1519)/Metanode (#1499)/Metanode (#1503)/String Replacer (#154)/settings.xml
- Summary-Regression-MMP-pipeline.knwf 1/Metanode (#1519)/Metanode (#1499)/Metanode (#1503)/String Replacer (#155)/settings.xml
- Summary-Regression-MMP-pipeline.knwf 1/Metanode (#1519)/Metanode (#1499)/Metanode (#1503)/String Replacer (#156)/settings.xml
- Summary-Regression-MMP-pipeline.knwf 1/Metanode (#1519)/Metanode (#1499)/Metanode (#1503)/workflow.knime
- Summary-Regression-MMP-pipeline.knwf 1/Metanode (#1519)/Metanode (#1499)/Molecule Type Cast (#1504)/settings.xml
- Summary-Regression-MMP-pipeline.knwf 1/Metanode (#1519)/Metanode (#1499)/Python Script _1_1_ (#1451)/settings.xml
- Summary-Regression-MMP-pipeline.knwf 1/Metanode (#1519)/Metanode (#1499)/workflow.knime
- Summary-Regression-MMP-pipeline.knwf 1/Metanode (#1519)/Metanode (#1514)/Column Filter (#1469)/settings.xml
- Summary-Regression-MMP-pipeline.knwf 1/Metanode (#1519)/Metanode (#1514)/Column Filter (#1517)/settings.xml
- Summary-Regression-MMP-pipeline.knwf 1/Metanode (#1519)/Metanode (#1514)/Column Rename (#1514)/settings.xml
- Summary-Regression-MMP-pipeline.knwf 1/Metanode (#1519)/Metanode (#1514)/Molecule Type Cast (#1505)/settings.xml
- Summary-Regression-MMP-pipeline.knwf 1/Metanode (#1519)/Metanode (#1514)/Speedy SMILES Clean Charges (#1512)/settings.xml
- Summary-Regression-MMP-pipeline.knwf 1/Metanode (#1519)/Metanode (#1514)/Speedy SMILES De_salt (#1516)/settings.xml
- Summary-Regression-MMP-pipeline.knwf 1/Metanode (#1519)/Metanode (#1514)/Speedy SMILES Remove Broken Bonds Filter (#1508)/settings.xml
- Summary-Regression-MMP-pipeline.knwf 1/Metanode (#1519)/Metanode (#1514)/Speedy SMILES Remove Dummy Atoms Filter (#1513)/settings.xml
- Summary-Regression-MMP-pipeline.knwf 1/Metanode (#1519)/Metanode (#1514)/workflow.knime
- Summary-Regression-MMP-pipeline.knwf 1/Metanode (#1519)/Metanode (#1515)/Cell Splitter (#1477)/settings.xml
- Summary-Regression-MMP-pipeline.knwf 1/Metanode (#1519)/Metanode (#1515)/Column Filter (#1470)/settings.xml
- Summary-Regression-MMP-pipeline.knwf 1/Metanode (#1519)/Metanode (#1515)/Column Filter (#1478)/settings.xml
- Summary-Regression-MMP-pipeline.knwf 1/Metanode (#1519)/Metanode (#1515)/Column Rename (#1464)/settings.xml
- Summary-Regression-MMP-pipeline.knwf 1/Metanode (#1519)/Metanode (#1515)/GroupBy (#1462)/settings.xml
- Summary-Regression-MMP-pipeline.knwf 1/Metanode (#1519)/Metanode (#1515)/Joiner (#1482)/settings.xml
- Summary-Regression-MMP-pipeline.knwf 1/Metanode (#1519)/Metanode (#1515)/Molecule Type Cast (#1500)/settings.xml
- Summary-Regression-MMP-pipeline.knwf 1/Metanode (#1519)/Metanode (#1515)/OpenBabel (#1460)/settings.xml
- Summary-Regression-MMP-pipeline.knwf 1/Metanode (#1519)/Metanode (#1515)/OpenBabel (#1461)/settings.xml
- Summary-Regression-MMP-pipeline.knwf 1/Metanode (#1519)/Metanode (#1515)/Row Filter (#1484)/settings.xml
- Summary-Regression-MMP-pipeline.knwf 1/Metanode (#1519)/Metanode (#1515)/RowID (#1474)/settings.xml
- Summary-Regression-MMP-pipeline.knwf 1/Metanode (#1519)/Metanode (#1515)/RowID (#1481)/settings.xml
- Summary-Regression-MMP-pipeline.knwf 1/Metanode (#1519)/Metanode (#1515)/Sorter (#1473)/settings.xml
- Summary-Regression-MMP-pipeline.knwf 1/Metanode (#1519)/Metanode (#1515)/Sorter (#1480)/settings.xml
- Summary-Regression-MMP-pipeline.knwf 1/Metanode (#1519)/Metanode (#1515)/workflow.knime
- Summary-Regression-MMP-pipeline.knwf 1/Metanode (#1519)/workflow.knime
- Summary-Regression-MMP-pipeline.knwf 1/Metanode (#1528)/Metanode (#1518)/Metanode (#1509)/Category To Number (#1505)/settings.xml
- Summary-Regression-MMP-pipeline.knwf 1/Metanode (#1528)/Metanode (#1518)/Metanode (#1509)/Category To Number (#1506)/settings.xml
- Summary-Regression-MMP-pipeline.knwf 1/Metanode (#1528)/Metanode (#1518)/Metanode (#1509)/Column Appender (#1507)/settings.xml
- Summary-Regression-MMP-pipeline.knwf 1/Metanode (#1528)/Metanode (#1518)/Metanode (#1509)/Column Filter (#1508)/settings.xml
- Summary-Regression-MMP-pipeline.knwf 1/Metanode (#1528)/Metanode (#1518)/Metanode (#1509)/RDKit Find Murcko Scaffolds (#1502)/settings.xml
- Summary-Regression-MMP-pipeline.knwf 1/Metanode (#1528)/Metanode (#1518)/Metanode (#1509)/RDKit Find Murcko Scaffolds (#1503)/settings.xml
- Summary-Regression-MMP-pipeline.knwf 1/Metanode (#1528)/Metanode (#1518)/Metanode (#1509)/Row Filter (#1509)/settings.xml
- Summary-Regression-MMP-pipeline.knwf 1/Metanode (#1528)/Metanode (#1518)/Metanode (#1509)/workflow.knime
- Summary-Regression-MMP-pipeline.knwf 1/Metanode (#1528)/Metanode (#1518)/Metanode (#1510)/Column Appender (#1497)/settings.xml
- Summary-Regression-MMP-pipeline.knwf 1/Metanode (#1528)/Metanode (#1518)/Metanode (#1510)/Expand Bit Vector (#1496)/settings.xml
- Summary-Regression-MMP-pipeline.knwf 1/Metanode (#1528)/Metanode (#1518)/Metanode (#1510)/Expand Byte Vector (#1481)/settings.xml
- Summary-Regression-MMP-pipeline.knwf 1/Metanode (#1528)/Metanode (#1518)/Metanode (#1510)/MOE Descriptors (#1499)/settings.xml
- Summary-Regression-MMP-pipeline.knwf 1/Metanode (#1528)/Metanode (#1518)/Metanode (#1510)/MolConverter (#1501)/settings.xml
- Summary-Regression-MMP-pipeline.knwf 1/Metanode (#1528)/Metanode (#1518)/Metanode (#1510)/Python Script _1_1_ (#1483)/settings.xml
- Summary-Regression-MMP-pipeline.knwf 1/Metanode (#1528)/Metanode (#1518)/Metanode (#1510)/RDKit Count_Based Fingerprint (#1480)/settings.xml
- Summary-Regression-MMP-pipeline.knwf 1/Metanode (#1528)/Metanode (#1518)/Metanode (#1510)/RDKit Descriptor Calculation (#1474)/settings.xml
- Summary-Regression-MMP-pipeline.knwf 1/Metanode (#1528)/Metanode (#1518)/Metanode (#1510)/RDKit Fingerprint (#1478)/settings.xml
- Summary-Regression-MMP-pipeline.knwf 1/Metanode (#1528)/Metanode (#1518)/Metanode (#1510)/RowID (#1502)/settings.xml
- Summary-Regression-MMP-pipeline.knwf 1/Metanode (#1528)/Metanode (#1518)/Metanode (#1510)/RowID (#1505)/settings.xml
- Summary-Regression-MMP-pipeline.knwf 1/Metanode (#1528)/Metanode (#1518)/Metanode (#1510)/Sorter (#1503)/settings.xml
- Summary-Regression-MMP-pipeline.knwf 1/Metanode (#1528)/Metanode (#1518)/Metanode (#1510)/Sorter (#1504)/settings.xml
- Summary-Regression-MMP-pipeline.knwf 1/Metanode (#1528)/Metanode (#1518)/Metanode (#1510)/workflow.knime
- Summary-Regression-MMP-pipeline.knwf 1/Metanode (#1528)/Metanode (#1518)/workflow.knime
- Summary-Regression-MMP-pipeline.knwf 1/Metanode (#1528)/Metanode (#1521)/Column Appender (#1515)/settings.xml
- Summary-Regression-MMP-pipeline.knwf 1/Metanode (#1528)/Metanode (#1521)/Column Filter (#1512)/settings.xml
- Summary-Regression-MMP-pipeline.knwf 1/Metanode (#1528)/Metanode (#1521)/Column Filter (#1514)/settings.xml
- Summary-Regression-MMP-pipeline.knwf 1/Metanode (#1528)/Metanode (#1521)/Column Filter (#1516)/settings.xml
- Summary-Regression-MMP-pipeline.knwf 1/Metanode (#1528)/Metanode (#1521)/Correlation Filter (#122)/settings.xml
- Summary-Regression-MMP-pipeline.knwf 1/Metanode (#1528)/Metanode (#1521)/Linear Correlation (#123)/settings.xml
- Summary-Regression-MMP-pipeline.knwf 1/Metanode (#1528)/Metanode (#1521)/Loop End _Column Append_ (#1513)/settings.xml
- Summary-Regression-MMP-pipeline.knwf 1/Metanode (#1528)/Metanode (#1521)/Low Variance Filter (#124)/settings.xml
- Summary-Regression-MMP-pipeline.knwf 1/Metanode (#1528)/Metanode (#1521)/Missing Value Column Filter (#121)/settings.xml
- Summary-Regression-MMP-pipeline.knwf 1/Metanode (#1528)/Metanode (#1521)/Python Script _1_1_ (#1509)/settings.xml
- Summary-Regression-MMP-pipeline.knwf 1/Metanode (#1528)/Metanode (#1521)/Row Filter (#1510)/settings.xml
- Summary-Regression-MMP-pipeline.knwf 1/Metanode (#1528)/Metanode (#1521)/Table Row To Variable Loop Start (#1511)/settings.xml
- Summary-Regression-MMP-pipeline.knwf 1/Metanode (#1528)/Metanode (#1521)/workflow.knime
- Summary-Regression-MMP-pipeline.knwf 1/Metanode (#1528)/Metanode (#1522)/Metanode (#1499)/Metanode (#1515)/Column Filter (#95)/settings.xml
- Summary-Regression-MMP-pipeline.knwf 1/Metanode (#1528)/Metanode (#1522)/Metanode (#1499)/Metanode (#1515)/CSV Writer (#1520)/settings.xml
- Summary-Regression-MMP-pipeline.knwf 1/Metanode (#1528)/Metanode (#1522)/Metanode (#1499)/Metanode (#1515)/CSV Writer (#1521)/settings.xml
- Summary-Regression-MMP-pipeline.knwf 1/Metanode (#1528)/Metanode (#1522)/Metanode (#1499)/Metanode (#1515)/LIBSVMLearner (#149)/settings.xml
- Summary-Regression-MMP-pipeline.knwf 1/Metanode (#1528)/Metanode (#1522)/Metanode (#1499)/Metanode (#1515)/LIBSVMPredictor (#148)/settings.xml
- Summary-Regression-MMP-pipeline.knwf 1/Metanode (#1528)/Metanode (#1522)/Metanode (#1499)/Metanode (#1515)/Normalizer (#97)/settings.xml
- Summary-Regression-MMP-pipeline.knwf 1/Metanode (#1528)/Metanode (#1522)/Metanode (#1499)/Metanode (#1515)/Numeric Scorer (#144)/settings.xml
- Summary-Regression-MMP-pipeline.knwf 1/Metanode (#1528)/Metanode (#1522)/Metanode (#1499)/Metanode (#1515)/Partitioning (#125)/settings.xml
- Summary-Regression-MMP-pipeline.knwf 1/Metanode (#1528)/Metanode (#1522)/Metanode (#1499)/Metanode (#1515)/Python Source (#143)/settings.xml
- Summary-Regression-MMP-pipeline.knwf 1/Metanode (#1528)/Metanode (#1522)/Metanode (#1499)/Metanode (#1515)/Table Row To Variable Loop Start (#141)/settings.xml
- Summary-Regression-MMP-pipeline.knwf 1/Metanode (#1528)/Metanode (#1522)/Metanode (#1499)/Metanode (#1515)/workflow.knime
- Summary-Regression-MMP-pipeline.knwf 1/Metanode (#1528)/Metanode (#1522)/Metanode (#1499)/Metanode (#1517)/Column Filter (#64)/settings.xml
- Summary-Regression-MMP-pipeline.knwf 1/Metanode (#1528)/Metanode (#1522)/Metanode (#1499)/Metanode (#1517)/Column Filter (#95)/settings.xml
- Summary-Regression-MMP-pipeline.knwf 1/Metanode (#1528)/Metanode (#1522)/Metanode (#1499)/Metanode (#1517)/CSV Writer (#1518)/settings.xml
- Summary-Regression-MMP-pipeline.knwf 1/Metanode (#1528)/Metanode (#1522)/Metanode (#1499)/Metanode (#1517)/LIBSVMLearner (#178)/settings.xml
- Summary-Regression-MMP-pipeline.knwf 1/Metanode (#1528)/Metanode (#1522)/Metanode (#1499)/Metanode (#1517)/LIBSVMPredictor (#179)/settings.xml
- Summary-Regression-MMP-pipeline.knwf 1/Metanode (#1528)/Metanode (#1522)/Metanode (#1499)/Metanode (#1517)/Normalizer (#97)/settings.xml
- Summary-Regression-MMP-pipeline.knwf 1/Metanode (#1528)/Metanode (#1522)/Metanode (#1499)/Metanode (#1517)/Numeric Scorer (#180)/settings.xml
- Summary-Regression-MMP-pipeline.knwf 1/Metanode (#1528)/Metanode (#1522)/Metanode (#1499)/Metanode (#1517)/workflow.knime
- Summary-Regression-MMP-pipeline.knwf 1/Metanode (#1528)/Metanode (#1522)/Metanode (#1499)/Metanode (#1517)/X_Aggregator (#5)/settings.xml
- Summary-Regression-MMP-pipeline.knwf 1/Metanode (#1528)/Metanode (#1522)/Metanode (#1499)/Metanode (#1517)/X_Partitioner (#4)/settings.xml
- Summary-Regression-MMP-pipeline.knwf 1/Metanode (#1528)/Metanode (#1522)/Metanode (#1499)/Metanode (#1519)/Column Filter (#65)/settings.xml
- Summary-Regression-MMP-pipeline.knwf 1/Metanode (#1528)/Metanode (#1522)/Metanode (#1499)/Metanode (#1519)/Column Filter (#95)/settings.xml
- Summary-Regression-MMP-pipeline.knwf 1/Metanode (#1528)/Metanode (#1522)/Metanode (#1499)/Metanode (#1519)/Column Filter (#99)/settings.xml
- Summary-Regression-MMP-pipeline.knwf 1/Metanode (#1528)/Metanode (#1522)/Metanode (#1499)/Metanode (#1519)/CSV Writer (#1519)/settings.xml
- Summary-Regression-MMP-pipeline.knwf 1/Metanode (#1528)/Metanode (#1522)/Metanode (#1499)/Metanode (#1519)/LIBSVMLearner (#178)/settings.xml
- Summary-Regression-MMP-pipeline.knwf 1/Metanode (#1528)/Metanode (#1522)/Metanode (#1499)/Metanode (#1519)/LIBSVMPredictor (#179)/settings.xml
- Summary-Regression-MMP-pipeline.knwf 1/Metanode (#1528)/Metanode (#1522)/Metanode (#1499)/Metanode (#1519)/Normalizer (#97)/settings.xml
- Summary-Regression-MMP-pipeline.knwf 1/Metanode (#1528)/Metanode (#1522)/Metanode (#1499)/Metanode (#1519)/Normalizer _Apply_ (#100)/settings.xml
- Summary-Regression-MMP-pipeline.knwf 1/Metanode (#1528)/Metanode (#1522)/Metanode (#1499)/Metanode (#1519)/Number To String (#98)/settings.xml
- Summary-Regression-MMP-pipeline.knwf 1/Metanode (#1528)/Metanode (#1522)/Metanode (#1499)/Metanode (#1519)/Numeric Scorer (#180)/settings.xml
- Summary-Regression-MMP-pipeline.knwf 1/Metanode (#1528)/Metanode (#1522)/Metanode (#1499)/Metanode (#1519)/workflow.knime
- Summary-Regression-MMP-pipeline.knwf 1/Metanode (#1528)/Metanode (#1522)/Metanode (#1499)/Metanode (#1520)/Column Filter (#1513)/settings.xml
- Summary-Regression-MMP-pipeline.knwf 1/Metanode (#1528)/Metanode (#1522)/Metanode (#1499)/Metanode (#1520)/Column Filter (#95)/settings.xml
- Summary-Regression-MMP-pipeline.knwf 1/Metanode (#1528)/Metanode (#1522)/Metanode (#1499)/Metanode (#1520)/File Reader (#1512)/settings.xml
- Summary-Regression-MMP-pipeline.knwf 1/Metanode (#1528)/Metanode (#1522)/Metanode (#1499)/Metanode (#1520)/LIBSVMLearner (#178)/settings.xml
- Summary-Regression-MMP-pipeline.knwf 1/Metanode (#1528)/Metanode (#1522)/Metanode (#1499)/Metanode (#1520)/LIBSVMPredictor (#179)/settings.xml
- Summary-Regression-MMP-pipeline.knwf 1/Metanode (#1528)/Metanode (#1522)/Metanode (#1499)/Metanode (#1520)/Normalizer (#97)/settings.xml
- Summary-Regression-MMP-pipeline.knwf 1/Metanode (#1528)/Metanode (#1522)/Metanode (#1499)/Metanode (#1520)/Normalizer _Apply_ (#100)/settings.xml
- Summary-Regression-MMP-pipeline.knwf 1/Metanode (#1528)/Metanode (#1522)/Metanode (#1499)/Metanode (#1520)/workflow.knime
- Summary-Regression-MMP-pipeline.knwf 1/Metanode (#1528)/Metanode (#1522)/Metanode (#1499)/Metanode (#1521)/Column Filter (#1513)/settings.xml
- Summary-Regression-MMP-pipeline.knwf 1/Metanode (#1528)/Metanode (#1522)/Metanode (#1499)/Metanode (#1521)/Column Filter (#95)/settings.xml
- Summary-Regression-MMP-pipeline.knwf 1/Metanode (#1528)/Metanode (#1522)/Metanode (#1499)/Metanode (#1521)/Column Filter (#99)/settings.xml
- Summary-Regression-MMP-pipeline.knwf 1/Metanode (#1528)/Metanode (#1522)/Metanode (#1499)/Metanode (#1521)/CSV Writer (#1520)/settings.xml
- Summary-Regression-MMP-pipeline.knwf 1/Metanode (#1528)/Metanode (#1522)/Metanode (#1499)/Metanode (#1521)/File Reader (#1512)/settings.xml
- Summary-Regression-MMP-pipeline.knwf 1/Metanode (#1528)/Metanode (#1522)/Metanode (#1499)/Metanode (#1521)/LIBSVMLearner (#178)/settings.xml
- Summary-Regression-MMP-pipeline.knwf 1/Metanode (#1528)/Metanode (#1522)/Metanode (#1499)/Metanode (#1521)/LIBSVMPredictor (#179)/settings.xml
- Summary-Regression-MMP-pipeline.knwf 1/Metanode (#1528)/Metanode (#1522)/Metanode (#1499)/Metanode (#1521)/Normalizer (#97)/settings.xml
- Summary-Regression-MMP-pipeline.knwf 1/Metanode (#1528)/Metanode (#1522)/Metanode (#1499)/Metanode (#1521)/Normalizer _Apply_ (#100)/settings.xml
- Summary-Regression-MMP-pipeline.knwf 1/Metanode (#1528)/Metanode (#1522)/Metanode (#1499)/Metanode (#1521)/Number To String (#98)/settings.xml
- Summary-Regression-MMP-pipeline.knwf 1/Metanode (#1528)/Metanode (#1522)/Metanode (#1499)/Metanode (#1521)/Numeric Scorer (#180)/settings.xml
- Summary-Regression-MMP-pipeline.knwf 1/Metanode (#1528)/Metanode (#1522)/Metanode (#1499)/Metanode (#1521)/workflow.knime
- Summary-Regression-MMP-pipeline.knwf 1/Metanode (#1528)/Metanode (#1522)/Metanode (#1499)/Partitioning (#1516)/settings.xml
- Summary-Regression-MMP-pipeline.knwf 1/Metanode (#1528)/Metanode (#1522)/Metanode (#1499)/workflow.knime
- Summary-Regression-MMP-pipeline.knwf 1/Metanode (#1528)/Metanode (#1522)/Metanode (#1509)/Metanode (#1515)/CSV Writer (#1520)/settings.xml
- Summary-Regression-MMP-pipeline.knwf 1/Metanode (#1528)/Metanode (#1522)/Metanode (#1509)/Metanode (#1515)/CSV Writer (#1521)/settings.xml
- Summary-Regression-MMP-pipeline.knwf 1/Metanode (#1528)/Metanode (#1522)/Metanode (#1509)/Metanode (#1515)/Gradient Boosted Trees Learner _Regression_ (#203)/settings.xml
- Summary-Regression-MMP-pipeline.knwf 1/Metanode (#1528)/Metanode (#1522)/Metanode (#1509)/Metanode (#1515)/Gradient Boosted Trees Predictor _Regression_ (#204)/settings.xml
- Summary-Regression-MMP-pipeline.knwf 1/Metanode (#1528)/Metanode (#1522)/Metanode (#1509)/Metanode (#1515)/Numeric Scorer (#137)/settings.xml
- Summary-Regression-MMP-pipeline.knwf 1/Metanode (#1528)/Metanode (#1522)/Metanode (#1509)/Metanode (#1515)/Partitioning (#125)/settings.xml
- Summary-Regression-MMP-pipeline.knwf 1/Metanode (#1528)/Metanode (#1522)/Metanode (#1509)/Metanode (#1515)/Python Source (#201)/settings.xml
- Summary-Regression-MMP-pipeline.knwf 1/Metanode (#1528)/Metanode (#1522)/Metanode (#1509)/Metanode (#1515)/Table Row To Variable Loop Start (#202)/settings.xml
- Summary-Regression-MMP-pipeline.knwf 1/Metanode (#1528)/Metanode (#1522)/Metanode (#1509)/Metanode (#1515)/workflow.knime
- Summary-Regression-MMP-pipeline.knwf 1/Metanode (#1528)/Metanode (#1522)/Metanode (#1509)/Metanode (#1517)/Column Filter (#64)/settings.xml
- Summary-Regression-MMP-pipeline.knwf 1/Metanode (#1528)/Metanode (#1522)/Metanode (#1509)/Metanode (#1517)/Column Filter (#74)/settings.xml
- Summary-Regression-MMP-pipeline.knwf 1/Metanode (#1528)/Metanode (#1522)/Metanode (#1509)/Metanode (#1517)/CSV Writer (#1518)/settings.xml
- Summary-Regression-MMP-pipeline.knwf 1/Metanode (#1528)/Metanode (#1522)/Metanode (#1509)/Metanode (#1517)/Gradient Boosted Trees Learner _Regression_ (#197)/settings.xml
- Summary-Regression-MMP-pipeline.knwf 1/Metanode (#1528)/Metanode (#1522)/Metanode (#1509)/Metanode (#1517)/Gradient Boosted Trees Predictor _Regression_ (#198)/settings.xml
- Summary-Regression-MMP-pipeline.knwf 1/Metanode (#1528)/Metanode (#1522)/Metanode (#1509)/Metanode (#1517)/Numeric Scorer (#6)/settings.xml
- Summary-Regression-MMP-pipeline.knwf 1/Metanode (#1528)/Metanode (#1522)/Metanode (#1509)/Metanode (#1517)/workflow.knime
- Summary-Regression-MMP-pipeline.knwf 1/Metanode (#1528)/Metanode (#1522)/Metanode (#1509)/Metanode (#1517)/X_Aggregator (#5)/settings.xml
- Summary-Regression-MMP-pipeline.knwf 1/Metanode (#1528)/Metanode (#1522)/Metanode (#1509)/Metanode (#1517)/X_Partitioner (#4)/settings.xml
- Summary-Regression-MMP-pipeline.knwf 1/Metanode (#1528)/Metanode (#1522)/Metanode (#1509)/Metanode (#1519)/Column Filter (#65)/settings.xml
- Summary-Regression-MMP-pipeline.knwf 1/Metanode (#1528)/Metanode (#1522)/Metanode (#1509)/Metanode (#1519)/CSV Writer (#1519)/settings.xml
- Summary-Regression-MMP-pipeline.knwf 1/Metanode (#1528)/Metanode (#1522)/Metanode (#1509)/Metanode (#1519)/Gradient Boosted Trees Learner _Regression_ (#197)/settings.xml
- Summary-Regression-MMP-pipeline.knwf 1/Metanode (#1528)/Metanode (#1522)/Metanode (#1509)/Metanode (#1519)/Gradient Boosted Trees Predictor _Regression_ (#198)/settings.xml
- Summary-Regression-MMP-pipeline.knwf 1/Metanode (#1528)/Metanode (#1522)/Metanode (#1509)/Metanode (#1519)/Numeric Scorer (#6)/settings.xml
- Summary-Regression-MMP-pipeline.knwf 1/Metanode (#1528)/Metanode (#1522)/Metanode (#1509)/Metanode (#1519)/workflow.knime
- Summary-Regression-MMP-pipeline.knwf 1/Metanode (#1528)/Metanode (#1522)/Metanode (#1509)/Metanode (#1520)/File Reader (#1512)/settings.xml
- Summary-Regression-MMP-pipeline.knwf 1/Metanode (#1528)/Metanode (#1522)/Metanode (#1509)/Metanode (#1520)/Gradient Boosted Trees Learner _Regression_ (#197)/settings.xml
- Summary-Regression-MMP-pipeline.knwf 1/Metanode (#1528)/Metanode (#1522)/Metanode (#1509)/Metanode (#1520)/Gradient Boosted Trees Predictor _Regression_ (#198)/settings.xml
- Summary-Regression-MMP-pipeline.knwf 1/Metanode (#1528)/Metanode (#1522)/Metanode (#1509)/Metanode (#1520)/workflow.knime
- Summary-Regression-MMP-pipeline.knwf 1/Metanode (#1528)/Metanode (#1522)/Metanode (#1509)/Metanode (#1521)/Column Filter (#1513)/settings.xml
- Summary-Regression-MMP-pipeline.knwf 1/Metanode (#1528)/Metanode (#1522)/Metanode (#1509)/Metanode (#1521)/CSV Writer (#1520)/settings.xml
- Summary-Regression-MMP-pipeline.knwf 1/Metanode (#1528)/Metanode (#1522)/Metanode (#1509)/Metanode (#1521)/File Reader (#1512)/settings.xml
- Summary-Regression-MMP-pipeline.knwf 1/Metanode (#1528)/Metanode (#1522)/Metanode (#1509)/Metanode (#1521)/Gradient Boosted Trees Learner _Regression_ (#197)/settings.xml
- Summary-Regression-MMP-pipeline.knwf 1/Metanode (#1528)/Metanode (#1522)/Metanode (#1509)/Metanode (#1521)/Gradient Boosted Trees Predictor _Regression_ (#198)/settings.xml
- Summary-Regression-MMP-pipeline.knwf 1/Metanode (#1528)/Metanode (#1522)/Metanode (#1509)/Metanode (#1521)/Numeric Scorer (#6)/settings.xml
- Summary-Regression-MMP-pipeline.knwf 1/Metanode (#1528)/Metanode (#1522)/Metanode (#1509)/Metanode (#1521)/workflow.knime
- Summary-Regression-MMP-pipeline.knwf 1/Metanode (#1528)/Metanode (#1522)/Metanode (#1509)/Partitioning (#1516)/settings.xml
- Summary-Regression-MMP-pipeline.knwf 1/Metanode (#1528)/Metanode (#1522)/Metanode (#1509)/workflow.knime
- Summary-Regression-MMP-pipeline.knwf 1/Metanode (#1528)/Metanode (#1522)/Metanode (#1510)/Metanode (#1515)/CSV Writer (#1520)/settings.xml
- Summary-Regression-MMP-pipeline.knwf 1/Metanode (#1528)/Metanode (#1522)/Metanode (#1510)/Metanode (#1515)/CSV Writer (#1521)/settings.xml
- Summary-Regression-MMP-pipeline.knwf 1/Metanode (#1528)/Metanode (#1522)/Metanode (#1510)/Metanode (#1515)/Numeric Scorer (#182)/settings.xml
- Summary-Regression-MMP-pipeline.knwf 1/Metanode (#1528)/Metanode (#1522)/Metanode (#1510)/Metanode (#1515)/Partitioning (#125)/settings.xml
- Summary-Regression-MMP-pipeline.knwf 1/Metanode (#1528)/Metanode (#1522)/Metanode (#1510)/Metanode (#1515)/Python Source (#181)/settings.xml
- Summary-Regression-MMP-pipeline.knwf 1/Metanode (#1528)/Metanode (#1522)/Metanode (#1510)/Metanode (#1515)/Random Forest Learner _Regression_ (#186)/settings.xml
- Summary-Regression-MMP-pipeline.knwf 1/Metanode (#1528)/Metanode (#1522)/Metanode (#1510)/Metanode (#1515)/Random Forest Predictor _Regression_ (#187)/settings.xml
- Summary-Regression-MMP-pipeline.knwf 1/Metanode (#1528)/Metanode (#1522)/Metanode (#1510)/Metanode (#1515)/Table Row To Variable Loop Start (#179)/settings.xml
- Summary-Regression-MMP-pipeline.knwf 1/Metanode (#1528)/Metanode (#1522)/Metanode (#1510)/Metanode (#1515)/workflow.knime
- Summary-Regression-MMP-pipeline.knwf 1/Metanode (#1528)/Metanode (#1522)/Metanode (#1510)/Metanode (#1517)/Column Filter (#64)/settings.xml
- Summary-Regression-MMP-pipeline.knwf 1/Metanode (#1528)/Metanode (#1522)/Metanode (#1510)/Metanode (#1517)/Column Filter (#74)/settings.xml
- Summary-Regression-MMP-pipeline.knwf 1/Metanode (#1528)/Metanode (#1522)/Metanode (#1510)/Metanode (#1517)/CSV Writer (#1518)/settings.xml
- Summary-Regression-MMP-pipeline.knwf 1/Metanode (#1528)/Metanode (#1522)/Metanode (#1510)/Metanode (#1517)/Numeric Scorer (#6)/settings.xml
- Summary-Regression-MMP-pipeline.knwf 1/Metanode (#1528)/Metanode (#1522)/Metanode (#1510)/Metanode (#1517)/Random Forest Learner _Regression_ (#188)/settings.xml
- Summary-Regression-MMP-pipeline.knwf 1/Metanode (#1528)/Metanode (#1522)/Metanode (#1510)/Metanode (#1517)/Random Forest Predictor _Regression_ (#189)/settings.xml
- Summary-Regression-MMP-pipeline.knwf 1/Metanode (#1528)/Metanode (#1522)/Metanode (#1510)/Metanode (#1517)/workflow.knime
- Summary-Regression-MMP-pipeline.knwf 1/Metanode (#1528)/Metanode (#1522)/Metanode (#1510)/Metanode (#1517)/X_Aggregator (#5)/settings.xml
- Summary-Regression-MMP-pipeline.knwf 1/Metanode (#1528)/Metanode (#1522)/Metanode (#1510)/Metanode (#1517)/X_Partitioner (#4)/settings.xml
- Summary-Regression-MMP-pipeline.knwf 1/Metanode (#1528)/Metanode (#1522)/Metanode (#1510)/Metanode (#1519)/Column Filter (#65)/settings.xml
- Summary-Regression-MMP-pipeline.knwf 1/Metanode (#1528)/Metanode (#1522)/Metanode (#1510)/Metanode (#1519)/CSV Writer (#1519)/settings.xml
- Summary-Regression-MMP-pipeline.knwf 1/Metanode (#1528)/Metanode (#1522)/Metanode (#1510)/Metanode (#1519)/Numeric Scorer (#6)/settings.xml
- Summary-Regression-MMP-pipeline.knwf 1/Metanode (#1528)/Metanode (#1522)/Metanode (#1510)/Metanode (#1519)/Random Forest Learner _Regression_ (#188)/settings.xml
- Summary-Regression-MMP-pipeline.knwf 1/Metanode (#1528)/Metanode (#1522)/Metanode (#1510)/Metanode (#1519)/Random Forest Predictor _Regression_ (#189)/settings.xml
- Summary-Regression-MMP-pipeline.knwf 1/Metanode (#1528)/Metanode (#1522)/Metanode (#1510)/Metanode (#1519)/workflow.knime
- Summary-Regression-MMP-pipeline.knwf 1/Metanode (#1528)/Metanode (#1522)/Metanode (#1510)/Metanode (#1520)/File Reader (#1512)/settings.xml
- Summary-Regression-MMP-pipeline.knwf 1/Metanode (#1528)/Metanode (#1522)/Metanode (#1510)/Metanode (#1520)/Random Forest Learner _Regression_ (#188)/settings.xml
- Summary-Regression-MMP-pipeline.knwf 1/Metanode (#1528)/Metanode (#1522)/Metanode (#1510)/Metanode (#1520)/Random Forest Predictor _Regression_ (#189)/settings.xml
- Summary-Regression-MMP-pipeline.knwf 1/Metanode (#1528)/Metanode (#1522)/Metanode (#1510)/Metanode (#1520)/workflow.knime
- Summary-Regression-MMP-pipeline.knwf 1/Metanode (#1528)/Metanode (#1522)/Metanode (#1510)/Metanode (#1521)/Column Filter (#1513)/settings.xml
- Summary-Regression-MMP-pipeline.knwf 1/Metanode (#1528)/Metanode (#1522)/Metanode (#1510)/Metanode (#1521)/CSV Writer (#1520)/settings.xml
- Summary-Regression-MMP-pipeline.knwf 1/Metanode (#1528)/Metanode (#1522)/Metanode (#1510)/Metanode (#1521)/File Reader (#1512)/settings.xml
- Summary-Regression-MMP-pipeline.knwf 1/Metanode (#1528)/Metanode (#1522)/Metanode (#1510)/Metanode (#1521)/Numeric Scorer (#6)/settings.xml
- Summary-Regression-MMP-pipeline.knwf 1/Metanode (#1528)/Metanode (#1522)/Metanode (#1510)/Metanode (#1521)/Random Forest Learner _Regression_ (#188)/settings.xml
- Summary-Regression-MMP-pipeline.knwf 1/Metanode (#1528)/Metanode (#1522)/Metanode (#1510)/Metanode (#1521)/Random Forest Predictor _Regression_ (#189)/settings.xml
- Summary-Regression-MMP-pipeline.knwf 1/Metanode (#1528)/Metanode (#1522)/Metanode (#1510)/Metanode (#1521)/workflow.knime
- Summary-Regression-MMP-pipeline.knwf 1/Metanode (#1528)/Metanode (#1522)/Metanode (#1510)/Partitioning (#1516)/settings.xml
- Summary-Regression-MMP-pipeline.knwf 1/Metanode (#1528)/Metanode (#1522)/Metanode (#1510)/workflow.knime
- Summary-Regression-MMP-pipeline.knwf 1/Metanode (#1528)/Metanode (#1522)/Metanode (#1512)/Metanode (#1515)/CSV Writer (#1520)/settings.xml
- Summary-Regression-MMP-pipeline.knwf 1/Metanode (#1528)/Metanode (#1522)/Metanode (#1512)/Metanode (#1515)/CSV Writer (#1522)/settings.xml
- Summary-Regression-MMP-pipeline.knwf 1/Metanode (#1528)/Metanode (#1522)/Metanode (#1512)/Metanode (#1515)/Loop End (#1521)/settings.xml
- Summary-Regression-MMP-pipeline.knwf 1/Metanode (#1528)/Metanode (#1522)/Metanode (#1512)/Metanode (#1515)/Numeric Scorer (#131)/settings.xml
- Summary-Regression-MMP-pipeline.knwf 1/Metanode (#1528)/Metanode (#1522)/Metanode (#1512)/Metanode (#1515)/Partitioning (#125)/settings.xml
- Summary-Regression-MMP-pipeline.knwf 1/Metanode (#1528)/Metanode (#1522)/Metanode (#1512)/Metanode (#1515)/Python Source (#130)/settings.xml
- Summary-Regression-MMP-pipeline.knwf 1/Metanode (#1528)/Metanode (#1522)/Metanode (#1512)/Metanode (#1515)/Table Row To Variable Loop Start (#128)/settings.xml
- Summary-Regression-MMP-pipeline.knwf 1/Metanode (#1528)/Metanode (#1522)/Metanode (#1512)/Metanode (#1515)/workflow.knime
- Summary-Regression-MMP-pipeline.knwf 1/Metanode (#1528)/Metanode (#1522)/Metanode (#1512)/Metanode (#1515)/XGBoost Predictor _Regression_ (#165)/settings.xml
- Summary-Regression-MMP-pipeline.knwf 1/Metanode (#1528)/Metanode (#1522)/Metanode (#1512)/Metanode (#1515)/XGBoost Tree Ensemble Learner _Regression_ (#166)/settings.xml
- Summary-Regression-MMP-pipeline.knwf 1/Metanode (#1528)/Metanode (#1522)/Metanode (#1512)/Metanode (#1517)/Column Filter (#64)/settings.xml
- Summary-Regression-MMP-pipeline.knwf 1/Metanode (#1528)/Metanode (#1522)/Metanode (#1512)/Metanode (#1517)/Column Filter (#74)/settings.xml
- Summary-Regression-MMP-pipeline.knwf 1/Metanode (#1528)/Metanode (#1522)/Metanode (#1512)/Metanode (#1517)/CSV Writer (#1523)/settings.xml
- Summary-Regression-MMP-pipeline.knwf 1/Metanode (#1528)/Metanode (#1522)/Metanode (#1512)/Metanode (#1517)/Numeric Scorer (#6)/settings.xml
- Summary-Regression-MMP-pipeline.knwf 1/Metanode (#1528)/Metanode (#1522)/Metanode (#1512)/Metanode (#1517)/workflow.knime
- Summary-Regression-MMP-pipeline.knwf 1/Metanode (#1528)/Metanode (#1522)/Metanode (#1512)/Metanode (#1517)/XGBoost Predictor _Regression_ (#167)/settings.xml
- Summary-Regression-MMP-pipeline.knwf 1/Metanode (#1528)/Metanode (#1522)/Metanode (#1512)/Metanode (#1517)/XGBoost Tree Ensemble Learner _Regression_ (#168)/settings.xml
- Summary-Regression-MMP-pipeline.knwf 1/Metanode (#1528)/Metanode (#1522)/Metanode (#1512)/Metanode (#1517)/X_Aggregator (#5)/settings.xml
- Summary-Regression-MMP-pipeline.knwf 1/Metanode (#1528)/Metanode (#1522)/Metanode (#1512)/Metanode (#1517)/X_Partitioner (#4)/settings.xml
- Summary-Regression-MMP-pipeline.knwf 1/Metanode (#1528)/Metanode (#1522)/Metanode (#1512)/Metanode (#1519)/Column Filter (#65)/settings.xml
- Summary-Regression-MMP-pipeline.knwf 1/Metanode (#1528)/Metanode (#1522)/Metanode (#1512)/Metanode (#1519)/CSV Writer (#1519)/settings.xml
- Summary-Regression-MMP-pipeline.knwf 1/Metanode (#1528)/Metanode (#1522)/Metanode (#1512)/Metanode (#1519)/Numeric Scorer (#6)/settings.xml
- Summary-Regression-MMP-pipeline.knwf 1/Metanode (#1528)/Metanode (#1522)/Metanode (#1512)/Metanode (#1519)/workflow.knime
- Summary-Regression-MMP-pipeline.knwf 1/Metanode (#1528)/Metanode (#1522)/Metanode (#1512)/Metanode (#1519)/XGBoost Predictor _Regression_ (#167)/settings.xml
- Summary-Regression-MMP-pipeline.knwf 1/Metanode (#1528)/Metanode (#1522)/Metanode (#1512)/Metanode (#1519)/XGBoost Tree Ensemble Learner _Regression_ (#168)/settings.xml
- Summary-Regression-MMP-pipeline.knwf 1/Metanode (#1528)/Metanode (#1522)/Metanode (#1512)/Metanode (#1520)/Column Filter (#1513)/settings.xml
- Summary-Regression-MMP-pipeline.knwf 1/Metanode (#1528)/Metanode (#1522)/Metanode (#1512)/Metanode (#1520)/File Reader (#1512)/settings.xml
- Summary-Regression-MMP-pipeline.knwf 1/Metanode (#1528)/Metanode (#1522)/Metanode (#1512)/Metanode (#1520)/workflow.knime
- Summary-Regression-MMP-pipeline.knwf 1/Metanode (#1528)/Metanode (#1522)/Metanode (#1512)/Metanode (#1520)/XGBoost Predictor _Regression_ (#167)/settings.xml
- Summary-Regression-MMP-pipeline.knwf 1/Metanode (#1528)/Metanode (#1522)/Metanode (#1512)/Metanode (#1520)/XGBoost Tree Ensemble Learner _Regression_ (#168)/settings.xml
- Summary-Regression-MMP-pipeline.knwf 1/Metanode (#1528)/Metanode (#1522)/Metanode (#1512)/Metanode (#1521)/Column Filter (#1513)/settings.xml
- Summary-Regression-MMP-pipeline.knwf 1/Metanode (#1528)/Metanode (#1522)/Metanode (#1512)/Metanode (#1521)/CSV Writer (#1520)/settings.xml
- Summary-Regression-MMP-pipeline.knwf 1/Metanode (#1528)/Metanode (#1522)/Metanode (#1512)/Metanode (#1521)/File Reader (#1512)/settings.xml
- Summary-Regression-MMP-pipeline.knwf 1/Metanode (#1528)/Metanode (#1522)/Metanode (#1512)/Metanode (#1521)/Numeric Scorer (#6)/settings.xml
- Summary-Regression-MMP-pipeline.knwf 1/Metanode (#1528)/Metanode (#1522)/Metanode (#1512)/Metanode (#1521)/workflow.knime
- Summary-Regression-MMP-pipeline.knwf 1/Metanode (#1528)/Metanode (#1522)/Metanode (#1512)/Metanode (#1521)/XGBoost Predictor _Regression_ (#167)/settings.xml
- Summary-Regression-MMP-pipeline.knwf 1/Metanode (#1528)/Metanode (#1522)/Metanode (#1512)/Metanode (#1521)/XGBoost Tree Ensemble Learner _Regression_ (#168)/settings.xml
- Summary-Regression-MMP-pipeline.knwf 1/Metanode (#1528)/Metanode (#1522)/Metanode (#1512)/Partitioning (#1516)/settings.xml
- Summary-Regression-MMP-pipeline.knwf 1/Metanode (#1528)/Metanode (#1522)/Metanode (#1512)/workflow.knime
- Summary-Regression-MMP-pipeline.knwf 1/Metanode (#1528)/Metanode (#1522)/Metanode (#1515)/Metanode (#1524)/Rule_based Row Filter (#1528)/settings.xml
- Summary-Regression-MMP-pipeline.knwf 1/Metanode (#1528)/Metanode (#1522)/Metanode (#1515)/Metanode (#1524)/workflow.knime
- Summary-Regression-MMP-pipeline.knwf 1/Metanode (#1528)/Metanode (#1522)/Metanode (#1515)/Metanode (#1525)/Column Rename (#1526)/settings.xml
- Summary-Regression-MMP-pipeline.knwf 1/Metanode (#1528)/Metanode (#1522)/Metanode (#1515)/Metanode (#1525)/CSV Writer (#1527)/settings.xml
- Summary-Regression-MMP-pipeline.knwf 1/Metanode (#1528)/Metanode (#1522)/Metanode (#1515)/Metanode (#1525)/Math Formula _Multi Column_ (#1524)/settings.xml
- Summary-Regression-MMP-pipeline.knwf 1/Metanode (#1528)/Metanode (#1522)/Metanode (#1515)/Metanode (#1525)/Numeric Scorer (#137)/settings.xml
- Summary-Regression-MMP-pipeline.knwf 1/Metanode (#1528)/Metanode (#1522)/Metanode (#1515)/Metanode (#1525)/workflow.knime
- Summary-Regression-MMP-pipeline.knwf 1/Metanode (#1528)/Metanode (#1522)/Metanode (#1515)/Metanode (#1526)/Column Appender (#1521)/settings.xml
- Summary-Regression-MMP-pipeline.knwf 1/Metanode (#1528)/Metanode (#1522)/Metanode (#1515)/Metanode (#1526)/Column Appender (#1522)/settings.xml
- Summary-Regression-MMP-pipeline.knwf 1/Metanode (#1528)/Metanode (#1522)/Metanode (#1515)/Metanode (#1526)/Column Appender (#1523)/settings.xml
- Summary-Regression-MMP-pipeline.knwf 1/Metanode (#1528)/Metanode (#1522)/Metanode (#1515)/Metanode (#1526)/Column Filter (#1514)/settings.xml
- Summary-Regression-MMP-pipeline.knwf 1/Metanode (#1528)/Metanode (#1522)/Metanode (#1515)/Metanode (#1526)/Column Filter (#1516)/settings.xml
- Summary-Regression-MMP-pipeline.knwf 1/Metanode (#1528)/Metanode (#1522)/Metanode (#1515)/Metanode (#1526)/Column Filter (#1517)/settings.xml
- Summary-Regression-MMP-pipeline.knwf 1/Metanode (#1528)/Metanode (#1522)/Metanode (#1515)/Metanode (#1526)/Column Filter (#1520)/settings.xml
- Summary-Regression-MMP-pipeline.knwf 1/Metanode (#1528)/Metanode (#1522)/Metanode (#1515)/Metanode (#1526)/Column Rename (#1509)/settings.xml
- Summary-Regression-MMP-pipeline.knwf 1/Metanode (#1528)/Metanode (#1522)/Metanode (#1515)/Metanode (#1526)/Column Rename (#1515)/settings.xml
- Summary-Regression-MMP-pipeline.knwf 1/Metanode (#1528)/Metanode (#1522)/Metanode (#1515)/Metanode (#1526)/Column Rename (#1518)/settings.xml
- Summary-Regression-MMP-pipeline.knwf 1/Metanode (#1528)/Metanode (#1522)/Metanode (#1515)/Metanode (#1526)/Column Rename (#1519)/settings.xml
- Summary-Regression-MMP-pipeline.knwf 1/Metanode (#1528)/Metanode (#1522)/Metanode (#1515)/Metanode (#1526)/workflow.knime
- Summary-Regression-MMP-pipeline.knwf 1/Metanode (#1528)/Metanode (#1522)/Metanode (#1515)/Metanode (#1531)/Python Script _1_1_ (#1507)/settings.xml
- Summary-Regression-MMP-pipeline.knwf 1/Metanode (#1528)/Metanode (#1522)/Metanode (#1515)/Metanode (#1531)/Rule_based Row Filter (#1528)/settings.xml
- Summary-Regression-MMP-pipeline.knwf 1/Metanode (#1528)/Metanode (#1522)/Metanode (#1515)/Metanode (#1531)/workflow.knime
- Summary-Regression-MMP-pipeline.knwf 1/Metanode (#1528)/Metanode (#1522)/Metanode (#1515)/workflow.knime
- Summary-Regression-MMP-pipeline.knwf 1/Metanode (#1528)/Metanode (#1522)/Metanode (#1519)/CSV Writer (#1527)/settings.xml
- Summary-Regression-MMP-pipeline.knwf 1/Metanode (#1528)/Metanode (#1522)/Metanode (#1519)/CSV Writer (#1529)/settings.xml
- Summary-Regression-MMP-pipeline.knwf 1/Metanode (#1528)/Metanode (#1522)/Metanode (#1519)/Metanode (#1524)/Image Writer _Port_ (#1520)/settings.xml
- Summary-Regression-MMP-pipeline.knwf 1/Metanode (#1528)/Metanode (#1522)/Metanode (#1519)/Metanode (#1524)/Python Script _1_1_ (#1507)/settings.xml
- Summary-Regression-MMP-pipeline.knwf 1/Metanode (#1528)/Metanode (#1522)/Metanode (#1519)/Metanode (#1524)/Python View (#1519)/settings.xml
- Summary-Regression-MMP-pipeline.knwf 1/Metanode (#1528)/Metanode (#1522)/Metanode (#1519)/Metanode (#1524)/workflow.knime
- Summary-Regression-MMP-pipeline.knwf 1/Metanode (#1528)/Metanode (#1522)/Metanode (#1519)/Metanode (#1525)/Column Rename (#1526)/settings.xml
- Summary-Regression-MMP-pipeline.knwf 1/Metanode (#1528)/Metanode (#1522)/Metanode (#1519)/Metanode (#1525)/CSV Writer (#1527)/settings.xml
- Summary-Regression-MMP-pipeline.knwf 1/Metanode (#1528)/Metanode (#1522)/Metanode (#1519)/Metanode (#1525)/Math Formula _Multi Column_ (#1524)/settings.xml
- Summary-Regression-MMP-pipeline.knwf 1/Metanode (#1528)/Metanode (#1522)/Metanode (#1519)/Metanode (#1525)/Numeric Scorer (#137)/settings.xml
- Summary-Regression-MMP-pipeline.knwf 1/Metanode (#1528)/Metanode (#1522)/Metanode (#1519)/Metanode (#1525)/workflow.knime
- Summary-Regression-MMP-pipeline.knwf 1/Metanode (#1528)/Metanode (#1522)/Metanode (#1519)/Metanode (#1526)/Column Appender (#1521)/settings.xml
- Summary-Regression-MMP-pipeline.knwf 1/Metanode (#1528)/Metanode (#1522)/Metanode (#1519)/Metanode (#1526)/Column Appender (#1522)/settings.xml
- Summary-Regression-MMP-pipeline.knwf 1/Metanode (#1528)/Metanode (#1522)/Metanode (#1519)/Metanode (#1526)/Column Appender (#1523)/settings.xml
- Summary-Regression-MMP-pipeline.knwf 1/Metanode (#1528)/Metanode (#1522)/Metanode (#1519)/Metanode (#1526)/Column Filter (#1514)/settings.xml
- Summary-Regression-MMP-pipeline.knwf 1/Metanode (#1528)/Metanode (#1522)/Metanode (#1519)/Metanode (#1526)/Column Filter (#1516)/settings.xml
- Summary-Regression-MMP-pipeline.knwf 1/Metanode (#1528)/Metanode (#1522)/Metanode (#1519)/Metanode (#1526)/Column Filter (#1517)/settings.xml
- Summary-Regression-MMP-pipeline.knwf 1/Metanode (#1528)/Metanode (#1522)/Metanode (#1519)/Metanode (#1526)/Column Filter (#1520)/settings.xml
- Summary-Regression-MMP-pipeline.knwf 1/Metanode (#1528)/Metanode (#1522)/Metanode (#1519)/Metanode (#1526)/Column Rename (#1509)/settings.xml
- Summary-Regression-MMP-pipeline.knwf 1/Metanode (#1528)/Metanode (#1522)/Metanode (#1519)/Metanode (#1526)/Column Rename (#1515)/settings.xml
- Summary-Regression-MMP-pipeline.knwf 1/Metanode (#1528)/Metanode (#1522)/Metanode (#1519)/Metanode (#1526)/Column Rename (#1518)/settings.xml
- Summary-Regression-MMP-pipeline.knwf 1/Metanode (#1528)/Metanode (#1522)/Metanode (#1519)/Metanode (#1526)/Column Rename (#1519)/settings.xml
- Summary-Regression-MMP-pipeline.knwf 1/Metanode (#1528)/Metanode (#1522)/Metanode (#1519)/Metanode (#1526)/workflow.knime
- Summary-Regression-MMP-pipeline.knwf 1/Metanode (#1528)/Metanode (#1522)/Metanode (#1519)/Metanode (#1528)/Image Writer _Port_ (#1520)/settings.xml
- Summary-Regression-MMP-pipeline.knwf 1/Metanode (#1528)/Metanode (#1522)/Metanode (#1519)/Metanode (#1528)/Python Script _1_1_ (#1507)/settings.xml
- Summary-Regression-MMP-pipeline.knwf 1/Metanode (#1528)/Metanode (#1522)/Metanode (#1519)/Metanode (#1528)/Python View (#1519)/settings.xml
- Summary-Regression-MMP-pipeline.knwf 1/Metanode (#1528)/Metanode (#1522)/Metanode (#1519)/Metanode (#1528)/workflow.knime
[truncated: 216 more entries]
