# Supplementary material for: Semi-automated workflow for molecular pair analysis and QSAR-assisted transformation space expansion
Source: J Cheminform. 2021 Nov 13;13:86. doi: 10.1186/s13321-021-00564-6 (PMC8590336; doi:10.1186/s13321-021-00564-6)
Supplement: Supplementary file 6 — Additional file 6. The MMPA and MMPA-by-QSAR pipeline for regression task. [file 13321_2021_564_MOESM6_ESM.knwf › Summary-Regression-MMP-pipeline.knwf 1/Metanode (#1519)/Metanode (#1499)/Metanode (#1208)/Metanode (#1217)/Joiner (#1224)/settings.xml]

<?xml version="1.0" encoding="UTF-8"?>
<config xmlns="http://www.knime.org/2008/09/XMLConfig" xmlns:xsi="http://www.w3.org/2001/XMLSchema-instance" xsi:schemaLocation="http://www.knime.org/2008/09/XMLConfig http://www.knime.org/XMLConfig_2008_09.xsd" key="settings.xml">
<entry key="node_file" type="xstring" value="settings.xml"/>
<config key="flow_stack"/>
<config key="internal_node_subsettings">
<entry key="memory_policy" type="xstring" value="CacheSmallInMemory"/>
</config>
<config key="model">
<entry key="duplicateHandling" type="xstring" value="AppendSuffixAutomatic"/>
<entry key="compositionMode" type="xstring" value="MatchAll"/>
<entry key="joinMode" type="xstring" value="LeftOuterJoin"/>
<config key="leftTableJoinPredicate">
<entry key="array-size" type="xint" value="1"/>
<entry key="0" type="xstring" value="$RowID$"/>
</config>
<config key="rightTableJoinPredicate">
<entry key="array-size" type="xint" value="1"/>
<entry key="0" type="xstring" value="$RowID$"/>
</config>
<entry key="suffix" type="xstring" value="(*)"/>
<config key="leftIncludeCols">
<entry key="array-size" type="xint" value="6"/>
<entry key="0" type="xstring" value="smiles"/>
<entry key="1" type="xstring" value="Main molecule"/>
<entry key="2" type="xstring" value="smiles - Neutralized"/>
<entry key="3" type="xstring" value="combined string_Arr[0]"/>
<entry key="4" type="xstring" value="Warning (stereochemistry)"/>
<entry key="5" type="xstring" value="Warning (elements)"/>
</config>
<config key="rightIncludeCols">
<entry key="array-size" type="xint" value="1"/>
<entry key="0" type="xstring" value="Warning (inorganic)"/>
</config>
<entry key="leftIncludeAll" type="xboolean" value="false"/>
<entry key="rightIncludeAll" type="xboolean" value="false"/>
<entry key="rmLeftJoinCols" type="xboolean" value="false"/>
<entry key="rmRightJoinCols" type="xboolean" value="true"/>
<entry key="maxOpenFiles" type="xint" value="200"/>
<entry key="rowKeySeparator" type="xstring" value="_"/>
<entry key="enableHiLite" type="xboolean" value="false"/>
<entry key="numBitsInitial" type="xint" value="6"/>
<entry key="numBitsMaximal" type="xint" value="32"/>
<entry key="usedMemoryThreshold" type="xdouble" value="0.85"/>
<entry key="minAvailableMemory" type="xlong" value="10000000"/>
<entry key="memUseCollectionUsage" type="xboolean" value="true"/>
<entry key="version" type="xstring" value="version_3"/>
</config>
<entry key="customDescription" type="xstring" isnull="true" value=""/>
<entry key="state" type="xstring" value="EXECUTED"/>
<entry key="factory" type="xstring" value="org.knime.base.node.preproc.joiner.Joiner2NodeFactory"/>
<entry key="node-name" type="xstring" value="Joiner"/>
<entry key="node-bundle-name" type="xstring" value="KNIME Base Nodes"/>
<entry key="node-bundle-symbolic-name" type="xstring" value="org.knime.base"/>
<entry key="node-bundle-vendor" type="xstring" value="KNIME AG, Zurich, Switzerland"/>
<entry key="node-bundle-version" type="xstring" value="4.1.2.v202003032313"/>
<entry key="node-feature-name" type="xstring" value="KNIME Core"/>
<entry key="node-feature-symbolic-name" type="xstring" value="org.knime.features.base.feature.group"/>
<entry key="node-feature-vendor" type="xstring" value="KNIME AG, Zurich, Switzerland"/>
<entry key="node-feature-version" type="xstring" value="4.1.2.v202003050920"/>
<config key="factory_settings"/>
<entry key="name" type="xstring" value="Joiner"/>
<entry key="hasContent" type="xboolean" value="true"/>
<entry key="isInactive" type="xboolean" value="false"/>
<config key="ports">
<config key="port_1">
<entry key="index" type="xint" value="1"/>
<entry key="port_spec_class" type="xstring" value="org.knime.core.data.DataTableSpec"/>
<entry key="port_object_class" type="xstring" value="org.knime.core.node.BufferedDataTable"/>
<entry key="port_object_summary" type="xstring" value="Rows: 37, Cols: 2"/>
<entry key="port_dir_location" type="xstring" value="port_1"/>
</config>
</config>
<config key="filestores">
<entry key="file_store_location" type="xstring" isnull="true" value=""/>
<entry key="file_store_id" type="xstring" value="8da03df0-03c3-4eec-93d0-f085b697dc5e"/>
</config>
</config>
