# Supplementary material for: Semi-automated workflow for molecular pair analysis and QSAR-assisted transformation space expansion
Source: J Cheminform. 2021 Nov 13;13:86. doi: 10.1186/s13321-021-00564-6 (PMC8590336; doi:10.1186/s13321-021-00564-6)
Supplement: Supplementary file 6 — Additional file 6. The MMPA and MMPA-by-QSAR pipeline for regression task. [file 13321_2021_564_MOESM6_ESM.knwf › Summary-Regression-MMP-pipeline.knwf 1/Metanode (#1519)/Metanode (#1515)/GroupBy (#1462)/settings.xml]

<?xml version="1.0" encoding="UTF-8"?>
<config xmlns="http://www.knime.org/2008/09/XMLConfig" xmlns:xsi="http://www.w3.org/2001/XMLSchema-instance" xsi:schemaLocation="http://www.knime.org/2008/09/XMLConfig http://www.knime.org/XMLConfig_2008_09.xsd" key="settings.xml">
<entry key="node_file" type="xstring" value="settings.xml"/>
<config key="flow_stack"/>
<config key="internal_node_subsettings">
<entry key="memory_policy" type="xstring" value="CacheSmallInMemory"/>
</config>
<config key="model">
<config key="grouByColumns_Internals">
<entry key="SettingsModelID" type="xstring" value="SMID_filterString"/>
<entry key="EnabledStatus" type="xboolean" value="true"/>
</config>
<config key="grouByColumns">
<config key="InclList">
<entry key="array-size" type="xint" value="1"/>
<entry key="0" type="xstring" value="Can_Process_Inchikey"/>
</config>
<config key="ExclList">
<entry key="array-size" type="xint" value="13"/>
<entry key="0" type="xstring" value="Value"/>
<entry key="1" type="xstring" value="group"/>
<entry key="2" type="xstring" value="id"/>
<entry key="3" type="xstring" value="Initial Smiles"/>
<entry key="4" type="xstring" value="Smiles"/>
<entry key="5" type="xstring" value="Scopy_smiles"/>
<entry key="6" type="xstring" value="Warning (elements)"/>
<entry key="7" type="xstring" value="Warning (inorganic)"/>
<entry key="8" type="xstring" value="Warning (stereochemistry)"/>
<entry key="9" type="xstring" value="Can_Process_smiles"/>
<entry key="10" type="xstring" value="id (#1)"/>
<entry key="11" type="xstring" value="Can_Process_smiles_Arr[0]"/>
<entry key="12" type="xstring" value="Can_Process_smiles_Arr[1]"/>
</config>
<entry key="keep_all_columns_selected" type="xboolean" value="false"/>
</config>
<config key="maxNoneNumericalVals_Internals">
<entry key="SettingsModelID" type="xstring" value="SMID_integer"/>
<entry key="EnabledStatus" type="xboolean" value="true"/>
</config>
<entry key="maxNoneNumericalVals" type="xint" value="10000"/>
<config key="enableHilite_Internals">
<entry key="SettingsModelID" type="xstring" value="SMID_boolean"/>
<entry key="EnabledStatus" type="xboolean" value="true"/>
</config>
<entry key="enableHilite" type="xboolean" value="false"/>
<config key="sortInMemory_Internals">
<entry key="SettingsModelID" type="xstring" value="SMID_boolean"/>
<entry key="EnabledStatus" type="xboolean" value="true"/>
</config>
<entry key="sortInMemory" type="xboolean" value="false"/>
<config key="aggregationColumn">
<config key="columnNames">
<entry key="array-size" type="xint" value="10"/>
<entry key="0" type="xstring" value="Smiles"/>
<entry key="1" type="xstring" value="Smiles"/>
<entry key="2" type="xstring" value="Can_Process_smiles"/>
<entry key="3" type="xstring" value="Warning (elements)"/>
<entry key="4" type="xstring" value="Warning (inorganic)"/>
<entry key="5" type="xstring" value="Warning (stereochemistry)"/>
<entry key="6" type="xstring" value="Initial Smiles"/>
<entry key="7" type="xstring" value="Can_Process_smiles_Arr[0]"/>
<entry key="8" type="xstring" value="Value"/>
<entry key="9" type="xstring" value="Value"/>
</config>
<config key="columnTypes">
<entry key="array-size" type="xint" value="10"/>
<config key="0">
<entry key="cell_class" type="xstring" value="org.knime.core.data.def.StringCell"/>
<entry key="is_null" type="xboolean" value="false"/>
</config>
<config key="1">
<entry key="cell_class" type="xstring" value="org.knime.core.data.def.StringCell"/>
<entry key="is_null" type="xboolean" value="false"/>
</config>
<config key="2">
<entry key="cell_class" type="xstring" value="org.knime.core.data.def.StringCell"/>
<entry key="is_null" type="xboolean" value="false"/>
</config>
<config key="3">
<entry key="cell_class" type="xstring" value="org.knime.core.data.def.StringCell"/>
<entry key="is_null" type="xboolean" value="false"/>
</config>
<config key="4">
<entry key="cell_class" type="xstring" value="org.knime.core.data.def.StringCell"/>
<entry key="is_null" type="xboolean" value="false"/>
</config>
<config key="5">
<entry key="cell_class" type="xstring" value="org.knime.core.data.def.StringCell"/>
<entry key="is_null" type="xboolean" value="false"/>
</config>
<config key="6">
<entry key="cell_class" type="xstring" value="org.knime.core.data.def.StringCell"/>
<entry key="is_null" type="xboolean" value="false"/>
</config>
<config key="7">
<entry key="cell_class" type="xstring" value="org.knime.core.data.def.StringCell"/>
<entry key="is_null" type="xboolean" value="false"/>
</config>
<config key="8">
<entry key="cell_class" type="xstring" value="org.knime.core.data.def.DoubleCell"/>
<entry key="is_null" type="xboolean" value="false"/>
</config>
<config key="9">
<entry key="cell_class" type="xstring" value="org.knime.core.data.def.DoubleCell"/>
<entry key="is_null" type="xboolean" value="false"/>
</config>
</config>
<config key="aggregationMethod">
<entry key="array-size" type="xint" value="10"/>
<entry key="0" type="xstring" value="Concatenate_V2.4"/>
<entry key="1" type="xstring" value="Count"/>
<entry key="2" type="xstring" value="First"/>
<entry key="3" type="xstring" value="First"/>
<entry key="4" type="xstring" value="First"/>
<entry key="5" type="xstring" value="First"/>
<entry key="6" type="xstring" value="First"/>
<entry key="7" type="xstring" value="First"/>
<entry key="8" type="xstring" value="Mean"/>
<entry key="9" type="xstring" value="Concatenate_V2.4"/>
</config>
<config key="inclMissingVals">
<entry key="array-size" type="xint" value="10"/>
<entry key="0" type="xboolean" value="true"/>
<entry key="1" type="xboolean" value="true"/>
<entry key="2" type="xboolean" value="true"/>
<entry key="3" type="xboolean" value="true"/>
<entry key="4" type="xboolean" value="true"/>
<entry key="5" type="xboolean" value="true"/>
<entry key="6" type="xboolean" value="true"/>
<entry key="7" type="xboolean" value="true"/>
<entry key="8" type="xboolean" value="false"/>
<entry key="9" type="xboolean" value="false"/>
</config>
</config>
<config key="aggregationOperatorSettings"/>
<config key="patternAggregators"/>
<config key="dataTypeAggregators"/>
<config key="columnNamePolicy_Internals">
<entry key="SettingsModelID" type="xstring" value="SMID_string"/>
<entry key="EnabledStatus" type="xboolean" value="true"/>
</config>
<entry key="columnNamePolicy" type="xstring" value="Aggregation method (column name)"/>
<config key="retainOrder_Internals">
<entry key="SettingsModelID" type="xstring" value="SMID_boolean"/>
<entry key="EnabledStatus" type="xboolean" value="true"/>
</config>
<entry key="retainOrder" type="xboolean" value="false"/>
<config key="inMemory_Internals">
<entry key="SettingsModelID" type="xstring" value="SMID_boolean"/>
<entry key="EnabledStatus" type="xboolean" value="true"/>
</config>
<entry key="inMemory" type="xboolean" value="false"/>
<config key="valueDelimiter_Internals">
<entry key="SettingsModelID" type="xstring" value="SMID_string"/>
<entry key="EnabledStatus" type="xboolean" value="true"/>
</config>
<entry key="valueDelimiter" type="xstring" value=", "/>
<config key="nodeVersion_Internals">
<entry key="SettingsModelID" type="xstring" value="SMID_integer"/>
<entry key="EnabledStatus" type="xboolean" value="true"/>
</config>
<entry key="nodeVersion" type="xint" value="1"/>
<entry key="typeMatch" type="xbyte" value="0"/>
</config>
<entry key="customDescription" type="xstring" isnull="true" value=""/>
<entry key="state" type="xstring" value="EXECUTED"/>
<entry key="factory" type="xstring" value="org.knime.base.node.preproc.groupby.GroupByNodeFactory"/>
<entry key="node-name" type="xstring" value="GroupBy"/>
<entry key="node-bundle-name" type="xstring" value="KNIME Base Nodes"/>
<entry key="node-bundle-symbolic-name" type="xstring" value="org.knime.base"/>
<entry key="node-bundle-vendor" type="xstring" value="KNIME AG, Zurich, Switzerland"/>
<entry key="node-bundle-version" type="xstring" value="4.1.2.v202003032313"/>
<entry key="node-feature-name" type="xstring" value="KNIME Core"/>
<entry key="node-feature-symbolic-name" type="xstring" value="org.knime.features.base.feature.group"/>
<entry key="node-feature-vendor" type="xstring" value="KNIME AG, Zurich, Switzerland"/>
<entry key="node-feature-version" type="xstring" value="4.1.2.v202003050920"/>
<config key="factory_settings"/>
<entry key="name" type="xstring" value="GroupBy"/>
<entry key="hasContent" type="xboolean" value="true"/>
<entry key="isInactive" type="xboolean" value="false"/>
<config key="ports">
<config key="port_1">
<entry key="index" type="xint" value="1"/>
<entry key="port_spec_class" type="xstring" value="org.knime.core.data.DataTableSpec"/>
<entry key="port_object_class" type="xstring" value="org.knime.core.node.BufferedDataTable"/>
<entry key="port_object_summary" type="xstring" value="Rows: 37, Cols: 11"/>
<entry key="port_dir_location" type="xstring" value="port_1"/>
</config>
</config>
<config key="filestores">
<entry key="file_store_location" type="xstring" isnull="true" value=""/>
<entry key="file_store_id" type="xstring" value="86147f61-7a12-4f4f-a8e0-a7afd44f034e"/>
</config>
</config>
