# Supplementary material for: Semi-automated workflow for molecular pair analysis and QSAR-assisted transformation space expansion
Source: J Cheminform. 2021 Nov 13;13:86. doi: 10.1186/s13321-021-00564-6 (PMC8590336; doi:10.1186/s13321-021-00564-6)
Supplement: Supplementary file 6 — Additional file 6. The MMPA and MMPA-by-QSAR pipeline for regression task. [file 13321_2021_564_MOESM6_ESM.knwf › Summary-Regression-MMP-pipeline.knwf 1/Metanode (#1519)/workflow.knime]

<?xml version="1.0" encoding="UTF-8"?>
<config xmlns="http://www.knime.org/2008/09/XMLConfig" xmlns:xsi="http://www.w3.org/2001/XMLSchema-instance" xsi:schemaLocation="http://www.knime.org/2008/09/XMLConfig http://www.knime.org/XMLConfig_2008_09.xsd" key="workflow.knime">
<entry key="created_by" type="xstring" value="4.1.2.v202003050920"/>
<entry key="created_by_nightly" type="xboolean" value="false"/>
<entry key="version" type="xstring" value="4.1.0"/>
<entry key="name" type="xstring" value="Metanode"/>
<config key="authorInformation">
<entry key="authored-by" type="xstring" value="&lt;unknown&gt;"/>
<entry key="authored-when" type="xstring" value="1970-01-01 08:00:00 +0800"/>
<entry key="lastEdited-by" type="xstring" isnull="true" value=""/>
<entry key="lastEdited-when" type="xstring" isnull="true" value=""/>
</config>
<config key="nodeAnnotation">
<entry key="text" type="xstring" value="Molecule Preparation"/>
<entry key="bgcolor" type="xint" value="16777215"/>
<entry key="x-coordinate" type="xint" value="356"/>
<entry key="y-coordinate" type="xint" value="526"/>
<entry key="width" type="xint" value="116"/>
<entry key="height" type="xint" value="15"/>
<entry key="alignment" type="xstring" value="CENTER"/>
<entry key="borderSize" type="xint" value="0"/>
<entry key="borderColor" type="xint" value="16777215"/>
<entry key="defFontSize" type="xint" value="9"/>
<entry key="annotation-version" type="xint" value="20151123"/>
<config key="styles">
<config key="style_0">
<entry key="start" type="xint" value="9"/>
<entry key="length" type="xint" value="11"/>
<entry key="fontname" type="xstring" value="Arial"/>
<entry key="fontstyle" type="xint" value="0"/>
<entry key="fontsize" type="xint" value="9"/>
<entry key="fgcolor" type="xint" value="0"/>
</config>
</config>
</config>
<entry key="customDescription" type="xstring" isnull="true" value=""/>
<entry key="state" type="xstring" value="EXECUTED"/>
<config key="workflow_credentials"/>
<config key="nodes">
<config key="node_1499">
<entry key="id" type="xint" value="1499"/>
<entry key="node_settings_file" type="xstring" value="Metanode (#1499)/workflow.knime"/>
<entry key="node_is_meta" type="xboolean" value="true"/>
<entry key="node_type" type="xstring" value="MetaNode"/>
<entry key="ui_classname" type="xstring" value="org.knime.core.node.workflow.NodeUIInformation"/>
<config key="ui_settings">
<config key="extrainfo.node.bounds">
<entry key="array-size" type="xint" value="4"/>
<entry key="0" type="xint" value="244"/>
<entry key="1" type="xint" value="257"/>
<entry key="2" type="xint" value="61"/>
<entry key="3" type="xint" value="65"/>
</config>
</config>
</config>
<config key="node_1514">
<entry key="id" type="xint" value="1514"/>
<entry key="node_settings_file" type="xstring" value="Metanode (#1514)/workflow.knime"/>
<entry key="node_is_meta" type="xboolean" value="true"/>
<entry key="node_type" type="xstring" value="MetaNode"/>
<entry key="ui_classname" type="xstring" value="org.knime.core.node.workflow.NodeUIInformation"/>
<config key="ui_settings">
<config key="extrainfo.node.bounds">
<entry key="array-size" type="xint" value="4"/>
<entry key="0" type="xint" value="84"/>
<entry key="1" type="xint" value="257"/>
<entry key="2" type="xint" value="61"/>
<entry key="3" type="xint" value="65"/>
</config>
</config>
</config>
<config key="node_1515">
<entry key="id" type="xint" value="1515"/>
<entry key="node_settings_file" type="xstring" value="Metanode (#1515)/workflow.knime"/>
<entry key="node_is_meta" type="xboolean" value="true"/>
<entry key="node_type" type="xstring" value="MetaNode"/>
<entry key="ui_classname" type="xstring" value="org.knime.core.node.workflow.NodeUIInformation"/>
<config key="ui_settings">
<config key="extrainfo.node.bounds">
<entry key="array-size" type="xint" value="4"/>
<entry key="0" type="xint" value="364"/>
<entry key="1" type="xint" value="157"/>
<entry key="2" type="xint" value="61"/>
<entry key="3" type="xint" value="65"/>
</config>
</config>
</config>
</config>
<config key="connections">
<config key="connection_0">
<entry key="sourceID" type="xint" value="-1"/>
<entry key="destID" type="xint" value="1515"/>
<entry key="sourcePort" type="xint" value="0"/>
<entry key="destPort" type="xint" value="0"/>
<entry key="ui_classname" type="xstring" value="org.knime.core.node.workflow.ConnectionUIInformation"/>
<config key="ui_settings">
<entry key="extrainfo.conn.bendpoints_size" type="xint" value="0"/>
</config>
</config>
<config key="connection_1">
<entry key="sourceID" type="xint" value="-1"/>
<entry key="destID" type="xint" value="1514"/>
<entry key="sourcePort" type="xint" value="0"/>
<entry key="destPort" type="xint" value="0"/>
<entry key="ui_classname" type="xstring" value="org.knime.core.node.workflow.ConnectionUIInformation"/>
<config key="ui_settings">
<entry key="extrainfo.conn.bendpoints_size" type="xint" value="0"/>
</config>
</config>
<config key="connection_2">
<entry key="sourceID" type="xint" value="1499"/>
<entry key="destID" type="xint" value="1515"/>
<entry key="sourcePort" type="xint" value="0"/>
<entry key="destPort" type="xint" value="1"/>
<entry key="ui_classname" type="xstring" value="org.knime.core.node.workflow.ConnectionUIInformation"/>
<config key="ui_settings">
<entry key="extrainfo.conn.bendpoints_size" type="xint" value="0"/>
</config>
</config>
<config key="connection_3">
<entry key="sourceID" type="xint" value="1514"/>
<entry key="destID" type="xint" value="1499"/>
<entry key="sourcePort" type="xint" value="0"/>
<entry key="destPort" type="xint" value="0"/>
<entry key="ui_classname" type="xstring" value="org.knime.core.node.workflow.ConnectionUIInformation"/>
<config key="ui_settings">
<entry key="extrainfo.conn.bendpoints_size" type="xint" value="0"/>
</config>
</config>
<config key="connection_4">
<entry key="sourceID" type="xint" value="1515"/>
<entry key="destID" type="xint" value="-1"/>
<entry key="sourcePort" type="xint" value="0"/>
<entry key="destPort" type="xint" value="0"/>
<entry key="ui_classname" type="xstring" value="org.knime.core.node.workflow.ConnectionUIInformation"/>
<config key="ui_settings">
<entry key="extrainfo.conn.bendpoints_size" type="xint" value="0"/>
</config>
</config>
</config>
<config key="meta_in_ports">
<entry key="ui_classname" type="xstring" value="org.knime.core.node.workflow.NodeUIInformation"/>
<config key="ui_settings">
<config key="extrainfo.node.bounds">
<entry key="array-size" type="xint" value="4"/>
<entry key="0" type="xint" value="-40"/>
<entry key="1" type="xint" value="-20"/>
<entry key="2" type="xint" value="50"/>
<entry key="3" type="xint" value="372"/>
</config>
</config>
<config key="port_enum">
<config key="inport_0">
<entry key="index" type="xint" value="0"/>
<entry key="name" type="xstring" value="Inport 0"/>
<config key="type">
<entry key="object_class" type="xstring" value="org.knime.core.node.BufferedDataTable"/>
</config>
</config>
</config>
</config>
<config key="meta_out_ports">
<entry key="ui_classname" type="xstring" value="org.knime.core.node.workflow.NodeUIInformation"/>
<config key="ui_settings">
<config key="extrainfo.node.bounds">
<entry key="array-size" type="xint" value="4"/>
<entry key="0" type="xint" value="520"/>
<entry key="1" type="xint" value="-20"/>
<entry key="2" type="xint" value="50"/>
<entry key="3" type="xint" value="372"/>
</config>
</config>
<config key="port_enum">
<config key="outport_0">
<entry key="index" type="xint" value="0"/>
<entry key="name" type="xstring" value="Connected to: Filtered table"/>
<config key="type">
<entry key="object_class" type="xstring" value="org.knime.core.node.BufferedDataTable"/>
</config>
</config>
</config>
</config>
<config key="workflow_editor_settings">
<entry key="workflow.editor.snapToGrid" type="xboolean" value="true"/>
<entry key="workflow.editor.ShowGrid" type="xboolean" value="true"/>
<entry key="workflow.editor.gridX" type="xint" value="20"/>
<entry key="workflow.editor.gridY" type="xint" value="20"/>
<entry key="workflow.editor.zoomLevel" type="xdouble" value="0.75"/>
<entry key="workflow.editor.curvedConnections" type="xboolean" value="false"/>
<entry key="workflow.editor.connectionWidth" type="xint" value="1"/>
</config>
</config>
