# Supplementary material for: Semi-automated workflow for molecular pair analysis and QSAR-assisted transformation space expansion
Source: J Cheminform. 2021 Nov 13;13:86. doi: 10.1186/s13321-021-00564-6 (PMC8590336; doi:10.1186/s13321-021-00564-6)
Supplement: Supplementary file 6 — Additional file 6. The MMPA and MMPA-by-QSAR pipeline for regression task. [file 13321_2021_564_MOESM6_ESM.knwf › Summary-Regression-MMP-pipeline.knwf 1/Metanode (#1528)/Metanode (#1518)/Metanode (#1510)/RDKit Descriptor Calculation (#1474)/settings.xml]

<?xml version="1.0" encoding="UTF-8"?>
<config xmlns="http://www.knime.org/2008/09/XMLConfig" xmlns:xsi="http://www.w3.org/2001/XMLSchema-instance" xsi:schemaLocation="http://www.knime.org/2008/09/XMLConfig http://www.knime.org/XMLConfig_2008_09.xsd" key="settings.xml">
<entry key="node_file" type="xstring" value="settings.xml"/>
<config key="flow_stack"/>
<config key="internal_node_subsettings">
<entry key="memory_policy" type="xstring" value="CacheSmallInMemory"/>
</config>
<config key="model">
<config key="input_column_Internals">
<entry key="SettingsModelID" type="xstring" value="SMID_string"/>
<entry key="EnabledStatus" type="xboolean" value="true"/>
</config>
<entry key="input_column" type="xstring" value="Final Smiles"/>
<config key="selectedDescriptors_Internals">
<entry key="SettingsModelID" type="xstring" value="SMID_stringarray"/>
<entry key="EnabledStatus" type="xboolean" value="true"/>
</config>
<config key="selectedDescriptors">
<entry key="array-size" type="xint" value="45"/>
<entry key="0" type="xstring" value="slogp"/>
<entry key="1" type="xstring" value="smr"/>
<entry key="2" type="xstring" value="LabuteASA"/>
<entry key="3" type="xstring" value="TPSA"/>
<entry key="4" type="xstring" value="AMW"/>
<entry key="5" type="xstring" value="ExactMW"/>
<entry key="6" type="xstring" value="NumLipinskiHBA"/>
<entry key="7" type="xstring" value="NumLipinskiHBD"/>
<entry key="8" type="xstring" value="NumRotatableBonds"/>
<entry key="9" type="xstring" value="NumHBD"/>
<entry key="10" type="xstring" value="NumHBA"/>
<entry key="11" type="xstring" value="NumAmideBonds"/>
<entry key="12" type="xstring" value="NumHeteroAtoms"/>
<entry key="13" type="xstring" value="NumHeavyAtoms"/>
<entry key="14" type="xstring" value="NumAtoms"/>
<entry key="15" type="xstring" value="NumStereocenters"/>
<entry key="16" type="xstring" value="NumUnspecifiedStereocenters"/>
<entry key="17" type="xstring" value="NumRings"/>
<entry key="18" type="xstring" value="NumAromaticRings"/>
<entry key="19" type="xstring" value="NumSaturatedRings"/>
<entry key="20" type="xstring" value="NumAliphaticRings"/>
<entry key="21" type="xstring" value="NumAromaticHeterocycles"/>
<entry key="22" type="xstring" value="NumSaturatedHeterocycles"/>
<entry key="23" type="xstring" value="NumAliphaticHeterocycles"/>
<entry key="24" type="xstring" value="NumAromaticCarbocycles"/>
<entry key="25" type="xstring" value="NumSaturatedCarbocycles"/>
<entry key="26" type="xstring" value="NumAliphaticCarbocycles"/>
<entry key="27" type="xstring" value="FractionCSP3"/>
<entry key="28" type="xstring" value="Chi0v"/>
<entry key="29" type="xstring" value="Chi1v"/>
<entry key="30" type="xstring" value="Chi2v"/>
<entry key="31" type="xstring" value="Chi3v"/>
<entry key="32" type="xstring" value="Chi4v"/>
<entry key="33" type="xstring" value="Chi1n"/>
<entry key="34" type="xstring" value="Chi2n"/>
<entry key="35" type="xstring" value="Chi3n"/>
<entry key="36" type="xstring" value="Chi4n"/>
<entry key="37" type="xstring" value="HallKierAlpha"/>
<entry key="38" type="xstring" value="kappa1"/>
<entry key="39" type="xstring" value="kappa2"/>
<entry key="40" type="xstring" value="kappa3"/>
<entry key="41" type="xstring" value="slogp_VSA_1_12"/>
<entry key="42" type="xstring" value="smr_VSA_1_10"/>
<entry key="43" type="xstring" value="peoe_VSA_1_14"/>
<entry key="44" type="xstring" value="MQN"/>
</config>
</config>
<entry key="customDescription" type="xstring" isnull="true" value=""/>
<entry key="state" type="xstring" value="EXECUTED"/>
<entry key="factory" type="xstring" value="org.rdkit.knime.nodes.descriptorcalculation.DescriptorCalculationNodeFactory"/>
<entry key="node-name" type="xstring" value="RDKit Descriptor Calculation"/>
<entry key="node-bundle-name" type="xstring" value="RDKit Nodes for Knime"/>
<entry key="node-bundle-symbolic-name" type="xstring" value="org.rdkit.knime.nodes"/>
<entry key="node-bundle-vendor" type="xstring" value="NIBR"/>
<entry key="node-bundle-version" type="xstring" value="4.0.1.v202002121352"/>
<entry key="node-feature-name" type="xstring" value="RDKit KNIME integration"/>
<entry key="node-feature-symbolic-name" type="xstring" value="org.rdkit.knime.feature.feature.group"/>
<entry key="node-feature-vendor" type="xstring" value="NIBR"/>
<entry key="node-feature-version" type="xstring" value="4.0.1.v202002121352"/>
<config key="factory_settings"/>
<entry key="name" type="xstring" value="RDKit Descriptor Calculation"/>
<entry key="hasContent" type="xboolean" value="true"/>
<entry key="isInactive" type="xboolean" value="false"/>
<config key="ports">
<config key="port_1">
<entry key="index" type="xint" value="1"/>
<entry key="port_spec_class" type="xstring" value="org.knime.core.data.DataTableSpec"/>
<entry key="port_object_class" type="xstring" value="org.knime.core.node.BufferedDataTable"/>
<entry key="port_object_summary" type="xstring" value="Rows: 37, Cols: 131"/>
<entry key="port_dir_location" type="xstring" value="port_1"/>
</config>
</config>
<config key="filestores">
<entry key="file_store_location" type="xstring" isnull="true" value=""/>
<entry key="file_store_id" type="xstring" value="f82cd123-ca40-478f-b754-5601edc1e9d7"/>
</config>
</config>
