# Supplementary material for: Semi-automated workflow for molecular pair analysis and QSAR-assisted transformation space expansion
Source: J Cheminform. 2021 Nov 13;13:86. doi: 10.1186/s13321-021-00564-6 (PMC8590336; doi:10.1186/s13321-021-00564-6)
Supplement: Supplementary file 6 — Additional file 6. The MMPA and MMPA-by-QSAR pipeline for regression task. [file 13321_2021_564_MOESM6_ESM.knwf › Summary-Regression-MMP-pipeline.knwf 1/Metanode (#1528)/Metanode (#1522)/Metanode (#1499)/Metanode (#1515)/Normalizer (#97)/settings.xml]

<?xml version="1.0" encoding="UTF-8"?>
<config xmlns="http://www.knime.org/2008/09/XMLConfig" xmlns:xsi="http://www.w3.org/2001/XMLSchema-instance" xsi:schemaLocation="http://www.knime.org/2008/09/XMLConfig http://www.knime.org/XMLConfig_2008_09.xsd" key="settings.xml">
<entry key="node_file" type="xstring" value="settings.xml"/>
<config key="flow_stack"/>
<config key="internal_node_subsettings">
<entry key="memory_policy" type="xstring" value="CacheSmallInMemory"/>
</config>
<config key="model">
<entry key="mode" type="xstring" value="MINMAX"/>
<entry key="new-min" type="xdouble" value="0.0"/>
<entry key="new-max" type="xdouble" value="1.0"/>
<config key="data-column-filter">
<entry key="filter-type" type="xstring" value="STANDARD"/>
<config key="included_names">
<entry key="array-size" type="xint" value="1024"/>
<entry key="0" type="xstring" value="bitvector0"/>
<entry key="1" type="xstring" value="bitvector1"/>
<entry key="2" type="xstring" value="bitvector2"/>
<entry key="3" type="xstring" value="bitvector3"/>
<entry key="4" type="xstring" value="bitvector4"/>
<entry key="5" type="xstring" value="bitvector5"/>
<entry key="6" type="xstring" value="bitvector6"/>
<entry key="7" type="xstring" value="bitvector7"/>
<entry key="8" type="xstring" value="bitvector8"/>
<entry key="9" type="xstring" value="bitvector9"/>
<entry key="10" type="xstring" value="bitvector10"/>
<entry key="11" type="xstring" value="bitvector11"/>
<entry key="12" type="xstring" value="bitvector12"/>
<entry key="13" type="xstring" value="bitvector13"/>
<entry key="14" type="xstring" value="bitvector14"/>
<entry key="15" type="xstring" value="bitvector15"/>
<entry key="16" type="xstring" value="bitvector16"/>
<entry key="17" type="xstring" value="bitvector17"/>
<entry key="18" type="xstring" value="bitvector18"/>
<entry key="19" type="xstring" value="bitvector19"/>
<entry key="20" type="xstring" value="bitvector20"/>
<entry key="21" type="xstring" value="bitvector21"/>
<entry key="22" type="xstring" value="bitvector22"/>
<entry key="23" type="xstring" value="bitvector23"/>
<entry key="24" type="xstring" value="bitvector24"/>
<entry key="25" type="xstring" value="bitvector25"/>
<entry key="26" type="xstring" value="bitvector26"/>
<entry key="27" type="xstring" value="bitvector27"/>
<entry key="28" type="xstring" value="bitvector28"/>
<entry key="29" type="xstring" value="bitvector29"/>
<entry key="30" type="xstring" value="bitvector30"/>
<entry key="31" type="xstring" value="bitvector31"/>
<entry key="32" type="xstring" value="bitvector32"/>
<entry key="33" type="xstring" value="bitvector33"/>
<entry key="34" type="xstring" value="bitvector34"/>
<entry key="35" type="xstring" value="bitvector35"/>
<entry key="36" type="xstring" value="bitvector36"/>
<entry key="37" type="xstring" value="bitvector37"/>
<entry key="38" type="xstring" value="bitvector38"/>
<entry key="39" type="xstring" value="bitvector39"/>
<entry key="40" type="xstring" value="bitvector40"/>
<entry key="41" type="xstring" value="bitvector41"/>
<entry key="42" type="xstring" value="bitvector42"/>
<entry key="43" type="xstring" value="bitvector43"/>
<entry key="44" type="xstring" value="bitvector44"/>
<entry key="45" type="xstring" value="bitvector45"/>
<entry key="46" type="xstring" value="bitvector46"/>
<entry key="47" type="xstring" value="bitvector47"/>
<entry key="48" type="xstring" value="bitvector48"/>
<entry key="49" type="xstring" value="bitvector49"/>
<entry key="50" type="xstring" value="bitvector50"/>
<entry key="51" type="xstring" value="bitvector51"/>
<entry key="52" type="xstring" value="bitvector52"/>
<entry key="53" type="xstring" value="bitvector53"/>
<entry key="54" type="xstring" value="bitvector54"/>
<entry key="55" type="xstring" value="bitvector55"/>
<entry key="56" type="xstring" value="bitvector56"/>
<entry key="57" type="xstring" value="bitvector57"/>
<entry key="58" type="xstring" value="bitvector58"/>
<entry key="59" type="xstring" value="bitvector59"/>
<entry key="60" type="xstring" value="bitvector60"/>
<entry key="61" type="xstring" value="bitvector61"/>
<entry key="62" type="xstring" value="bitvector62"/>
<entry key="63" type="xstring" value="bitvector63"/>
<entry key="64" type="xstring" value="bitvector64"/>
<entry key="65" type="xstring" value="bitvector65"/>
<entry key="66" type="xstring" value="bitvector66"/>
<entry key="67" type="xstring" value="bitvector67"/>
<entry key="68" type="xstring" value="bitvector68"/>
<entry key="69" type="xstring" value="bitvector69"/>
<entry key="70" type="xstring" value="bitvector70"/>
<entry key="71" type="xstring" value="bitvector71"/>
<entry key="72" type="xstring" value="bitvector72"/>
<entry key="73" type="xstring" value="bitvector73"/>
<entry key="74" type="xstring" value="bitvector74"/>
<entry key="75" type="xstring" value="bitvector75"/>
<entry key="76" type="xstring" value="bitvector76"/>
<entry key="77" type="xstring" value="bitvector77"/>
<entry key="78" type="xstring" value="bitvector78"/>
<entry key="79" type="xstring" value="bitvector79"/>
<entry key="80" type="xstring" value="bitvector80"/>
<entry key="81" type="xstring" value="bitvector81"/>
<entry key="82" type="xstring" value="bitvector82"/>
<entry key="83" type="xstring" value="bitvector83"/>
<entry key="84" type="xstring" value="bitvector84"/>
<entry key="85" type="xstring" value="bitvector85"/>
<entry key="86" type="xstring" value="bitvector86"/>
<entry key="87" type="xstring" value="bitvector87"/>
<entry key="88" type="xstring" value="bitvector88"/>
<entry key="89" type="xstring" value="bitvector89"/>
<entry key="90" type="xstring" value="bitvector90"/>
<entry key="91" type="xstring" value="bitvector91"/>
<entry key="92" type="xstring" value="bitvector92"/>
<entry key="93" type="xstring" value="bitvector93"/>
<entry key="94" type="xstring" value="bitvector94"/>
<entry key="95" type="xstring" value="bitvector95"/>
<entry key="96" type="xstring" value="bitvector96"/>
<entry key="97" type="xstring" value="bitvector97"/>
<entry key="98" type="xstring" value="bitvector98"/>
<entry key="99" type="xstring" value="bitvector99"/>
<entry key="100" type="xstring" value="bitvector100"/>
<entry key="101" type="xstring" value="bitvector101"/>
<entry key="102" type="xstring" value="bitvector102"/>
<entry key="103" type="xstring" value="bitvector103"/>
<entry key="104" type="xstring" value="bitvector104"/>
<entry key="105" type="xstring" value="bitvector105"/>
<entry key="106" type="xstring" value="bitvector106"/>
<entry key="107" type="xstring" value="bitvector107"/>
<entry key="108" type="xstring" value="bitvector108"/>
<entry key="109" type="xstring" value="bitvector109"/>
<entry key="110" type="xstring" value="bitvector110"/>
<entry key="111" type="xstring" value="bitvector111"/>
<entry key="112" type="xstring" value="bitvector112"/>
<entry key="113" type="xstring" value="bitvector113"/>
<entry key="114" type="xstring" value="bitvector114"/>
<entry key="115" type="xstring" value="bitvector115"/>
<entry key="116" type="xstring" value="bitvector116"/>
<entry key="117" type="xstring" value="bitvector117"/>
<entry key="118" type="xstring" value="bitvector118"/>
<entry key="119" type="xstring" value="bitvector119"/>
<entry key="120" type="xstring" value="bitvector120"/>
<entry key="121" type="xstring" value="bitvector121"/>
<entry key="122" type="xstring" value="bitvector122"/>
<entry key="123" type="xstring" value="bitvector123"/>
<entry key="124" type="xstring" value="bitvector124"/>
<entry key="125" type="xstring" value="bitvector125"/>
<entry key="126" type="xstring" value="bitvector126"/>
<entry key="127" type="xstring" value="bitvector127"/>
<entry key="128" type="xstring" value="bitvector128"/>
<entry key="129" type="xstring" value="bitvector129"/>
<entry key="130" type="xstring" value="bitvector130"/>
<entry key="131" type="xstring" value="bitvector131"/>
<entry key="132" type="xstring" value="bitvector132"/>
<entry key="133" type="xstring" value="bitvector133"/>
<entry key="134" type="xstring" value="bitvector134"/>
<entry key="135" type="xstring" value="bitvector135"/>
<entry key="136" type="xstring" value="bitvector136"/>
<entry key="137" type="xstring" value="bitvector137"/>
<entry key="138" type="xstring" value="bitvector138"/>
<entry key="139" type="xstring" value="bitvector139"/>
<entry key="140" type="xstring" value="bitvector140"/>
<entry key="141" type="xstring" value="bitvector141"/>
<entry key="142" type="xstring" value="bitvector142"/>
<entry key="143" type="xstring" value="bitvector143"/>
<entry key="144" type="xstring" value="bitvector144"/>
<entry key="145" type="xstring" value="bitvector145"/>
<entry key="146" type="xstring" value="bitvector146"/>
<entry key="147" type="xstring" value="bitvector147"/>
<entry key="148" type="xstring" value="bitvector148"/>
<entry key="149" type="xstring" value="bitvector149"/>
<entry key="150" type="xstring" value="bitvector150"/>
<entry key="151" type="xstring" value="bitvector151"/>
<entry key="152" type="xstring" value="bitvector152"/>
<entry key="153" type="xstring" value="bitvector153"/>
<entry key="154" type="xstring" value="bitvector154"/>
<entry key="155" type="xstring" value="bitvector155"/>
<entry key="156" type="xstring" value="bitvector156"/>
<entry key="157" type="xstring" value="bitvector157"/>
<entry key="158" type="xstring" value="bitvector158"/>
<entry key="159" type="xstring" value="bitvector159"/>
<entry key="160" type="xstring" value="bitvector160"/>
<entry key="161" type="xstring" value="bitvector161"/>
<entry key="162" type="xstring" value="bitvector162"/>
<entry key="163" type="xstring" value="bitvector163"/>
<entry key="164" type="xstring" value="bitvector164"/>
<entry key="165" type="xstring" value="bitvector165"/>
<entry key="166" type="xstring" value="bitvector166"/>
<entry key="167" type="xstring" value="bitvector167"/>
<entry key="168" type="xstring" value="bitvector168"/>
<entry key="169" type="xstring" value="bitvector169"/>
<entry key="170" type="xstring" value="bitvector170"/>
<entry key="171" type="xstring" value="bitvector171"/>
<entry key="172" type="xstring" value="bitvector172"/>
<entry key="173" type="xstring" value="bitvector173"/>
<entry key="174" type="xstring" value="bitvector174"/>
<entry key="175" type="xstring" value="bitvector175"/>
<entry key="176" type="xstring" value="bitvector176"/>
<entry key="177" type="xstring" value="bitvector177"/>
<entry key="178" type="xstring" value="bitvector178"/>
<entry key="179" type="xstring" value="bitvector179"/>
<entry key="180" type="xstring" value="bitvector180"/>
<entry key="181" type="xstring" value="bitvector181"/>
<entry key="182" type="xstring" value="bitvector182"/>
<entry key="183" type="xstring" value="bitvector183"/>
<entry key="184" type="xstring" value="bitvector184"/>
<entry key="185" type="xstring" value="bitvector185"/>
<entry key="186" type="xstring" value="bitvector186"/>
<entry key="187" type="xstring" value="bitvector187"/>
<entry key="188" type="xstring" value="bitvector188"/>
<entry key="189" type="xstring" value="bitvector189"/>
<entry key="190" type="xstring" value="bitvector190"/>
<entry key="191" type="xstring" value="bitvector191"/>
<entry key="192" type="xstring" value="bitvector192"/>
<entry key="193" type="xstring" value="bitvector193"/>
<entry key="194" type="xstring" value="bitvector194"/>
<entry key="195" type="xstring" value="bitvector195"/>
<entry key="196" type="xstring" value="bitvector196"/>
<entry key="197" type="xstring" value="bitvector197"/>
<entry key="198" type="xstring" value="bitvector198"/>
<entry key="199" type="xstring" value="bitvector199"/>
<entry key="200" type="xstring" value="bitvector200"/>
<entry key="201" type="xstring" value="bitvector201"/>
<entry key="202" type="xstring" value="bitvector202"/>
<entry key="203" type="xstring" value="bitvector203"/>
<entry key="204" type="xstring" value="bitvector204"/>
<entry key="205" type="xstring" value="bitvector205"/>
<entry key="206" type="xstring" value="bitvector206"/>
<entry key="207" type="xstring" value="bitvector207"/>
<entry key="208" type="xstring" value="bitvector208"/>
<entry key="209" type="xstring" value="bitvector209"/>
<entry key="210" type="xstring" value="bitvector210"/>
<entry key="211" type="xstring" value="bitvector211"/>
<entry key="212" type="xstring" value="bitvector212"/>
<entry key="213" type="xstring" value="bitvector213"/>
<entry key="214" type="xstring" value="bitvector214"/>
<entry key="215" type="xstring" value="bitvector215"/>
<entry key="216" type="xstring" value="bitvector216"/>
<entry key="217" type="xstring" value="bitvector217"/>
<entry key="218" type="xstring" value="bitvector218"/>
<entry key="219" type="xstring" value="bitvector219"/>
<entry key="220" type="xstring" value="bitvector220"/>
<entry key="221" type="xstring" value="bitvector221"/>
<entry key="222" type="xstring" value="bitvector222"/>
<entry key="223" type="xstring" value="bitvector223"/>
<entry key="224" type="xstring" value="bitvector224"/>
<entry key="225" type="xstring" value="bitvector225"/>
<entry key="226" type="xstring" value="bitvector226"/>
<entry key="227" type="xstring" value="bitvector227"/>
<entry key="228" type="xstring" value="bitvector228"/>
<entry key="229" type="xstring" value="bitvector229"/>
<entry key="230" type="xstring" value="bitvector230"/>
<entry key="231" type="xstring" value="bitvector231"/>
<entry key="232" type="xstring" value="bitvector232"/>
<entry key="233" type="xstring" value="bitvector233"/>
<entry key="234" type="xstring" value="bitvector234"/>
<entry key="235" type="xstring" value="bitvector235"/>
<entry key="236" type="xstring" value="bitvector236"/>
<entry key="237" type="xstring" value="bitvector237"/>
<entry key="238" type="xstring" value="bitvector238"/>
<entry key="239" type="xstring" value="bitvector239"/>
<entry key="240" type="xstring" value="bitvector240"/>
<entry key="241" type="xstring" value="bitvector241"/>
<entry key="242" type="xstring" value="bitvector242"/>
<entry key="243" type="xstring" value="bitvector243"/>
<entry key="244" type="xstring" value="bitvector244"/>
<entry key="245" type="xstring" value="bitvector245"/>
<entry key="246" type="xstring" value="bitvector246"/>
<entry key="247" type="xstring" value="bitvector247"/>
<entry key="248" type="xstring" value="bitvector248"/>
<entry key="249" type="xstring" value="bitvector249"/>
<entry key="250" type="xstring" value="bitvector250"/>
<entry key="251" type="xstring" value="bitvector251"/>
<entry key="252" type="xstring" value="bitvector252"/>
<entry key="253" type="xstring" value="bitvector253"/>
<entry key="254" type="xstring" value="bitvector254"/>
<entry key="255" type="xstring" value="bitvector255"/>
<entry key="256" type="xstring" value="bitvector256"/>
<entry key="257" type="xstring" value="bitvector257"/>
<entry key="258" type="xstring" value="bitvector258"/>
<entry key="259" type="xstring" value="bitvector259"/>
<entry key="260" type="xstring" value="bitvector260"/>
<entry key="261" type="xstring" value="bitvector261"/>
<entry key="262" type="xstring" value="bitvector262"/>
<entry key="263" type="xstring" value="bitvector263"/>
<entry key="264" type="xstring" value="bitvector264"/>
<entry key="265" type="xstring" value="bitvector265"/>
<entry key="266" type="xstring" value="bitvector266"/>
<entry key="267" type="xstring" value="bitvector267"/>
<entry key="268" type="xstring" value="bitvector268"/>
<entry key="269" type="xstring" value="bitvector269"/>
<entry key="270" type="xstring" value="bitvector270"/>
<entry key="271" type="xstring" value="bitvector271"/>
<entry key="272" type="xstring" value="bitvector272"/>
<entry key="273" type="xstring" value="bitvector273"/>
<entry key="274" type="xstring" value="bitvector274"/>
<entry key="275" type="xstring" value="bitvector275"/>
<entry key="276" type="xstring" value="bitvector276"/>
<entry key="277" type="xstring" value="bitvector277"/>
<entry key="278" type="xstring" value="bitvector278"/>
<entry key="279" type="xstring" value="bitvector279"/>
<entry key="280" type="xstring" value="bitvector280"/>
<entry key="281" type="xstring" value="bitvector281"/>
<entry key="282" type="xstring" value="bitvector282"/>
<entry key="283" type="xstring" value="bitvector283"/>
<entry key="284" type="xstring" value="bitvector284"/>
<entry key="285" type="xstring" value="bitvector285"/>
<entry key="286" type="xstring" value="bitvector286"/>
<entry key="287" type="xstring" value="bitvector287"/>
<entry key="288" type="xstring" value="bitvector288"/>
<entry key="289" type="xstring" value="bitvector289"/>
<entry key="290" type="xstring" value="bitvector290"/>
<entry key="291" type="xstring" value="bitvector291"/>
<entry key="292" type="xstring" value="bitvector292"/>
<entry key="293" type="xstring" value="bitvector293"/>
<entry key="294" type="xstring" value="bitvector294"/>
<entry key="295" type="xstring" value="bitvector295"/>
<entry key="296" type="xstring" value="bitvector296"/>
<entry key="297" type="xstring" value="bitvector297"/>
<entry key="298" type="xstring" value="bitvector298"/>
<entry key="299" type="xstring" value="bitvector299"/>
<entry key="300" type="xstring" value="bitvector300"/>
<entry key="301" type="xstring" value="bitvector301"/>
<entry key="302" type="xstring" value="bitvector302"/>
<entry key="303" type="xstring" value="bitvector303"/>
<entry key="304" type="xstring" value="bitvector304"/>
<entry key="305" type="xstring" value="bitvector305"/>
<entry key="306" type="xstring" value="bitvector306"/>
<entry key="307" type="xstring" value="bitvector307"/>
<entry key="308" type="xstring" value="bitvector308"/>
<entry key="309" type="xstring" value="bitvector309"/>
<entry key="310" type="xstring" value="bitvector310"/>
<entry key="311" type="xstring" value="bitvector311"/>
<entry key="312" type="xstring" value="bitvector312"/>
<entry key="313" type="xstring" value="bitvector313"/>
<entry key="314" type="xstring" value="bitvector314"/>
<entry key="315" type="xstring" value="bitvector315"/>
<entry key="316" type="xstring" value="bitvector316"/>
<entry key="317" type="xstring" value="bitvector317"/>
<entry key="318" type="xstring" value="bitvector318"/>
<entry key="319" type="xstring" value="bitvector319"/>
<entry key="320" type="xstring" value="bitvector320"/>
<entry key="321" type="xstring" value="bitvector321"/>
<entry key="322" type="xstring" value="bitvector322"/>
<entry key="323" type="xstring" value="bitvector323"/>
<entry key="324" type="xstring" value="bitvector324"/>
<entry key="325" type="xstring" value="bitvector325"/>
<entry key="326" type="xstring" value="bitvector326"/>
<entry key="327" type="xstring" value="bitvector327"/>
<entry key="328" type="xstring" value="bitvector328"/>
<entry key="329" type="xstring" value="bitvector329"/>
<entry key="330" type="xstring" value="bitvector330"/>
<entry key="331" type="xstring" value="bitvector331"/>
<entry key="332" type="xstring" value="bitvector332"/>
<entry key="333" type="xstring" value="bitvector333"/>
<entry key="334" type="xstring" value="bitvector334"/>
<entry key="335" type="xstring" value="bitvector335"/>
<entry key="336" type="xstring" value="bitvector336"/>
<entry key="337" type="xstring" value="bitvector337"/>
<entry key="338" type="xstring" value="bitvector338"/>
<entry key="339" type="xstring" value="bitvector339"/>
<entry key="340" type="xstring" value="bitvector340"/>
<entry key="341" type="xstring" value="bitvector341"/>
<entry key="342" type="xstring" value="bitvector342"/>
<entry key="343" type="xstring" value="bitvector343"/>
<entry key="344" type="xstring" value="bitvector344"/>
<entry key="345" type="xstring" value="bitvector345"/>
<entry key="346" type="xstring" value="bitvector346"/>
<entry key="347" type="xstring" value="bitvector347"/>
<entry key="348" type="xstring" value="bitvector348"/>
<entry key="349" type="xstring" value="bitvector349"/>
<entry key="350" type="xstring" value="bitvector350"/>
<entry key="351" type="xstring" value="bitvector351"/>
<entry key="352" type="xstring" value="bitvector352"/>
<entry key="353" type="xstring" value="bitvector353"/>
<entry key="354" type="xstring" value="bitvector354"/>
<entry key="355" type="xstring" value="bitvector355"/>
<entry key="356" type="xstring" value="bitvector356"/>
<entry key="357" type="xstring" value="bitvector357"/>
<entry key="358" type="xstring" value="bitvector358"/>
<entry key="359" type="xstring" value="bitvector359"/>
<entry key="360" type="xstring" value="bitvector360"/>
<entry key="361" type="xstring" value="bitvector361"/>
<entry key="362" type="xstring" value="bitvector362"/>
<entry key="363" type="xstring" value="bitvector363"/>
<entry key="364" type="xstring" value="bitvector364"/>
<entry key="365" type="xstring" value="bitvector365"/>
<entry key="366" type="xstring" value="bitvector366"/>
<entry key="367" type="xstring" value="bitvector367"/>
<entry key="368" type="xstring" value="bitvector368"/>
<entry key="369" type="xstring" value="bitvector369"/>
<entry key="370" type="xstring" value="bitvector370"/>
<entry key="371" type="xstring" value="bitvector371"/>
<entry key="372" type="xstring" value="bitvector372"/>
<entry key="373" type="xstring" value="bitvector373"/>
<entry key="374" type="xstring" value="bitvector374"/>
<entry key="375" type="xstring" value="bitvector375"/>
<entry key="376" type="xstring" value="bitvector376"/>
<entry key="377" type="xstring" value="bitvector377"/>
<entry key="378" type="xstring" value="bitvector378"/>
<entry key="379" type="xstring" value="bitvector379"/>
<entry key="380" type="xstring" value="bitvector380"/>
<entry key="381" type="xstring" value="bitvector381"/>
<entry key="382" type="xstring" value="bitvector382"/>
<entry key="383" type="xstring" value="bitvector383"/>
<entry key="384" type="xstring" value="bitvector384"/>
<entry key="385" type="xstring" value="bitvector385"/>
<entry key="386" type="xstring" value="bitvector386"/>
<entry key="387" type="xstring" value="bitvector387"/>
<entry key="388" type="xstring" value="bitvector388"/>
<entry key="389" type="xstring" value="bitvector389"/>
<entry key="390" type="xstring" value="bitvector390"/>
<entry key="391" type="xstring" value="bitvector391"/>
<entry key="392" type="xstring" value="bitvector392"/>
<entry key="393" type="xstring" value="bitvector393"/>
<entry key="394" type="xstring" value="bitvector394"/>
<entry key="395" type="xstring" value="bitvector395"/>
<entry key="396" type="xstring" value="bitvector396"/>
<entry key="397" type="xstring" value="bitvector397"/>
<entry key="398" type="xstring" value="bitvector398"/>
<entry key="399" type="xstring" value="bitvector399"/>
<entry key="400" type="xstring" value="bitvector400"/>
<entry key="401" type="xstring" value="bitvector401"/>
<entry key="402" type="xstring" value="bitvector402"/>
<entry key="403" type="xstring" value="bitvector403"/>
<entry key="404" type="xstring" value="bitvector404"/>
<entry key="405" type="xstring" value="bitvector405"/>
<entry key="406" type="xstring" value="bitvector406"/>
<entry key="407" type="xstring" value="bitvector407"/>
<entry key="408" type="xstring" value="bitvector408"/>
<entry key="409" type="xstring" value="bitvector409"/>
<entry key="410" type="xstring" value="bitvector410"/>
<entry key="411" type="xstring" value="bitvector411"/>
<entry key="412" type="xstring" value="bitvector412"/>
<entry key="413" type="xstring" value="bitvector413"/>
<entry key="414" type="xstring" value="bitvector414"/>
<entry key="415" type="xstring" value="bitvector415"/>
<entry key="416" type="xstring" value="bitvector416"/>
<entry key="417" type="xstring" value="bitvector417"/>
<entry key="418" type="xstring" value="bitvector418"/>
<entry key="419" type="xstring" value="bitvector419"/>
<entry key="420" type="xstring" value="bitvector420"/>
<entry key="421" type="xstring" value="bitvector421"/>
<entry key="422" type="xstring" value="bitvector422"/>
<entry key="423" type="xstring" value="bitvector423"/>
<entry key="424" type="xstring" value="bitvector424"/>
<entry key="425" type="xstring" value="bitvector425"/>
<entry key="426" type="xstring" value="bitvector426"/>
<entry key="427" type="xstring" value="bitvector427"/>
<entry key="428" type="xstring" value="bitvector428"/>
<entry key="429" type="xstring" value="bitvector429"/>
<entry key="430" type="xstring" value="bitvector430"/>
<entry key="431" type="xstring" value="bitvector431"/>
<entry key="432" type="xstring" value="bitvector432"/>
<entry key="433" type="xstring" value="bitvector433"/>
<entry key="434" type="xstring" value="bitvector434"/>
<entry key="435" type="xstring" value="bitvector435"/>
<entry key="436" type="xstring" value="bitvector436"/>
<entry key="437" type="xstring" value="bitvector437"/>
<entry key="438" type="xstring" value="bitvector438"/>
<entry key="439" type="xstring" value="bitvector439"/>
<entry key="440" type="xstring" value="bitvector440"/>
<entry key="441" type="xstring" value="bitvector441"/>
<entry key="442" type="xstring" value="bitvector442"/>
<entry key="443" type="xstring" value="bitvector443"/>
<entry key="444" type="xstring" value="bitvector444"/>
<entry key="445" type="xstring" value="bitvector445"/>
<entry key="446" type="xstring" value="bitvector446"/>
<entry key="447" type="xstring" value="bitvector447"/>
<entry key="448" type="xstring" value="bitvector448"/>
<entry key="449" type="xstring" value="bitvector449"/>
<entry key="450" type="xstring" value="bitvector450"/>
<entry key="451" type="xstring" value="bitvector451"/>
<entry key="452" type="xstring" value="bitvector452"/>
<entry key="453" type="xstring" value="bitvector453"/>
<entry key="454" type="xstring" value="bitvector454"/>
<entry key="455" type="xstring" value="bitvector455"/>
<entry key="456" type="xstring" value="bitvector456"/>
<entry key="457" type="xstring" value="bitvector457"/>
<entry key="458" type="xstring" value="bitvector458"/>
<entry key="459" type="xstring" value="bitvector459"/>
<entry key="460" type="xstring" value="bitvector460"/>
<entry key="461" type="xstring" value="bitvector461"/>
<entry key="462" type="xstring" value="bitvector462"/>
<entry key="463" type="xstring" value="bitvector463"/>
<entry key="464" type="xstring" value="bitvector464"/>
<entry key="465" type="xstring" value="bitvector465"/>
<entry key="466" type="xstring" value="bitvector466"/>
<entry key="467" type="xstring" value="bitvector467"/>
<entry key="468" type="xstring" value="bitvector468"/>
<entry key="469" type="xstring" value="bitvector469"/>
<entry key="470" type="xstring" value="bitvector470"/>
<entry key="471" type="xstring" value="bitvector471"/>
<entry key="472" type="xstring" value="bitvector472"/>
<entry key="473" type="xstring" value="bitvector473"/>
<entry key="474" type="xstring" value="bitvector474"/>
<entry key="475" type="xstring" value="bitvector475"/>
<entry key="476" type="xstring" value="bitvector476"/>
<entry key="477" type="xstring" value="bitvector477"/>
<entry key="478" type="xstring" value="bitvector478"/>
<entry key="479" type="xstring" value="bitvector479"/>
<entry key="480" type="xstring" value="bitvector480"/>
<entry key="481" type="xstring" value="bitvector481"/>
<entry key="482" type="xstring" value="bitvector482"/>
<entry key="483" type="xstring" value="bitvector483"/>
<entry key="484" type="xstring" value="bitvector484"/>
<entry key="485" type="xstring" value="bitvector485"/>
<entry key="486" type="xstring" value="bitvector486"/>
<entry key="487" type="xstring" value="bitvector487"/>
<entry key="488" type="xstring" value="bitvector488"/>
<entry key="489" type="xstring" value="bitvector489"/>
<entry key="490" type="xstring" value="bitvector490"/>
<entry key="491" type="xstring" value="bitvector491"/>
<entry key="492" type="xstring" value="bitvector492"/>
<entry key="493" type="xstring" value="bitvector493"/>
<entry key="494" type="xstring" value="bitvector494"/>
<entry key="495" type="xstring" value="bitvector495"/>
<entry key="496" type="xstring" value="bitvector496"/>
<entry key="497" type="xstring" value="bitvector497"/>
<entry key="498" type="xstring" value="bitvector498"/>
<entry key="499" type="xstring" value="bitvector499"/>
<entry key="500" type="xstring" value="bitvector500"/>
<entry key="501" type="xstring" value="bitvector501"/>
<entry key="502" type="xstring" value="bitvector502"/>
<entry key="503" type="xstring" value="bitvector503"/>
<entry key="504" type="xstring" value="bitvector504"/>
<entry key="505" type="xstring" value="bitvector505"/>
<entry key="506" type="xstring" value="bitvector506"/>
<entry key="507" type="xstring" value="bitvector507"/>
<entry key="508" type="xstring" value="bitvector508"/>
<entry key="509" type="xstring" value="bitvector509"/>
<entry key="510" type="xstring" value="bitvector510"/>
<entry key="511" type="xstring" value="bitvector511"/>
<entry key="512" type="xstring" value="bitvector512"/>
<entry key="513" type="xstring" value="bitvector513"/>
<entry key="514" type="xstring" value="bitvector514"/>
<entry key="515" type="xstring" value="bitvector515"/>
<entry key="516" type="xstring" value="bitvector516"/>
<entry key="517" type="xstring" value="bitvector517"/>
<entry key="518" type="xstring" value="bitvector518"/>
<entry key="519" type="xstring" value="bitvector519"/>
<entry key="520" type="xstring" value="bitvector520"/>
<entry key="521" type="xstring" value="bitvector521"/>
<entry key="522" type="xstring" value="bitvector522"/>
<entry key="523" type="xstring" value="bitvector523"/>
<entry key="524" type="xstring" value="bitvector524"/>
<entry key="525" type="xstring" value="bitvector525"/>
<entry key="526" type="xstring" value="bitvector526"/>
<entry key="527" type="xstring" value="bitvector527"/>
<entry key="528" type="xstring" value="bitvector528"/>
<entry key="529" type="xstring" value="bitvector529"/>
<entry key="530" type="xstring" value="bitvector530"/>
<entry key="531" type="xstring" value="bitvector531"/>
<entry key="532" type="xstring" value="bitvector532"/>
<entry key="533" type="xstring" value="bitvector533"/>
<entry key="534" type="xstring" value="bitvector534"/>
<entry key="535" type="xstring" value="bitvector535"/>
<entry key="536" type="xstring" value="bitvector536"/>
<entry key="537" type="xstring" value="bitvector537"/>
<entry key="538" type="xstring" value="bitvector538"/>
<entry key="539" type="xstring" value="bitvector539"/>
<entry key="540" type="xstring" value="bitvector540"/>
<entry key="541" type="xstring" value="bitvector541"/>
<entry key="542" type="xstring" value="bitvector542"/>
<entry key="543" type="xstring" value="bitvector543"/>
<entry key="544" type="xstring" value="bitvector544"/>
<entry key="545" type="xstring" value="bitvector545"/>
<entry key="546" type="xstring" value="bitvector546"/>
<entry key="547" type="xstring" value="bitvector547"/>
<entry key="548" type="xstring" value="bitvector548"/>
<entry key="549" type="xstring" value="bitvector549"/>
<entry key="550" type="xstring" value="bitvector550"/>
<entry key="551" type="xstring" value="bitvector551"/>
<entry key="552" type="xstring" value="bitvector552"/>
<entry key="553" type="xstring" value="bitvector553"/>
<entry key="554" type="xstring" value="bitvector554"/>
<entry key="555" type="xstring" value="bitvector555"/>
<entry key="556" type="xstring" value="bitvector556"/>
<entry key="557" type="xstring" value="bitvector557"/>
<entry key="558" type="xstring" value="bitvector558"/>
<entry key="559" type="xstring" value="bitvector559"/>
<entry key="560" type="xstring" value="bitvector560"/>
<entry key="561" type="xstring" value="bitvector561"/>
<entry key="562" type="xstring" value="bitvector562"/>
<entry key="563" type="xstring" value="bitvector563"/>
<entry key="564" type="xstring" value="bitvector564"/>
<entry key="565" type="xstring" value="bitvector565"/>
<entry key="566" type="xstring" value="bitvector566"/>
<entry key="567" type="xstring" value="bitvector567"/>
<entry key="568" type="xstring" value="bitvector568"/>
<entry key="569" type="xstring" value="bitvector569"/>
<entry key="570" type="xstring" value="bitvector570"/>
<entry key="571" type="xstring" value="bitvector571"/>
<entry key="572" type="xstring" value="bitvector572"/>
<entry key="573" type="xstring" value="bitvector573"/>
<entry key="574" type="xstring" value="bitvector574"/>
<entry key="575" type="xstring" value="bitvector575"/>
<entry key="576" type="xstring" value="bitvector576"/>
<entry key="577" type="xstring" value="bitvector577"/>
<entry key="578" type="xstring" value="bitvector578"/>
<entry key="579" type="xstring" value="bitvector579"/>
<entry key="580" type="xstring" value="bitvector580"/>
<entry key="581" type="xstring" value="bitvector581"/>
<entry key="582" type="xstring" value="bitvector582"/>
<entry key="583" type="xstring" value="bitvector583"/>
<entry key="584" type="xstring" value="bitvector584"/>
<entry key="585" type="xstring" value="bitvector585"/>
<entry key="586" type="xstring" value="bitvector586"/>
<entry key="587" type="xstring" value="bitvector587"/>
<entry key="588" type="xstring" value="bitvector588"/>
<entry key="589" type="xstring" value="bitvector589"/>
<entry key="590" type="xstring" value="bitvector590"/>
<entry key="591" type="xstring" value="bitvector591"/>
<entry key="592" type="xstring" value="bitvector592"/>
<entry key="593" type="xstring" value="bitvector593"/>
<entry key="594" type="xstring" value="bitvector594"/>
<entry key="595" type="xstring" value="bitvector595"/>
<entry key="596" type="xstring" value="bitvector596"/>
<entry key="597" type="xstring" value="bitvector597"/>
<entry key="598" type="xstring" value="bitvector598"/>
<entry key="599" type="xstring" value="bitvector599"/>
<entry key="600" type="xstring" value="bitvector600"/>
<entry key="601" type="xstring" value="bitvector601"/>
<entry key="602" type="xstring" value="bitvector602"/>
<entry key="603" type="xstring" value="bitvector603"/>
<entry key="604" type="xstring" value="bitvector604"/>
<entry key="605" type="xstring" value="bitvector605"/>
<entry key="606" type="xstring" value="bitvector606"/>
<entry key="607" type="xstring" value="bitvector607"/>
<entry key="608" type="xstring" value="bitvector608"/>
<entry key="609" type="xstring" value="bitvector609"/>
<entry key="610" type="xstring" value="bitvector610"/>
<entry key="611" type="xstring" value="bitvector611"/>
<entry key="612" type="xstring" value="bitvector612"/>
<entry key="613" type="xstring" value="bitvector613"/>
<entry key="614" type="xstring" value="bitvector614"/>
<entry key="615" type="xstring" value="bitvector615"/>
<entry key="616" type="xstring" value="bitvector616"/>
<entry key="617" type="xstring" value="bitvector617"/>
<entry key="618" type="xstring" value="bitvector618"/>
<entry key="619" type="xstring" value="bitvector619"/>
<entry key="620" type="xstring" value="bitvector620"/>
<entry key="621" type="xstring" value="bitvector621"/>
<entry key="622" type="xstring" value="bitvector622"/>
<entry key="623" type="xstring" value="bitvector623"/>
<entry key="624" type="xstring" value="bitvector624"/>
<entry key="625" type="xstring" value="bitvector625"/>
<entry key="626" type="xstring" value="bitvector626"/>
<entry key="627" type="xstring" value="bitvector627"/>
<entry key="628" type="xstring" value="bitvector628"/>
<entry key="629" type="xstring" value="bitvector629"/>
<entry key="630" type="xstring" value="bitvector630"/>
<entry key="631" type="xstring" value="bitvector631"/>
<entry key="632" type="xstring" value="bitvector632"/>
<entry key="633" type="xstring" value="bitvector633"/>
<entry key="634" type="xstring" value="bitvector634"/>
<entry key="635" type="xstring" value="bitvector635"/>
<entry key="636" type="xstring" value="bitvector636"/>
<entry key="637" type="xstring" value="bitvector637"/>
<entry key="638" type="xstring" value="bitvector638"/>
<entry key="639" type="xstring" value="bitvector639"/>
<entry key="640" type="xstring" value="bitvector640"/>
<entry key="641" type="xstring" value="bitvector641"/>
<entry key="642" type="xstring" value="bitvector642"/>
<entry key="643" type="xstring" value="bitvector643"/>
<entry key="644" type="xstring" value="bitvector644"/>
<entry key="645" type="xstring" value="bitvector645"/>
<entry key="646" type="xstring" value="bitvector646"/>
<entry key="647" type="xstring" value="bitvector647"/>
<entry key="648" type="xstring" value="bitvector648"/>
<entry key="649" type="xstring" value="bitvector649"/>
<entry key="650" type="xstring" value="bitvector650"/>
<entry key="651" type="xstring" value="bitvector651"/>
<entry key="652" type="xstring" value="bitvector652"/>
<entry key="653" type="xstring" value="bitvector653"/>
<entry key="654" type="xstring" value="bitvector654"/>
<entry key="655" type="xstring" value="bitvector655"/>
<entry key="656" type="xstring" value="bitvector656"/>
<entry key="657" type="xstring" value="bitvector657"/>
<entry key="658" type="xstring" value="bitvector658"/>
<entry key="659" type="xstring" value="bitvector659"/>
<entry key="660" type="xstring" value="bitvector660"/>
<entry key="661" type="xstring" value="bitvector661"/>
<entry key="662" type="xstring" value="bitvector662"/>
<entry key="663" type="xstring" value="bitvector663"/>
<entry key="664" type="xstring" value="bitvector664"/>
<entry key="665" type="xstring" value="bitvector665"/>
<entry key="666" type="xstring" value="bitvector666"/>
<entry key="667" type="xstring" value="bitvector667"/>
<entry key="668" type="xstring" value="bitvector668"/>
<entry key="669" type="xstring" value="bitvector669"/>
<entry key="670" type="xstring" value="bitvector670"/>
<entry key="671" type="xstring" value="bitvector671"/>
<entry key="672" type="xstring" value="bitvector672"/>
<entry key="673" type="xstring" value="bitvector673"/>
<entry key="674" type="xstring" value="bitvector674"/>
<entry key="675" type="xstring" value="bitvector675"/>
<entry key="676" type="xstring" value="bitvector676"/>
<entry key="677" type="xstring" value="bitvector677"/>
<entry key="678" type="xstring" value="bitvector678"/>
<entry key="679" type="xstring" value="bitvector679"/>
<entry key="680" type="xstring" value="bitvector680"/>
<entry key="681" type="xstring" value="bitvector681"/>
<entry key="682" type="xstring" value="bitvector682"/>
<entry key="683" type="xstring" value="bitvector683"/>
<entry key="684" type="xstring" value="bitvector684"/>
<entry key="685" type="xstring" value="bitvector685"/>
<entry key="686" type="xstring" value="bitvector686"/>
<entry key="687" type="xstring" value="bitvector687"/>
<entry key="688" type="xstring" value="bitvector688"/>
<entry key="689" type="xstring" value="bitvector689"/>
<entry key="690" type="xstring" value="bitvector690"/>
<entry key="691" type="xstring" value="bitvector691"/>
<entry key="692" type="xstring" value="bitvector692"/>
<entry key="693" type="xstring" value="bitvector693"/>
<entry key="694" type="xstring" value="bitvector694"/>
<entry key="695" type="xstring" value="bitvector695"/>
<entry key="696" type="xstring" value="bitvector696"/>
<entry key="697" type="xstring" value="bitvector697"/>
<entry key="698" type="xstring" value="bitvector698"/>
<entry key="699" type="xstring" value="bitvector699"/>
<entry key="700" type="xstring" value="bitvector700"/>
<entry key="701" type="xstring" value="bitvector701"/>
<entry key="702" type="xstring" value="bitvector702"/>
<entry key="703" type="xstring" value="bitvector703"/>
<entry key="704" type="xstring" value="bitvector704"/>
<entry key="705" type="xstring" value="bitvector705"/>
<entry key="706" type="xstring" value="bitvector706"/>
<entry key="707" type="xstring" value="bitvector707"/>
<entry key="708" type="xstring" value="bitvector708"/>
<entry key="709" type="xstring" value="bitvector709"/>
<entry key="710" type="xstring" value="bitvector710"/>
<entry key="711" type="xstring" value="bitvector711"/>
<entry key="712" type="xstring" value="bitvector712"/>
<entry key="713" type="xstring" value="bitvector713"/>
<entry key="714" type="xstring" value="bitvector714"/>
<entry key="715" type="xstring" value="bitvector715"/>
<entry key="716" type="xstring" value="bitvector716"/>
<entry key="717" type="xstring" value="bitvector717"/>
<entry key="718" type="xstring" value="bitvector718"/>
<entry key="719" type="xstring" value="bitvector719"/>
<entry key="720" type="xstring" value="bitvector720"/>
<entry key="721" type="xstring" value="bitvector721"/>
<entry key="722" type="xstring" value="bitvector722"/>
<entry key="723" type="xstring" value="bitvector723"/>
<entry key="724" type="xstring" value="bitvector724"/>
<entry key="725" type="xstring" value="bitvector725"/>
<entry key="726" type="xstring" value="bitvector726"/>
<entry key="727" type="xstring" value="bitvector727"/>
<entry key="728" type="xstring" value="bitvector728"/>
<entry key="729" type="xstring" value="bitvector729"/>
<entry key="730" type="xstring" value="bitvector730"/>
<entry key="731" type="xstring" value="bitvector731"/>
<entry key="732" type="xstring" value="bitvector732"/>
<entry key="733" type="xstring" value="bitvector733"/>
<entry key="734" type="xstring" value="bitvector734"/>
<entry key="735" type="xstring" value="bitvector735"/>
<entry key="736" type="xstring" value="bitvector736"/>
<entry key="737" type="xstring" value="bitvector737"/>
<entry key="738" type="xstring" value="bitvector738"/>
<entry key="739" type="xstring" value="bitvector739"/>
<entry key="740" type="xstring" value="bitvector740"/>
<entry key="741" type="xstring" value="bitvector741"/>
<entry key="742" type="xstring" value="bitvector742"/>
<entry key="743" type="xstring" value="bitvector743"/>
<entry key="744" type="xstring" value="bitvector744"/>
<entry key="745" type="xstring" value="bitvector745"/>
<entry key="746" type="xstring" value="bitvector746"/>
<entry key="747" type="xstring" value="bitvector747"/>
<entry key="748" type="xstring" value="bitvector748"/>
<entry key="749" type="xstring" value="bitvector749"/>
<entry key="750" type="xstring" value="bitvector750"/>
<entry key="751" type="xstring" value="bitvector751"/>
<entry key="752" type="xstring" value="bitvector752"/>
<entry key="753" type="xstring" value="bitvector753"/>
<entry key="754" type="xstring" value="bitvector754"/>
<entry key="755" type="xstring" value="bitvector755"/>
<entry key="756" type="xstring" value="bitvector756"/>
<entry key="757" type="xstring" value="bitvector757"/>
<entry key="758" type="xstring" value="bitvector758"/>
<entry key="759" type="xstring" value="bitvector759"/>
<entry key="760" type="xstring" value="bitvector760"/>
<entry key="761" type="xstring" value="bitvector761"/>
<entry key="762" type="xstring" value="bitvector762"/>
<entry key="763" type="xstring" value="bitvector763"/>
<entry key="764" type="xstring" value="bitvector764"/>
<entry key="765" type="xstring" value="bitvector765"/>
<entry key="766" type="xstring" value="bitvector766"/>
<entry key="767" type="xstring" value="bitvector767"/>
<entry key="768" type="xstring" value="bitvector768"/>
<entry key="769" type="xstring" value="bitvector769"/>
<entry key="770" type="xstring" value="bitvector770"/>
<entry key="771" type="xstring" value="bitvector771"/>
<entry key="772" type="xstring" value="bitvector772"/>
<entry key="773" type="xstring" value="bitvector773"/>
<entry key="774" type="xstring" value="bitvector774"/>
<entry key="775" type="xstring" value="bitvector775"/>
<entry key="776" type="xstring" value="bitvector776"/>
<entry key="777" type="xstring" value="bitvector777"/>
<entry key="778" type="xstring" value="bitvector778"/>
<entry key="779" type="xstring" value="bitvector779"/>
<entry key="780" type="xstring" value="bitvector780"/>
<entry key="781" type="xstring" value="bitvector781"/>
<entry key="782" type="xstring" value="bitvector782"/>
<entry key="783" type="xstring" value="bitvector783"/>
<entry key="784" type="xstring" value="bitvector784"/>
<entry key="785" type="xstring" value="bitvector785"/>
<entry key="786" type="xstring" value="bitvector786"/>
<entry key="787" type="xstring" value="bitvector787"/>
<entry key="788" type="xstring" value="bitvector788"/>
<entry key="789" type="xstring" value="bitvector789"/>
<entry key="790" type="xstring" value="bitvector790"/>
<entry key="791" type="xstring" value="bitvector791"/>
<entry key="792" type="xstring" value="bitvector792"/>
<entry key="793" type="xstring" value="bitvector793"/>
<entry key="794" type="xstring" value="bitvector794"/>
<entry key="795" type="xstring" value="bitvector795"/>
<entry key="796" type="xstring" value="bitvector796"/>
<entry key="797" type="xstring" value="bitvector797"/>
<entry key="798" type="xstring" value="bitvector798"/>
<entry key="799" type="xstring" value="bitvector799"/>
<entry key="800" type="xstring" value="bitvector800"/>
<entry key="801" type="xstring" value="bitvector801"/>
<entry key="802" type="xstring" value="bitvector802"/>
<entry key="803" type="xstring" value="bitvector803"/>
<entry key="804" type="xstring" value="bitvector804"/>
<entry key="805" type="xstring" value="bitvector805"/>
<entry key="806" type="xstring" value="bitvector806"/>
<entry key="807" type="xstring" value="bitvector807"/>
<entry key="808" type="xstring" value="bitvector808"/>
<entry key="809" type="xstring" value="bitvector809"/>
<entry key="810" type="xstring" value="bitvector810"/>
<entry key="811" type="xstring" value="bitvector811"/>
<entry key="812" type="xstring" value="bitvector812"/>
<entry key="813" type="xstring" value="bitvector813"/>
<entry key="814" type="xstring" value="bitvector814"/>
<entry key="815" type="xstring" value="bitvector815"/>
<entry key="816" type="xstring" value="bitvector816"/>
<entry key="817" type="xstring" value="bitvector817"/>
<entry key="818" type="xstring" value="bitvector818"/>
<entry key="819" type="xstring" value="bitvector819"/>
<entry key="820" type="xstring" value="bitvector820"/>
<entry key="821" type="xstring" value="bitvector821"/>
<entry key="822" type="xstring" value="bitvector822"/>
<entry key="823" type="xstring" value="bitvector823"/>
<entry key="824" type="xstring" value="bitvector824"/>
<entry key="825" type="xstring" value="bitvector825"/>
<entry key="826" type="xstring" value="bitvector826"/>
<entry key="827" type="xstring" value="bitvector827"/>
<entry key="828" type="xstring" value="bitvector828"/>
<entry key="829" type="xstring" value="bitvector829"/>
<entry key="830" type="xstring" value="bitvector830"/>
<entry key="831" type="xstring" value="bitvector831"/>
<entry key="832" type="xstring" value="bitvector832"/>
<entry key="833" type="xstring" value="bitvector833"/>
<entry key="834" type="xstring" value="bitvector834"/>
<entry key="835" type="xstring" value="bitvector835"/>
<entry key="836" type="xstring" value="bitvector836"/>
<entry key="837" type="xstring" value="bitvector837"/>
<entry key="838" type="xstring" value="bitvector838"/>
<entry key="839" type="xstring" value="bitvector839"/>
<entry key="840" type="xstring" value="bitvector840"/>
<entry key="841" type="xstring" value="bitvector841"/>
<entry key="842" type="xstring" value="bitvector842"/>
<entry key="843" type="xstring" value="bitvector843"/>
<entry key="844" type="xstring" value="bitvector844"/>
<entry key="845" type="xstring" value="bitvector845"/>
<entry key="846" type="xstring" value="bitvector846"/>
<entry key="847" type="xstring" value="bitvector847"/>
<entry key="848" type="xstring" value="bitvector848"/>
<entry key="849" type="xstring" value="bitvector849"/>
<entry key="850" type="xstring" value="bitvector850"/>
<entry key="851" type="xstring" value="bitvector851"/>
<entry key="852" type="xstring" value="bitvector852"/>
<entry key="853" type="xstring" value="bitvector853"/>
<entry key="854" type="xstring" value="bitvector854"/>
<entry key="855" type="xstring" value="bitvector855"/>
<entry key="856" type="xstring" value="bitvector856"/>
<entry key="857" type="xstring" value="bitvector857"/>
<entry key="858" type="xstring" value="bitvector858"/>
<entry key="859" type="xstring" value="bitvector859"/>
<entry key="860" type="xstring" value="bitvector860"/>
<entry key="861" type="xstring" value="bitvector861"/>
<entry key="862" type="xstring" value="bitvector862"/>
<entry key="863" type="xstring" value="bitvector863"/>
<entry key="864" type="xstring" value="bitvector864"/>
<entry key="865" type="xstring" value="bitvector865"/>
<entry key="866" type="xstring" value="bitvector866"/>
<entry key="867" type="xstring" value="bitvector867"/>
<entry key="868" type="xstring" value="bitvector868"/>
<entry key="869" type="xstring" value="bitvector869"/>
<entry key="870" type="xstring" value="bitvector870"/>
<entry key="871" type="xstring" value="bitvector871"/>
<entry key="872" type="xstring" value="bitvector872"/>
<entry key="873" type="xstring" value="bitvector873"/>
<entry key="874" type="xstring" value="bitvector874"/>
<entry key="875" type="xstring" value="bitvector875"/>
<entry key="876" type="xstring" value="bitvector876"/>
<entry key="877" type="xstring" value="bitvector877"/>
<entry key="878" type="xstring" value="bitvector878"/>
<entry key="879" type="xstring" value="bitvector879"/>
<entry key="880" type="xstring" value="bitvector880"/>
<entry key="881" type="xstring" value="bitvector881"/>
<entry key="882" type="xstring" value="bitvector882"/>
<entry key="883" type="xstring" value="bitvector883"/>
<entry key="884" type="xstring" value="bitvector884"/>
<entry key="885" type="xstring" value="bitvector885"/>
<entry key="886" type="xstring" value="bitvector886"/>
<entry key="887" type="xstring" value="bitvector887"/>
<entry key="888" type="xstring" value="bitvector888"/>
<entry key="889" type="xstring" value="bitvector889"/>
<entry key="890" type="xstring" value="bitvector890"/>
<entry key="891" type="xstring" value="bitvector891"/>
<entry key="892" type="xstring" value="bitvector892"/>
<entry key="893" type="xstring" value="bitvector893"/>
<entry key="894" type="xstring" value="bitvector894"/>
<entry key="895" type="xstring" value="bitvector895"/>
<entry key="896" type="xstring" value="bitvector896"/>
<entry key="897" type="xstring" value="bitvector897"/>
<entry key="898" type="xstring" value="bitvector898"/>
<entry key="899" type="xstring" value="bitvector899"/>
<entry key="900" type="xstring" value="bitvector900"/>
<entry key="901" type="xstring" value="bitvector901"/>
<entry key="902" type="xstring" value="bitvector902"/>
<entry key="903" type="xstring" value="bitvector903"/>
<entry key="904" type="xstring" value="bitvector904"/>
<entry key="905" type="xstring" value="bitvector905"/>
<entry key="906" type="xstring" value="bitvector906"/>
<entry key="907" type="xstring" value="bitvector907"/>
<entry key="908" type="xstring" value="bitvector908"/>
<entry key="909" type="xstring" value="bitvector909"/>
<entry key="910" type="xstring" value="bitvector910"/>
<entry key="911" type="xstring" value="bitvector911"/>
<entry key="912" type="xstring" value="bitvector912"/>
<entry key="913" type="xstring" value="bitvector913"/>
<entry key="914" type="xstring" value="bitvector914"/>
<entry key="915" type="xstring" value="bitvector915"/>
<entry key="916" type="xstring" value="bitvector916"/>
<entry key="917" type="xstring" value="bitvector917"/>
<entry key="918" type="xstring" value="bitvector918"/>
<entry key="919" type="xstring" value="bitvector919"/>
<entry key="920" type="xstring" value="bitvector920"/>
<entry key="921" type="xstring" value="bitvector921"/>
<entry key="922" type="xstring" value="bitvector922"/>
<entry key="923" type="xstring" value="bitvector923"/>
<entry key="924" type="xstring" value="bitvector924"/>
<entry key="925" type="xstring" value="bitvector925"/>
<entry key="926" type="xstring" value="bitvector926"/>
<entry key="927" type="xstring" value="bitvector927"/>
<entry key="928" type="xstring" value="bitvector928"/>
<entry key="929" type="xstring" value="bitvector929"/>
<entry key="930" type="xstring" value="bitvector930"/>
<entry key="931" type="xstring" value="bitvector931"/>
<entry key="932" type="xstring" value="bitvector932"/>
<entry key="933" type="xstring" value="bitvector933"/>
<entry key="934" type="xstring" value="bitvector934"/>
<entry key="935" type="xstring" value="bitvector935"/>
<entry key="936" type="xstring" value="bitvector936"/>
<entry key="937" type="xstring" value="bitvector937"/>
<entry key="938" type="xstring" value="bitvector938"/>
<entry key="939" type="xstring" value="bitvector939"/>
<entry key="940" type="xstring" value="bitvector940"/>
<entry key="941" type="xstring" value="bitvector941"/>
<entry key="942" type="xstring" value="bitvector942"/>
<entry key="943" type="xstring" value="bitvector943"/>
<entry key="944" type="xstring" value="bitvector944"/>
<entry key="945" type="xstring" value="bitvector945"/>
<entry key="946" type="xstring" value="bitvector946"/>
<entry key="947" type="xstring" value="bitvector947"/>
<entry key="948" type="xstring" value="bitvector948"/>
<entry key="949" type="xstring" value="bitvector949"/>
<entry key="950" type="xstring" value="bitvector950"/>
<entry key="951" type="xstring" value="bitvector951"/>
<entry key="952" type="xstring" value="bitvector952"/>
<entry key="953" type="xstring" value="bitvector953"/>
<entry key="954" type="xstring" value="bitvector954"/>
<entry key="955" type="xstring" value="bitvector955"/>
<entry key="956" type="xstring" value="bitvector956"/>
<entry key="957" type="xstring" value="bitvector957"/>
<entry key="958" type="xstring" value="bitvector958"/>
<entry key="959" type="xstring" value="bitvector959"/>
<entry key="960" type="xstring" value="bitvector960"/>
<entry key="961" type="xstring" value="bitvector961"/>
<entry key="962" type="xstring" value="bitvector962"/>
<entry key="963" type="xstring" value="bitvector963"/>
<entry key="964" type="xstring" value="bitvector964"/>
<entry key="965" type="xstring" value="bitvector965"/>
<entry key="966" type="xstring" value="bitvector966"/>
<entry key="967" type="xstring" value="bitvector967"/>
<entry key="968" type="xstring" value="bitvector968"/>
<entry key="969" type="xstring" value="bitvector969"/>
<entry key="970" type="xstring" value="bitvector970"/>
<entry key="971" type="xstring" value="bitvector971"/>
<entry key="972" type="xstring" value="bitvector972"/>
<entry key="973" type="xstring" value="bitvector973"/>
<entry key="974" type="xstring" value="bitvector974"/>
<entry key="975" type="xstring" value="bitvector975"/>
<entry key="976" type="xstring" value="bitvector976"/>
<entry key="977" type="xstring" value="bitvector977"/>
<entry key="978" type="xstring" value="bitvector978"/>
<entry key="979" type="xstring" value="bitvector979"/>
<entry key="980" type="xstring" value="bitvector980"/>
<entry key="981" type="xstring" value="bitvector981"/>
<entry key="982" type="xstring" value="bitvector982"/>
<entry key="983" type="xstring" value="bitvector983"/>
<entry key="984" type="xstring" value="bitvector984"/>
<entry key="985" type="xstring" value="bitvector985"/>
<entry key="986" type="xstring" value="bitvector986"/>
<entry key="987" type="xstring" value="bitvector987"/>
<entry key="988" type="xstring" value="bitvector988"/>
<entry key="989" type="xstring" value="bitvector989"/>
<entry key="990" type="xstring" value="bitvector990"/>
<entry key="991" type="xstring" value="bitvector991"/>
<entry key="992" type="xstring" value="bitvector992"/>
<entry key="993" type="xstring" value="bitvector993"/>
<entry key="994" type="xstring" value="bitvector994"/>
<entry key="995" type="xstring" value="bitvector995"/>
<entry key="996" type="xstring" value="bitvector996"/>
<entry key="997" type="xstring" value="bitvector997"/>
<entry key="998" type="xstring" value="bitvector998"/>
<entry key="999" type="xstring" value="bitvector999"/>
<entry key="1000" type="xstring" value="bitvector1000"/>
<entry key="1001" type="xstring" value="bitvector1001"/>
<entry key="1002" type="xstring" value="bitvector1002"/>
<entry key="1003" type="xstring" value="bitvector1003"/>
<entry key="1004" type="xstring" value="bitvector1004"/>
<entry key="1005" type="xstring" value="bitvector1005"/>
<entry key="1006" type="xstring" value="bitvector1006"/>
<entry key="1007" type="xstring" value="bitvector1007"/>
<entry key="1008" type="xstring" value="bitvector1008"/>
<entry key="1009" type="xstring" value="bitvector1009"/>
<entry key="1010" type="xstring" value="bitvector1010"/>
<entry key="1011" type="xstring" value="bitvector1011"/>
<entry key="1012" type="xstring" value="bitvector1012"/>
<entry key="1013" type="xstring" value="bitvector1013"/>
<entry key="1014" type="xstring" value="bitvector1014"/>
<entry key="1015" type="xstring" value="bitvector1015"/>
<entry key="1016" type="xstring" value="bitvector1016"/>
<entry key="1017" type="xstring" value="bitvector1017"/>
<entry key="1018" type="xstring" value="bitvector1018"/>
<entry key="1019" type="xstring" value="bitvector1019"/>
<entry key="1020" type="xstring" value="bitvector1020"/>
<entry key="1021" type="xstring" value="bitvector1021"/>
<entry key="1022" type="xstring" value="bitvector1022"/>
<entry key="1023" type="xstring" value="bitvector1023"/>
</config>
<config key="excluded_names">
<entry key="array-size" type="xint" value="0"/>
</config>
<entry key="enforce_option" type="xstring" value="EnforceExclusion"/>
<config key="name_pattern">
<entry key="pattern" type="xstring" value=""/>
<entry key="type" type="xstring" value="Wildcard"/>
<entry key="caseSensitive" type="xboolean" value="true"/>
</config>
<config key="datatype">
<config key="typelist">
<entry key="org.knime.core.data.IntValue" type="xboolean" value="false"/>
<entry key="org.knime.core.data.DoubleValue" type="xboolean" value="false"/>
</config>
</config>
</config>
</config>
<entry key="customDescription" type="xstring" isnull="true" value=""/>
<entry key="state" type="xstring" value="CONFIGURED"/>
<entry key="factory" type="xstring" value="org.knime.base.node.preproc.normalize3.Normalizer3NodeFactory"/>
<entry key="node-name" type="xstring" value="Normalizer"/>
<entry key="node-bundle-name" type="xstring" value="KNIME Base Nodes"/>
<entry key="node-bundle-symbolic-name" type="xstring" value="org.knime.base"/>
<entry key="node-bundle-vendor" type="xstring" value="KNIME AG, Zurich, Switzerland"/>
<entry key="node-bundle-version" type="xstring" value="4.1.2.v202003032313"/>
<entry key="node-feature-name" type="xstring" value="KNIME Core"/>
<entry key="node-feature-symbolic-name" type="xstring" value="org.knime.features.base.feature.group"/>
<entry key="node-feature-vendor" type="xstring" value="KNIME AG, Zurich, Switzerland"/>
<entry key="node-feature-version" type="xstring" value="4.1.2.v202003050920"/>
<config key="factory_settings"/>
<entry key="name" type="xstring" value="Normalizer"/>
<entry key="hasContent" type="xboolean" value="false"/>
<entry key="isInactive" type="xboolean" value="false"/>
<config key="ports">
<config key="port_1">
<entry key="index" type="xint" value="1"/>
<entry key="port_dir_location" type="xstring" isnull="true" value=""/>
</config>
<config key="port_2">
<entry key="index" type="xint" value="2"/>
<entry key="port_dir_location" type="xstring" isnull="true" value=""/>
</config>
</config>
<config key="filestores">
<entry key="file_store_location" type="xstring" isnull="true" value=""/>
<entry key="file_store_id" type="xstring" isnull="true" value=""/>
</config>
</config>
