# Supplementary material for: Semi-automated workflow for molecular pair analysis and QSAR-assisted transformation space expansion
Source: J Cheminform. 2021 Nov 13;13:86. doi: 10.1186/s13321-021-00564-6 (PMC8590336; doi:10.1186/s13321-021-00564-6)
Supplement: Supplementary file 6 — Additional file 6. The MMPA and MMPA-by-QSAR pipeline for regression task. [file 13321_2021_564_MOESM6_ESM.knwf › Summary-Regression-MMP-pipeline.knwf 1/Metanode (#1528)/Metanode (#1522)/Metanode (#1499)/Metanode (#1517)/LIBSVMLearner (#178)/settings.xml]

<?xml version="1.0" encoding="UTF-8"?>
<config xmlns="http://www.knime.org/2008/09/XMLConfig" xmlns:xsi="http://www.w3.org/2001/XMLSchema-instance" xsi:schemaLocation="http://www.knime.org/2008/09/XMLConfig http://www.knime.org/XMLConfig_2008_09.xsd" key="settings.xml">
<entry key="node_file" type="xstring" value="settings.xml"/>
<config key="flow_stack"/>
<config key="internal_node_subsettings">
<entry key="memory_policy" type="xstring" value="CacheSmallInMemory"/>
</config>
<config key="model">
<config key="s_Internals">
<entry key="SettingsModelID" type="xstring" value="SMID_string"/>
<entry key="EnabledStatus" type="xboolean" value="true"/>
</config>
<entry key="s" type="xstring" value="C-SVC"/>
<config key="t_Internals">
<entry key="SettingsModelID" type="xstring" value="SMID_string"/>
<entry key="EnabledStatus" type="xboolean" value="true"/>
</config>
<entry key="t" type="xstring" value="polynomial"/>
<config key="d_Internals">
<entry key="SettingsModelID" type="xstring" value="SMID_integer"/>
<entry key="EnabledStatus" type="xboolean" value="true"/>
</config>
<entry key="d" type="xint" value="3"/>
<config key="g_Internals">
<entry key="SettingsModelID" type="xstring" value="SMID_double"/>
<entry key="EnabledStatus" type="xboolean" value="true"/>
</config>
<entry key="g" type="xdouble" value="0.0"/>
<config key="r_Internals">
<entry key="SettingsModelID" type="xstring" value="SMID_double"/>
<entry key="EnabledStatus" type="xboolean" value="true"/>
</config>
<entry key="r" type="xdouble" value="0.0"/>
<config key="c_Internals">
<entry key="SettingsModelID" type="xstring" value="SMID_double"/>
<entry key="EnabledStatus" type="xboolean" value="true"/>
</config>
<entry key="c" type="xdouble" value="1.0"/>
<config key="n_Internals">
<entry key="SettingsModelID" type="xstring" value="SMID_double"/>
<entry key="EnabledStatus" type="xboolean" value="false"/>
</config>
<entry key="n" type="xdouble" value="0.5"/>
<config key="p_Internals">
<entry key="SettingsModelID" type="xstring" value="SMID_double"/>
<entry key="EnabledStatus" type="xboolean" value="false"/>
</config>
<entry key="p" type="xdouble" value="0.1"/>
<config key="m_Internals">
<entry key="SettingsModelID" type="xstring" value="SMID_integer"/>
<entry key="EnabledStatus" type="xboolean" value="true"/>
</config>
<entry key="m" type="xint" value="1114"/>
<config key="e_Internals">
<entry key="SettingsModelID" type="xstring" value="SMID_double"/>
<entry key="EnabledStatus" type="xboolean" value="true"/>
</config>
<entry key="e" type="xdouble" value="0.001"/>
<config key="h_Internals">
<entry key="SettingsModelID" type="xstring" value="SMID_boolean"/>
<entry key="EnabledStatus" type="xboolean" value="true"/>
</config>
<entry key="h" type="xboolean" value="true"/>
<config key="b_Internals">
<entry key="SettingsModelID" type="xstring" value="SMID_boolean"/>
<entry key="EnabledStatus" type="xboolean" value="true"/>
</config>
<entry key="b" type="xboolean" value="true"/>
<config key="targetcol_Internals">
<entry key="SettingsModelID" type="xstring" value="SMID_string"/>
<entry key="EnabledStatus" type="xboolean" value="true"/>
</config>
<entry key="targetcol" type="xstring" value="Mean(Value)"/>
</config>
<entry key="customDescription" type="xstring" isnull="true" value=""/>
<entry key="state" type="xstring" value="EXECUTED"/>
<entry key="factory" type="xstring" value="org.knime.ext.libsvm.learner.LIBSVMLearnerNodeFactory"/>
<entry key="node-name" type="xstring" value="LIBSVMLearner"/>
<entry key="node-bundle-name" type="xstring" value="KNIME LIBSVM Nodes"/>
<entry key="node-bundle-symbolic-name" type="xstring" value="org.knime.ext.libsvm"/>
<entry key="node-bundle-vendor" type="xstring" value="KNIME AG, Zurich, Switzerland"/>
<entry key="node-bundle-version" type="xstring" value="4.1.0.v201911110939"/>
<entry key="node-feature-name" type="xstring" value="KNIME LIBSVM Integration"/>
<entry key="node-feature-symbolic-name" type="xstring" value="org.knime.features.ext.libsvm.feature.group"/>
<entry key="node-feature-vendor" type="xstring" value="KNIME AG, Zurich, Switzerland"/>
<entry key="node-feature-version" type="xstring" value="4.1.0.v201911110939"/>
<config key="factory_settings"/>
<entry key="name" type="xstring" value="LIBSVMLearner"/>
<entry key="hasContent" type="xboolean" value="true"/>
<entry key="isInactive" type="xboolean" value="false"/>
<config key="ports">
<config key="port_1">
<entry key="index" type="xint" value="1"/>
<entry key="port_spec_class" type="xstring" value="org.knime.ext.libsvm.port.LIBSVMPortObjectSpec"/>
<entry key="port_object_class" type="xstring" value="org.knime.ext.libsvm.port.LIBSVMPortObject"/>
<entry key="port_object_summary" type="xstring" value="C-SVC"/>
<entry key="port_spec_location" type="xstring" value="spec/spec.zip"/>
<entry key="port_object_location" type="xstring" value="object/portobject.zip"/>
<entry key="port_dir_location" type="xstring" value="port_1"/>
</config>
</config>
<config key="filestores">
<entry key="file_store_location" type="xstring" isnull="true" value=""/>
<entry key="file_store_id" type="xstring" isnull="true" value=""/>
</config>
</config>
