# Supplementary material for: Semi-automated workflow for molecular pair analysis and QSAR-assisted transformation space expansion
Source: J Cheminform. 2021 Nov 13;13:86. doi: 10.1186/s13321-021-00564-6 (PMC8590336; doi:10.1186/s13321-021-00564-6)
Supplement: Supplementary file 6 — Additional file 6. The MMPA and MMPA-by-QSAR pipeline for regression task. [file 13321_2021_564_MOESM6_ESM.knwf › Summary-Regression-MMP-pipeline.knwf 1/Metanode (#1528)/Metanode (#1522)/Metanode (#1499)/Metanode (#1519)/Column Filter (#99)/settings.xml]

<?xml version="1.0" encoding="UTF-8"?>
<config xmlns="http://www.knime.org/2008/09/XMLConfig" xmlns:xsi="http://www.w3.org/2001/XMLSchema-instance" xsi:schemaLocation="http://www.knime.org/2008/09/XMLConfig http://www.knime.org/XMLConfig_2008_09.xsd" key="settings.xml">
<entry key="node_file" type="xstring" value="settings.xml"/>
<config key="flow_stack"/>
<config key="internal_node_subsettings">
<entry key="memory_policy" type="xstring" value="CacheSmallInMemory"/>
</config>
<config key="model">
<config key="column-filter">
<entry key="filter-type" type="xstring" value="STANDARD"/>
<config key="included_names">
<entry key="array-size" type="xint" value="107"/>
<entry key="0" type="xstring" value="apol"/>
<entry key="1" type="xstring" value="ast_fraglike"/>
<entry key="2" type="xstring" value="ast_fraglike_ext"/>
<entry key="3" type="xstring" value="ast_violation"/>
<entry key="4" type="xstring" value="ast_violation_ext"/>
<entry key="5" type="xstring" value="a_acc"/>
<entry key="6" type="xstring" value="a_acid"/>
<entry key="7" type="xstring" value="a_aro"/>
<entry key="8" type="xstring" value="a_base"/>
<entry key="9" type="xstring" value="a_count"/>
<entry key="10" type="xstring" value="a_don"/>
<entry key="11" type="xstring" value="a_donacc"/>
<entry key="12" type="xstring" value="a_heavy"/>
<entry key="13" type="xstring" value="a_hyd"/>
<entry key="14" type="xstring" value="a_IC"/>
<entry key="15" type="xstring" value="a_ICM"/>
<entry key="16" type="xstring" value="a_nB"/>
<entry key="17" type="xstring" value="a_nBr"/>
<entry key="18" type="xstring" value="a_nC"/>
<entry key="19" type="xstring" value="a_nCl"/>
<entry key="20" type="xstring" value="a_nF"/>
<entry key="21" type="xstring" value="a_nH"/>
<entry key="22" type="xstring" value="a_nI"/>
<entry key="23" type="xstring" value="a_nN"/>
<entry key="24" type="xstring" value="a_nO"/>
<entry key="25" type="xstring" value="a_nP"/>
<entry key="26" type="xstring" value="a_nS"/>
<entry key="27" type="xstring" value="balabanJ"/>
<entry key="28" type="xstring" value="BCUT_PEOE_0"/>
<entry key="29" type="xstring" value="BCUT_PEOE_1"/>
<entry key="30" type="xstring" value="BCUT_PEOE_2"/>
<entry key="31" type="xstring" value="BCUT_PEOE_3"/>
<entry key="32" type="xstring" value="BCUT_SLOGP_0"/>
<entry key="33" type="xstring" value="BCUT_SLOGP_1"/>
<entry key="34" type="xstring" value="BCUT_SLOGP_2"/>
<entry key="35" type="xstring" value="BCUT_SLOGP_3"/>
<entry key="36" type="xstring" value="BCUT_SMR_0"/>
<entry key="37" type="xstring" value="BCUT_SMR_1"/>
<entry key="38" type="xstring" value="BCUT_SMR_2"/>
<entry key="39" type="xstring" value="BCUT_SMR_3"/>
<entry key="40" type="xstring" value="bpol"/>
<entry key="41" type="xstring" value="b_1rotN"/>
<entry key="42" type="xstring" value="b_1rotR"/>
<entry key="43" type="xstring" value="b_ar"/>
<entry key="44" type="xstring" value="b_count"/>
<entry key="45" type="xstring" value="b_double"/>
<entry key="46" type="xstring" value="b_heavy"/>
<entry key="47" type="xstring" value="b_max1len"/>
<entry key="48" type="xstring" value="b_rotN"/>
<entry key="49" type="xstring" value="b_rotR"/>
<entry key="50" type="xstring" value="b_single"/>
<entry key="51" type="xstring" value="b_triple"/>
<entry key="52" type="xstring" value="chi0"/>
<entry key="53" type="xstring" value="chi0v"/>
<entry key="54" type="xstring" value="chi0v_C"/>
<entry key="55" type="xstring" value="chi0_C"/>
<entry key="56" type="xstring" value="chi1"/>
<entry key="57" type="xstring" value="chi1v"/>
<entry key="58" type="xstring" value="chi1v_C"/>
<entry key="59" type="xstring" value="chi1_C"/>
<entry key="60" type="xstring" value="chiral"/>
<entry key="61" type="xstring" value="chiral_u"/>
<entry key="62" type="xstring" value="density"/>
<entry key="63" type="xstring" value="diameter"/>
<entry key="64" type="xstring" value="FCharge"/>
<entry key="65" type="xstring" value="GCUT_PEOE_0"/>
<entry key="66" type="xstring" value="GCUT_PEOE_1"/>
<entry key="67" type="xstring" value="GCUT_PEOE_2"/>
<entry key="68" type="xstring" value="GCUT_PEOE_3"/>
<entry key="69" type="xstring" value="GCUT_SLOGP_0"/>
<entry key="70" type="xstring" value="GCUT_SLOGP_1"/>
<entry key="71" type="xstring" value="GCUT_SLOGP_2"/>
<entry key="72" type="xstring" value="GCUT_SLOGP_3"/>
<entry key="73" type="xstring" value="GCUT_SMR_0"/>
<entry key="74" type="xstring" value="GCUT_SMR_1"/>
<entry key="75" type="xstring" value="GCUT_SMR_2"/>
<entry key="76" type="xstring" value="GCUT_SMR_3"/>
<entry key="77" type="xstring" value="h_ema"/>
<entry key="78" type="xstring" value="h_emd"/>
<entry key="79" type="xstring" value="h_emd_C"/>
<entry key="80" type="xstring" value="h_logD"/>
<entry key="81" type="xstring" value="h_logP"/>
<entry key="82" type="xstring" value="h_logS"/>
<entry key="83" type="xstring" value="h_log_dbo"/>
<entry key="84" type="xstring" value="h_log_pbo"/>
<entry key="85" type="xstring" value="h_mr"/>
<entry key="86" type="xstring" value="h_pavgQ"/>
<entry key="87" type="xstring" value="h_pKa"/>
<entry key="88" type="xstring" value="h_pKb"/>
<entry key="89" type="xstring" value="h_pstates"/>
<entry key="90" type="xstring" value="h_pstrain"/>
<entry key="91" type="xstring" value="Kier1"/>
<entry key="92" type="xstring" value="Kier2"/>
<entry key="93" type="xstring" value="Kier3"/>
<entry key="94" type="xstring" value="KierA1"/>
<entry key="95" type="xstring" value="KierA2"/>
<entry key="96" type="xstring" value="KierA3"/>
<entry key="97" type="xstring" value="KierFlex"/>
<entry key="98" type="xstring" value="lip_acc"/>
<entry key="99" type="xstring" value="lip_don"/>
<entry key="100" type="xstring" value="lip_druglike"/>
<entry key="101" type="xstring" value="lip_violation"/>
<entry key="102" type="xstring" value="logP(o/w)"/>
<entry key="103" type="xstring" value="logS"/>
<entry key="104" type="xstring" value="mr"/>
<entry key="105" type="xstring" value="mutagenic"/>
<entry key="106" type="xstring" value="nmol"/>
</config>
<config key="excluded_names">
<entry key="array-size" type="xint" value="101"/>
<entry key="0" type="xstring" value="First(SMILES)"/>
<entry key="1" type="xstring" value="Median(logP)"/>
<entry key="2" type="xstring" value="opr_brigid"/>
<entry key="3" type="xstring" value="opr_leadlike"/>
<entry key="4" type="xstring" value="opr_nring"/>
<entry key="5" type="xstring" value="opr_nrot"/>
<entry key="6" type="xstring" value="opr_violation"/>
<entry key="7" type="xstring" value="PC+"/>
<entry key="8" type="xstring" value="PC-"/>
<entry key="9" type="xstring" value="PEOE_PC+"/>
<entry key="10" type="xstring" value="PEOE_PC-"/>
<entry key="11" type="xstring" value="PEOE_RPC+"/>
<entry key="12" type="xstring" value="PEOE_RPC-"/>
<entry key="13" type="xstring" value="PEOE_VSA+0"/>
<entry key="14" type="xstring" value="PEOE_VSA+1"/>
<entry key="15" type="xstring" value="PEOE_VSA+2"/>
<entry key="16" type="xstring" value="PEOE_VSA+3"/>
<entry key="17" type="xstring" value="PEOE_VSA+4"/>
<entry key="18" type="xstring" value="PEOE_VSA+5"/>
<entry key="19" type="xstring" value="PEOE_VSA+6"/>
<entry key="20" type="xstring" value="PEOE_VSA-0"/>
<entry key="21" type="xstring" value="PEOE_VSA-1"/>
<entry key="22" type="xstring" value="PEOE_VSA-2"/>
<entry key="23" type="xstring" value="PEOE_VSA-3"/>
<entry key="24" type="xstring" value="PEOE_VSA-4"/>
<entry key="25" type="xstring" value="PEOE_VSA-5"/>
<entry key="26" type="xstring" value="PEOE_VSA-6"/>
<entry key="27" type="xstring" value="PEOE_VSA_FHYD"/>
<entry key="28" type="xstring" value="PEOE_VSA_FNEG"/>
<entry key="29" type="xstring" value="PEOE_VSA_FPNEG"/>
<entry key="30" type="xstring" value="PEOE_VSA_FPOL"/>
<entry key="31" type="xstring" value="PEOE_VSA_FPOS"/>
<entry key="32" type="xstring" value="PEOE_VSA_FPPOS"/>
<entry key="33" type="xstring" value="PEOE_VSA_HYD"/>
<entry key="34" type="xstring" value="PEOE_VSA_NEG"/>
<entry key="35" type="xstring" value="PEOE_VSA_PNEG"/>
<entry key="36" type="xstring" value="PEOE_VSA_POL"/>
<entry key="37" type="xstring" value="PEOE_VSA_POS"/>
<entry key="38" type="xstring" value="PEOE_VSA_PPOS"/>
<entry key="39" type="xstring" value="petitjean"/>
<entry key="40" type="xstring" value="petitjeanSC"/>
<entry key="41" type="xstring" value="Q_PC+"/>
<entry key="42" type="xstring" value="Q_PC-"/>
<entry key="43" type="xstring" value="Q_RPC+"/>
<entry key="44" type="xstring" value="Q_RPC-"/>
<entry key="45" type="xstring" value="Q_VSA_FHYD"/>
<entry key="46" type="xstring" value="Q_VSA_FNEG"/>
<entry key="47" type="xstring" value="Q_VSA_FPNEG"/>
<entry key="48" type="xstring" value="Q_VSA_FPOL"/>
<entry key="49" type="xstring" value="Q_VSA_FPOS"/>
<entry key="50" type="xstring" value="Q_VSA_FPPOS"/>
<entry key="51" type="xstring" value="Q_VSA_HYD"/>
<entry key="52" type="xstring" value="Q_VSA_NEG"/>
<entry key="53" type="xstring" value="Q_VSA_PNEG"/>
<entry key="54" type="xstring" value="Q_VSA_POL"/>
<entry key="55" type="xstring" value="Q_VSA_POS"/>
<entry key="56" type="xstring" value="Q_VSA_PPOS"/>
<entry key="57" type="xstring" value="radius"/>
<entry key="58" type="xstring" value="reactive"/>
<entry key="59" type="xstring" value="rings"/>
<entry key="60" type="xstring" value="RPC+"/>
<entry key="61" type="xstring" value="RPC-"/>
<entry key="62" type="xstring" value="rsynth"/>
<entry key="63" type="xstring" value="SlogP"/>
<entry key="64" type="xstring" value="SlogP_VSA0"/>
<entry key="65" type="xstring" value="SlogP_VSA1"/>
<entry key="66" type="xstring" value="SlogP_VSA2"/>
<entry key="67" type="xstring" value="SlogP_VSA3"/>
<entry key="68" type="xstring" value="SlogP_VSA4"/>
<entry key="69" type="xstring" value="SlogP_VSA5"/>
<entry key="70" type="xstring" value="SlogP_VSA6"/>
<entry key="71" type="xstring" value="SlogP_VSA7"/>
<entry key="72" type="xstring" value="SlogP_VSA8"/>
<entry key="73" type="xstring" value="SlogP_VSA9"/>
<entry key="74" type="xstring" value="SMR"/>
<entry key="75" type="xstring" value="SMR_VSA0"/>
<entry key="76" type="xstring" value="SMR_VSA1"/>
<entry key="77" type="xstring" value="SMR_VSA2"/>
<entry key="78" type="xstring" value="SMR_VSA3"/>
<entry key="79" type="xstring" value="SMR_VSA4"/>
<entry key="80" type="xstring" value="SMR_VSA5"/>
<entry key="81" type="xstring" value="SMR_VSA6"/>
<entry key="82" type="xstring" value="SMR_VSA7"/>
<entry key="83" type="xstring" value="TPSA"/>
<entry key="84" type="xstring" value="VAdjEq"/>
<entry key="85" type="xstring" value="VAdjMa"/>
<entry key="86" type="xstring" value="VDistEq"/>
<entry key="87" type="xstring" value="VDistMa"/>
<entry key="88" type="xstring" value="vdw_area"/>
<entry key="89" type="xstring" value="vdw_vol"/>
<entry key="90" type="xstring" value="vsa_acc"/>
<entry key="91" type="xstring" value="vsa_acid"/>
<entry key="92" type="xstring" value="vsa_base"/>
<entry key="93" type="xstring" value="vsa_don"/>
<entry key="94" type="xstring" value="vsa_hyd"/>
<entry key="95" type="xstring" value="vsa_other"/>
<entry key="96" type="xstring" value="vsa_pol"/>
<entry key="97" type="xstring" value="Weight"/>
<entry key="98" type="xstring" value="weinerPath"/>
<entry key="99" type="xstring" value="weinerPol"/>
<entry key="100" type="xstring" value="zagreb"/>
</config>
<entry key="enforce_option" type="xstring" value="EnforceExclusion"/>
<config key="name_pattern">
<entry key="pattern" type="xstring" value=""/>
<entry key="type" type="xstring" value="Wildcard"/>
<entry key="caseSensitive" type="xboolean" value="true"/>
</config>
<config key="datatype">
<config key="typelist">
<entry key="org.knime.core.data.StringValue" type="xboolean" value="false"/>
<entry key="org.knime.core.data.DoubleValue" type="xboolean" value="false"/>
<entry key="org.knime.core.data.IntValue" type="xboolean" value="false"/>
<entry key="org.knime.core.data.BooleanValue" type="xboolean" value="false"/>
<entry key="org.knime.core.data.LongValue" type="xboolean" value="false"/>
<entry key="org.knime.core.data.date.DateAndTimeValue" type="xboolean" value="false"/>
</config>
</config>
</config>
</config>
<entry key="customDescription" type="xstring" isnull="true" value=""/>
<entry key="state" type="xstring" value="CONFIGURED"/>
<entry key="factory" type="xstring" value="org.knime.base.node.preproc.filter.column.DataColumnSpecFilterNodeFactory"/>
<entry key="node-name" type="xstring" value="Column Filter"/>
<entry key="node-bundle-name" type="xstring" value="KNIME Base Nodes"/>
<entry key="node-bundle-symbolic-name" type="xstring" value="org.knime.base"/>
<entry key="node-bundle-vendor" type="xstring" value="KNIME AG, Zurich, Switzerland"/>
<entry key="node-bundle-version" type="xstring" value="4.1.2.v202003032313"/>
<entry key="node-feature-name" type="xstring" value="KNIME Core"/>
<entry key="node-feature-symbolic-name" type="xstring" value="org.knime.features.base.feature.group"/>
<entry key="node-feature-vendor" type="xstring" value="KNIME AG, Zurich, Switzerland"/>
<entry key="node-feature-version" type="xstring" value="4.1.2.v202003050920"/>
<config key="factory_settings"/>
<entry key="name" type="xstring" value="Column Filter"/>
<entry key="hasContent" type="xboolean" value="false"/>
<entry key="isInactive" type="xboolean" value="false"/>
<config key="ports">
<config key="port_1">
<entry key="index" type="xint" value="1"/>
<entry key="port_dir_location" type="xstring" isnull="true" value=""/>
</config>
</config>
<config key="filestores">
<entry key="file_store_location" type="xstring" isnull="true" value=""/>
<entry key="file_store_id" type="xstring" isnull="true" value=""/>
</config>
</config>
