# Supplementary material for: Semi-automated workflow for molecular pair analysis and QSAR-assisted transformation space expansion
Source: J Cheminform. 2021 Nov 13;13:86. doi: 10.1186/s13321-021-00564-6 (PMC8590336; doi:10.1186/s13321-021-00564-6)
Supplement: Supplementary file 6 — Additional file 6. The MMPA and MMPA-by-QSAR pipeline for regression task. [file 13321_2021_564_MOESM6_ESM.knwf › Summary-Regression-MMP-pipeline.knwf 1/Metanode (#1528)/Metanode (#1522)/Metanode (#1509)/Metanode (#1515)/Gradient Boosted Trees Learner _Regression_ (#203)/settings.xml]

<?xml version="1.0" encoding="UTF-8"?>
<config xmlns="http://www.knime.org/2008/09/XMLConfig" xmlns:xsi="http://www.w3.org/2001/XMLSchema-instance" xsi:schemaLocation="http://www.knime.org/2008/09/XMLConfig http://www.knime.org/XMLConfig_2008_09.xsd" key="settings.xml">
<entry key="node_file" type="xstring" value="settings.xml"/>
<config key="flow_stack"/>
<config key="internal_node_subsettings">
<entry key="memory_policy" type="xstring" value="CacheSmallInMemory"/>
</config>
<config key="model">
<entry key="targetColumn" type="xstring" value="logP"/>
<entry key="seed" type="xstring" value="1615790814918"/>
<entry key="maxLevels" type="xint" value="4"/>
<entry key="minNodeSize" type="xint" value="-1"/>
<entry key="minChildSize" type="xint" value="-1"/>
<entry key="dataFraction" type="xdouble" value="1.0"/>
<entry key="isDataSelectionWithReplacement" type="xboolean" value="false"/>
<entry key="hardCodedRootColumn" type="xstring" isnull="true" value=""/>
<entry key="columnSamplingMode" type="xstring" value="None"/>
<entry key="columnFractionPerTree" type="xdouble" value="1.0"/>
<entry key="columnAbsolutePerTree" type="xint" value="10"/>
<entry key="isUseDifferentAttributesAtEachNode" type="xboolean" value="false"/>
<entry key="nrModels" type="xint" value="100"/>
<entry key="splitCriterion" type="xstring" value="Gini"/>
<entry key="missingValueHandling" type="xstring" value="XGBoost"/>
<entry key="useAverageSplitPoints" type="xboolean" value="true"/>
<entry key="useBinaryNominalSplits" type="xboolean" value="true"/>
<entry key="fingerprintColumn" type="xstring" isnull="true" value=""/>
<config key="columnFilterConfig">
<entry key="filter-type" type="xstring" value="STANDARD"/>
<config key="included_names">
<entry key="array-size" type="xint" value="286"/>
<entry key="0" type="xstring" value="0"/>
<entry key="1" type="xstring" value="3"/>
<entry key="2" type="xstring" value="6"/>
<entry key="3" type="xstring" value="9"/>
<entry key="4" type="xstring" value="10"/>
<entry key="5" type="xstring" value="13"/>
<entry key="6" type="xstring" value="14"/>
<entry key="7" type="xstring" value="16"/>
<entry key="8" type="xstring" value="17"/>
<entry key="9" type="xstring" value="18"/>
<entry key="10" type="xstring" value="19"/>
<entry key="11" type="xstring" value="20"/>
<entry key="12" type="xstring" value="21"/>
<entry key="13" type="xstring" value="22"/>
<entry key="14" type="xstring" value="23"/>
<entry key="15" type="xstring" value="24"/>
<entry key="16" type="xstring" value="26"/>
<entry key="17" type="xstring" value="27"/>
<entry key="18" type="xstring" value="28"/>
<entry key="19" type="xstring" value="29"/>
<entry key="20" type="xstring" value="30"/>
<entry key="21" type="xstring" value="31"/>
<entry key="22" type="xstring" value="32"/>
<entry key="23" type="xstring" value="34"/>
<entry key="24" type="xstring" value="35"/>
<entry key="25" type="xstring" value="37"/>
<entry key="26" type="xstring" value="38"/>
<entry key="27" type="xstring" value="39"/>
<entry key="28" type="xstring" value="40"/>
<entry key="29" type="xstring" value="41"/>
<entry key="30" type="xstring" value="42"/>
<entry key="31" type="xstring" value="43"/>
<entry key="32" type="xstring" value="45"/>
<entry key="33" type="xstring" value="46"/>
<entry key="34" type="xstring" value="47"/>
<entry key="35" type="xstring" value="48"/>
<entry key="36" type="xstring" value="49"/>
<entry key="37" type="xstring" value="50"/>
<entry key="38" type="xstring" value="51"/>
<entry key="39" type="xstring" value="52"/>
<entry key="40" type="xstring" value="53"/>
<entry key="41" type="xstring" value="54"/>
<entry key="42" type="xstring" value="55"/>
<entry key="43" type="xstring" value="57"/>
<entry key="44" type="xstring" value="58"/>
<entry key="45" type="xstring" value="59"/>
<entry key="46" type="xstring" value="60"/>
<entry key="47" type="xstring" value="61"/>
<entry key="48" type="xstring" value="62"/>
<entry key="49" type="xstring" value="63"/>
<entry key="50" type="xstring" value="64"/>
<entry key="51" type="xstring" value="65"/>
<entry key="52" type="xstring" value="66"/>
<entry key="53" type="xstring" value="70"/>
<entry key="54" type="xstring" value="71"/>
<entry key="55" type="xstring" value="73"/>
<entry key="56" type="xstring" value="74"/>
<entry key="57" type="xstring" value="75"/>
<entry key="58" type="xstring" value="76"/>
<entry key="59" type="xstring" value="77"/>
<entry key="60" type="xstring" value="79"/>
<entry key="61" type="xstring" value="80"/>
<entry key="62" type="xstring" value="82"/>
<entry key="63" type="xstring" value="83"/>
<entry key="64" type="xstring" value="85"/>
<entry key="65" type="xstring" value="92"/>
<entry key="66" type="xstring" value="94"/>
<entry key="67" type="xstring" value="96"/>
<entry key="68" type="xstring" value="97"/>
<entry key="69" type="xstring" value="98"/>
<entry key="70" type="xstring" value="99"/>
<entry key="71" type="xstring" value="100"/>
<entry key="72" type="xstring" value="101"/>
<entry key="73" type="xstring" value="102"/>
<entry key="74" type="xstring" value="103"/>
<entry key="75" type="xstring" value="104"/>
<entry key="76" type="xstring" value="105"/>
<entry key="77" type="xstring" value="107"/>
<entry key="78" type="xstring" value="108"/>
<entry key="79" type="xstring" value="109"/>
<entry key="80" type="xstring" value="110"/>
<entry key="81" type="xstring" value="111"/>
<entry key="82" type="xstring" value="112"/>
<entry key="83" type="xstring" value="116"/>
<entry key="84" type="xstring" value="120"/>
<entry key="85" type="xstring" value="122"/>
<entry key="86" type="xstring" value="124"/>
<entry key="87" type="xstring" value="126"/>
<entry key="88" type="xstring" value="128"/>
<entry key="89" type="xstring" value="129"/>
<entry key="90" type="xstring" value="130"/>
<entry key="91" type="xstring" value="131"/>
<entry key="92" type="xstring" value="132"/>
<entry key="93" type="xstring" value="133"/>
<entry key="94" type="xstring" value="134"/>
<entry key="95" type="xstring" value="135"/>
<entry key="96" type="xstring" value="136"/>
<entry key="97" type="xstring" value="141"/>
<entry key="98" type="xstring" value="142"/>
<entry key="99" type="xstring" value="144"/>
<entry key="100" type="xstring" value="145"/>
<entry key="101" type="xstring" value="147"/>
<entry key="102" type="xstring" value="148"/>
<entry key="103" type="xstring" value="149"/>
<entry key="104" type="xstring" value="150"/>
<entry key="105" type="xstring" value="151"/>
<entry key="106" type="xstring" value="152"/>
<entry key="107" type="xstring" value="154"/>
<entry key="108" type="xstring" value="156"/>
<entry key="109" type="xstring" value="157"/>
<entry key="110" type="xstring" value="158"/>
<entry key="111" type="xstring" value="160"/>
<entry key="112" type="xstring" value="161"/>
<entry key="113" type="xstring" value="163"/>
<entry key="114" type="xstring" value="168"/>
<entry key="115" type="xstring" value="169"/>
<entry key="116" type="xstring" value="173"/>
<entry key="117" type="xstring" value="174"/>
<entry key="118" type="xstring" value="175"/>
<entry key="119" type="xstring" value="176"/>
<entry key="120" type="xstring" value="178"/>
<entry key="121" type="xstring" value="180"/>
<entry key="122" type="xstring" value="181"/>
<entry key="123" type="xstring" value="185"/>
<entry key="124" type="xstring" value="186"/>
<entry key="125" type="xstring" value="188"/>
<entry key="126" type="xstring" value="189"/>
<entry key="127" type="xstring" value="190"/>
<entry key="128" type="xstring" value="194"/>
<entry key="129" type="xstring" value="195"/>
<entry key="130" type="xstring" value="196"/>
<entry key="131" type="xstring" value="197"/>
<entry key="132" type="xstring" value="198"/>
<entry key="133" type="xstring" value="199"/>
<entry key="134" type="xstring" value="200"/>
<entry key="135" type="xstring" value="203"/>
<entry key="136" type="xstring" value="204"/>
<entry key="137" type="xstring" value="206"/>
<entry key="138" type="xstring" value="208"/>
<entry key="139" type="xstring" value="209"/>
<entry key="140" type="xstring" value="210"/>
<entry key="141" type="xstring" value="211"/>
<entry key="142" type="xstring" value="215"/>
<entry key="143" type="xstring" value="216"/>
<entry key="144" type="xstring" value="217"/>
<entry key="145" type="xstring" value="218"/>
<entry key="146" type="xstring" value="220"/>
<entry key="147" type="xstring" value="221"/>
<entry key="148" type="xstring" value="222"/>
<entry key="149" type="xstring" value="223"/>
<entry key="150" type="xstring" value="232"/>
<entry key="151" type="xstring" value="235"/>
<entry key="152" type="xstring" value="236"/>
<entry key="153" type="xstring" value="243"/>
<entry key="154" type="xstring" value="244"/>
<entry key="155" type="xstring" value="245"/>
<entry key="156" type="xstring" value="255"/>
<entry key="157" type="xstring" value="259"/>
<entry key="158" type="xstring" value="302"/>
<entry key="159" type="xstring" value="304"/>
<entry key="160" type="xstring" value="306"/>
<entry key="161" type="xstring" value="328"/>
<entry key="162" type="xstring" value="334"/>
<entry key="163" type="xstring" value="335"/>
<entry key="164" type="xstring" value="336"/>
<entry key="165" type="xstring" value="337"/>
<entry key="166" type="xstring" value="338"/>
<entry key="167" type="xstring" value="339"/>
<entry key="168" type="xstring" value="340"/>
<entry key="169" type="xstring" value="341"/>
<entry key="170" type="xstring" value="342"/>
<entry key="171" type="xstring" value="343"/>
<entry key="172" type="xstring" value="344"/>
<entry key="173" type="xstring" value="345"/>
<entry key="174" type="xstring" value="347"/>
<entry key="175" type="xstring" value="355"/>
<entry key="176" type="xstring" value="356"/>
<entry key="177" type="xstring" value="357"/>
<entry key="178" type="xstring" value="358"/>
<entry key="179" type="xstring" value="359"/>
<entry key="180" type="xstring" value="360"/>
<entry key="181" type="xstring" value="361"/>
<entry key="182" type="xstring" value="362"/>
<entry key="183" type="xstring" value="363"/>
<entry key="184" type="xstring" value="364"/>
<entry key="185" type="xstring" value="365"/>
<entry key="186" type="xstring" value="366"/>
<entry key="187" type="xstring" value="372"/>
<entry key="188" type="xstring" value="373"/>
<entry key="189" type="xstring" value="374"/>
<entry key="190" type="xstring" value="375"/>
<entry key="191" type="xstring" value="376"/>
<entry key="192" type="xstring" value="377"/>
<entry key="193" type="xstring" value="378"/>
<entry key="194" type="xstring" value="379"/>
<entry key="195" type="xstring" value="380"/>
<entry key="196" type="xstring" value="381"/>
<entry key="197" type="xstring" value="382"/>
<entry key="198" type="xstring" value="384"/>
<entry key="199" type="xstring" value="387"/>
<entry key="200" type="xstring" value="394"/>
<entry key="201" type="xstring" value="400"/>
<entry key="202" type="xstring" value="403"/>
<entry key="203" type="xstring" value="404"/>
<entry key="204" type="xstring" value="405"/>
<entry key="205" type="xstring" value="406"/>
<entry key="206" type="xstring" value="407"/>
<entry key="207" type="xstring" value="408"/>
<entry key="208" type="xstring" value="409"/>
<entry key="209" type="xstring" value="410"/>
<entry key="210" type="xstring" value="411"/>
<entry key="211" type="xstring" value="413"/>
<entry key="212" type="xstring" value="426"/>
<entry key="213" type="xstring" value="430"/>
<entry key="214" type="xstring" value="431"/>
<entry key="215" type="xstring" value="433"/>
<entry key="216" type="xstring" value="434"/>
<entry key="217" type="xstring" value="435"/>
<entry key="218" type="xstring" value="436"/>
<entry key="219" type="xstring" value="437"/>
<entry key="220" type="xstring" value="460"/>
<entry key="221" type="xstring" value="461"/>
<entry key="222" type="xstring" value="462"/>
<entry key="223" type="xstring" value="463"/>
<entry key="224" type="xstring" value="464"/>
<entry key="225" type="xstring" value="465"/>
<entry key="226" type="xstring" value="466"/>
<entry key="227" type="xstring" value="467"/>
<entry key="228" type="xstring" value="468"/>
<entry key="229" type="xstring" value="469"/>
<entry key="230" type="xstring" value="470"/>
<entry key="231" type="xstring" value="471"/>
<entry key="232" type="xstring" value="472"/>
<entry key="233" type="xstring" value="473"/>
<entry key="234" type="xstring" value="484"/>
<entry key="235" type="xstring" value="485"/>
<entry key="236" type="xstring" value="486"/>
<entry key="237" type="xstring" value="487"/>
<entry key="238" type="xstring" value="488"/>
<entry key="239" type="xstring" value="489"/>
<entry key="240" type="xstring" value="490"/>
<entry key="241" type="xstring" value="491"/>
<entry key="242" type="xstring" value="492"/>
<entry key="243" type="xstring" value="493"/>
<entry key="244" type="xstring" value="495"/>
<entry key="245" type="xstring" value="497"/>
<entry key="246" type="xstring" value="498"/>
<entry key="247" type="xstring" value="499"/>
<entry key="248" type="xstring" value="500"/>
<entry key="249" type="xstring" value="501"/>
<entry key="250" type="xstring" value="502"/>
<entry key="251" type="xstring" value="503"/>
<entry key="252" type="xstring" value="504"/>
<entry key="253" type="xstring" value="507"/>
<entry key="254" type="xstring" value="508"/>
<entry key="255" type="xstring" value="509"/>
<entry key="256" type="xstring" value="510"/>
<entry key="257" type="xstring" value="511"/>
<entry key="258" type="xstring" value="512"/>
<entry key="259" type="xstring" value="513"/>
<entry key="260" type="xstring" value="514"/>
<entry key="261" type="xstring" value="516"/>
<entry key="262" type="xstring" value="519"/>
<entry key="263" type="xstring" value="544"/>
<entry key="264" type="xstring" value="545"/>
<entry key="265" type="xstring" value="546"/>
<entry key="266" type="xstring" value="547"/>
<entry key="267" type="xstring" value="548"/>
<entry key="268" type="xstring" value="549"/>
<entry key="269" type="xstring" value="550"/>
<entry key="270" type="xstring" value="552"/>
<entry key="271" type="xstring" value="553"/>
<entry key="272" type="xstring" value="554"/>
<entry key="273" type="xstring" value="560"/>
<entry key="274" type="xstring" value="561"/>
<entry key="275" type="xstring" value="562"/>
<entry key="276" type="xstring" value="563"/>
<entry key="277" type="xstring" value="564"/>
<entry key="278" type="xstring" value="565"/>
<entry key="279" type="xstring" value="569"/>
<entry key="280" type="xstring" value="570"/>
<entry key="281" type="xstring" value="571"/>
<entry key="282" type="xstring" value="578"/>
<entry key="283" type="xstring" value="579"/>
<entry key="284" type="xstring" value="580"/>
<entry key="285" type="xstring" value="581"/>
</config>
<config key="excluded_names">
<entry key="array-size" type="xint" value="14"/>
<entry key="0" type="xstring" value="Inchikey"/>
<entry key="1" type="xstring" value="Smiles"/>
<entry key="2" type="xstring" value="Count(Smiles)"/>
<entry key="3" type="xstring" value="Warnings - Neutralization"/>
<entry key="4" type="xstring" value="InChIKey"/>
<entry key="5" type="xstring" value="Final Smiles"/>
<entry key="6" type="xstring" value="Canonical Smiles"/>
<entry key="7" type="xstring" value="c_Framework"/>
<entry key="8" type="xstring" value="c_Class"/>
<entry key="9" type="xstring" value="c_number"/>
<entry key="10" type="xstring" value="murcko_Framework"/>
<entry key="11" type="xstring" value="murcko_Class"/>
<entry key="12" type="xstring" value="murcko_number"/>
<entry key="13" type="xstring" value="group"/>
</config>
<entry key="enforce_option" type="xstring" value="EnforceExclusion"/>
<config key="name_pattern">
<entry key="pattern" type="xstring" value=""/>
<entry key="type" type="xstring" value="Wildcard"/>
<entry key="caseSensitive" type="xboolean" value="true"/>
</config>
<config key="datatype">
<config key="typelist">
<entry key="org.knime.core.data.StringValue" type="xboolean" value="false"/>
<entry key="org.knime.core.data.IntValue" type="xboolean" value="false"/>
<entry key="org.knime.core.data.DoubleValue" type="xboolean" value="false"/>
<entry key="org.knime.core.data.BooleanValue" type="xboolean" value="false"/>
<entry key="org.knime.core.data.LongValue" type="xboolean" value="false"/>
<entry key="org.knime.core.data.date.DateAndTimeValue" type="xboolean" value="false"/>
</config>
</config>
</config>
<entry key="ignoreColumnsWithoutDomain" type="xboolean" value="true"/>
<entry key="nrHilitePatterns" type="xint" value="0"/>
<entry key="saveTargetDistributionInNodes" type="xboolean" value="false"/>
<entry key="rowSamplingMode" type="xstring" value="Random"/>
<entry key="learningRate" type="xdouble" value="0.1"/>
<entry key="alphaFraction" type="xdouble" value="0.95"/>
</config>
<config key="variables">
<entry key="version" type="xstring" value="V_2019_09_13"/>
<config key="tree">
<config key="maxLevels">
<entry key="used_variable" type="xstring" value="maxdepth"/>
<entry key="exposed_variable" type="xstring" isnull="true" value=""/>
</config>
<config key="nrModels">
<entry key="used_variable" type="xstring" value="boostingrouds"/>
<entry key="exposed_variable" type="xstring" isnull="true" value=""/>
</config>
<config key="learningRate">
<entry key="used_variable" type="xstring" value="learning rate"/>
<entry key="exposed_variable" type="xstring" isnull="true" value=""/>
</config>
</config>
</config>
<entry key="customDescription" type="xstring" isnull="true" value=""/>
<entry key="state" type="xstring" value="IDLE"/>
<entry key="factory" type="xstring" value="org.knime.base.node.mine.treeensemble2.node.gradientboosting.learner.regression.GradientBoostingRegressionLearnerNodeFactory2"/>
<entry key="node-name" type="xstring" value="Gradient Boosted Trees Learner (Regression)"/>
<entry key="node-bundle-name" type="xstring" value="Decisions Tree Ensembles for KNIME"/>
<entry key="node-bundle-symbolic-name" type="xstring" value="org.knime.base.treeensembles2"/>
<entry key="node-bundle-vendor" type="xstring" value="KNIME AG, Zurich, Switzerland"/>
<entry key="node-bundle-version" type="xstring" value="4.1.0.v201912011158"/>
<entry key="node-feature-name" type="xstring" value="KNIME Core"/>
<entry key="node-feature-symbolic-name" type="xstring" value="org.knime.features.base.feature.group"/>
<entry key="node-feature-vendor" type="xstring" value="KNIME AG, Zurich, Switzerland"/>
<entry key="node-feature-version" type="xstring" value="4.1.2.v202003050920"/>
<config key="factory_settings"/>
<entry key="name" type="xstring" value="Gradient Boosted Trees Learner (Regression)"/>
<entry key="hasContent" type="xboolean" value="false"/>
<entry key="isInactive" type="xboolean" value="false"/>
<config key="ports">
<config key="port_1">
<entry key="index" type="xint" value="1"/>
<entry key="port_dir_location" type="xstring" isnull="true" value=""/>
</config>
</config>
<config key="filestores">
<entry key="file_store_location" type="xstring" isnull="true" value=""/>
<entry key="file_store_id" type="xstring" isnull="true" value=""/>
</config>
</config>
