# Supplementary material for: Semi-automated workflow for molecular pair analysis and QSAR-assisted transformation space expansion
Source: J Cheminform. 2021 Nov 13;13:86. doi: 10.1186/s13321-021-00564-6 (PMC8590336; doi:10.1186/s13321-021-00564-6)
Supplement: Supplementary file 6 — Additional file 6. The MMPA and MMPA-by-QSAR pipeline for regression task. [file 13321_2021_564_MOESM6_ESM.knwf › Summary-Regression-MMP-pipeline.knwf 1/Metanode (#1528)/Metanode (#1522)/Metanode (#1509)/Metanode (#1517)/Column Filter (#74)/settings.xml]

<?xml version="1.0" encoding="UTF-8"?>
<config xmlns="http://www.knime.org/2008/09/XMLConfig" xmlns:xsi="http://www.w3.org/2001/XMLSchema-instance" xsi:schemaLocation="http://www.knime.org/2008/09/XMLConfig http://www.knime.org/XMLConfig_2008_09.xsd" key="settings.xml">
<entry key="node_file" type="xstring" value="settings.xml"/>
<config key="flow_stack"/>
<config key="internal_node_subsettings">
<entry key="memory_policy" type="xstring" value="CacheSmallInMemory"/>
</config>
<config key="model">
<config key="column-filter">
<entry key="filter-type" type="xstring" value="STANDARD"/>
<config key="included_names">
<entry key="array-size" type="xint" value="45"/>
<entry key="0" type="xstring" value="Mean(Value)"/>
<entry key="1" type="xstring" value="LabuteASA"/>
<entry key="2" type="xstring" value="TPSA"/>
<entry key="3" type="xstring" value="AMW"/>
<entry key="4" type="xstring" value="NumRotatableBonds"/>
<entry key="5" type="xstring" value="NumHBA"/>
<entry key="6" type="xstring" value="NumHeteroAtoms"/>
<entry key="7" type="xstring" value="NumSaturatedRings"/>
<entry key="8" type="xstring" value="NumSaturatedHeterocycles"/>
<entry key="9" type="xstring" value="Chi2v"/>
<entry key="10" type="xstring" value="kappa3"/>
<entry key="11" type="xstring" value="slogp_VSA1"/>
<entry key="12" type="xstring" value="slogp_VSA2"/>
<entry key="13" type="xstring" value="slogp_VSA3"/>
<entry key="14" type="xstring" value="slogp_VSA5"/>
<entry key="15" type="xstring" value="slogp_VSA6"/>
<entry key="16" type="xstring" value="slogp_VSA7"/>
<entry key="17" type="xstring" value="slogp_VSA8"/>
<entry key="18" type="xstring" value="slogp_VSA10"/>
<entry key="19" type="xstring" value="slogp_VSA11"/>
<entry key="20" type="xstring" value="slogp_VSA12"/>
<entry key="21" type="xstring" value="smr_VSA2"/>
<entry key="22" type="xstring" value="smr_VSA4"/>
<entry key="23" type="xstring" value="smr_VSA5"/>
<entry key="24" type="xstring" value="smr_VSA6"/>
<entry key="25" type="xstring" value="smr_VSA7"/>
<entry key="26" type="xstring" value="peoe_VSA3"/>
<entry key="27" type="xstring" value="peoe_VSA7"/>
<entry key="28" type="xstring" value="peoe_VSA9"/>
<entry key="29" type="xstring" value="peoe_VSA12"/>
<entry key="30" type="xstring" value="peoe_VSA14"/>
<entry key="31" type="xstring" value="MQN3"/>
<entry key="32" type="xstring" value="MQN9"/>
<entry key="33" type="xstring" value="MQN11"/>
<entry key="34" type="xstring" value="MQN13"/>
<entry key="35" type="xstring" value="MQN15"/>
<entry key="36" type="xstring" value="MQN16"/>
<entry key="37" type="xstring" value="MQN20"/>
<entry key="38" type="xstring" value="MQN26"/>
<entry key="39" type="xstring" value="MQN27"/>
<entry key="40" type="xstring" value="MQN29"/>
<entry key="41" type="xstring" value="MQN30"/>
<entry key="42" type="xstring" value="MQN32"/>
<entry key="43" type="xstring" value="MQN33"/>
<entry key="44" type="xstring" value="MQN37"/>
</config>
<config key="excluded_names">
<entry key="array-size" type="xint" value="11"/>
<entry key="0" type="xstring" value="Inchikey"/>
<entry key="1" type="xstring" value="Warning (elements)"/>
<entry key="2" type="xstring" value="Warning (inorganic)"/>
<entry key="3" type="xstring" value="Warning (stereochemistry)"/>
<entry key="4" type="xstring" value="Initial Smiles"/>
<entry key="5" type="xstring" value="Final Smiles"/>
<entry key="6" type="xstring" value="Concatenate*(Value)"/>
<entry key="7" type="xstring" value="Murcko Scaffold"/>
<entry key="8" type="xstring" value="Murcko Scaffold (to number)"/>
<entry key="9" type="xstring" value="Carbon Scaffold"/>
<entry key="10" type="xstring" value="Carbon Scaffold (to number)"/>
</config>
<entry key="enforce_option" type="xstring" value="EnforceExclusion"/>
<config key="name_pattern">
<entry key="pattern" type="xstring" value=""/>
<entry key="type" type="xstring" value="Wildcard"/>
<entry key="caseSensitive" type="xboolean" value="true"/>
</config>
<config key="datatype">
<config key="typelist">
<entry key="org.knime.core.data.StringValue" type="xboolean" value="false"/>
<entry key="org.knime.chem.types.SmilesValue" type="xboolean" value="false"/>
<entry key="org.knime.core.data.DoubleValue" type="xboolean" value="false"/>
<entry key="org.rdkit.knime.types.RDKitMolValue" type="xboolean" value="false"/>
<entry key="org.knime.core.data.IntValue" type="xboolean" value="false"/>
<entry key="org.knime.core.data.BooleanValue" type="xboolean" value="false"/>
<entry key="org.knime.core.data.LongValue" type="xboolean" value="false"/>
<entry key="org.knime.core.data.date.DateAndTimeValue" type="xboolean" value="false"/>
</config>
</config>
</config>
</config>
<entry key="customDescription" type="xstring" isnull="true" value=""/>
<entry key="state" type="xstring" value="EXECUTED"/>
<entry key="factory" type="xstring" value="org.knime.base.node.preproc.filter.column.DataColumnSpecFilterNodeFactory"/>
<entry key="node-name" type="xstring" value="Column Filter"/>
<entry key="node-bundle-name" type="xstring" value="KNIME Base Nodes"/>
<entry key="node-bundle-symbolic-name" type="xstring" value="org.knime.base"/>
<entry key="node-bundle-vendor" type="xstring" value="KNIME AG, Zurich, Switzerland"/>
<entry key="node-bundle-version" type="xstring" value="4.1.2.v202003032313"/>
<entry key="node-feature-name" type="xstring" value="KNIME Core"/>
<entry key="node-feature-symbolic-name" type="xstring" value="org.knime.features.base.feature.group"/>
<entry key="node-feature-vendor" type="xstring" value="KNIME AG, Zurich, Switzerland"/>
<entry key="node-feature-version" type="xstring" value="4.1.2.v202003050920"/>
<config key="factory_settings"/>
<entry key="name" type="xstring" value="Column Filter"/>
<entry key="hasContent" type="xboolean" value="true"/>
<entry key="isInactive" type="xboolean" value="false"/>
<config key="ports">
<config key="port_1">
<entry key="index" type="xint" value="1"/>
<entry key="port_spec_class" type="xstring" value="org.knime.core.data.DataTableSpec"/>
<entry key="port_object_class" type="xstring" value="org.knime.core.node.BufferedDataTable"/>
<entry key="port_object_summary" type="xstring" value="Rows: 25, Cols: 45"/>
<entry key="port_dir_location" type="xstring" value="port_1"/>
</config>
</config>
<config key="filestores">
<entry key="file_store_location" type="xstring" isnull="true" value=""/>
<entry key="file_store_id" type="xstring" value="cd6c83a1-31a5-4ef8-a410-20d9e9d2b4ed"/>
</config>
</config>
