# Supplementary material for: Semi-automated workflow for molecular pair analysis and QSAR-assisted transformation space expansion
Source: J Cheminform. 2021 Nov 13;13:86. doi: 10.1186/s13321-021-00564-6 (PMC8590336; doi:10.1186/s13321-021-00564-6)
Supplement: Supplementary file 6 — Additional file 6. The MMPA and MMPA-by-QSAR pipeline for regression task. [file 13321_2021_564_MOESM6_ESM.knwf › Summary-Regression-MMP-pipeline.knwf 1/Metanode (#1528)/Metanode (#1522)/Metanode (#1509)/Metanode (#1517)/Gradient Boosted Trees Predictor _Regression_ (#198)/settings.xml]

<?xml version="1.0" encoding="UTF-8"?>
<config xmlns="http://www.knime.org/2008/09/XMLConfig" xmlns:xsi="http://www.w3.org/2001/XMLSchema-instance" xsi:schemaLocation="http://www.knime.org/2008/09/XMLConfig http://www.knime.org/XMLConfig_2008_09.xsd" key="settings.xml">
<entry key="node_file" type="xstring" value="settings.xml"/>
<config key="flow_stack"/>
<config key="internal_node_subsettings">
<entry key="memory_policy" type="xstring" value="CacheSmallInMemory"/>
</config>
<config key="model">
<entry key="predictionColumnName" type="xstring" value="Prediction ()"/>
<entry key="changePredictionColumnName" type="xboolean" value="false"/>
<entry key="appendPredictionConfidence" type="xboolean" value="true"/>
<entry key="appendClassConfidences" type="xboolean" value="false"/>
<entry key="appendModelCount" type="xboolean" value="false"/>
<entry key="suffixForClassProbabilities" type="xstring" value=""/>
<entry key="useSoftVoting" type="xboolean" value="false"/>
</config>
<entry key="customDescription" type="xstring" isnull="true" value=""/>
<entry key="state" type="xstring" value="EXECUTED"/>
<entry key="factory" type="xstring" value="org.knime.base.node.mine.treeensemble2.node.gradientboosting.predictor.regression.GradientBoostingPredictorNodeFactory"/>
<entry key="node-name" type="xstring" value="Gradient Boosted Trees Predictor (Regression)"/>
<entry key="node-bundle-name" type="xstring" value="Decisions Tree Ensembles for KNIME"/>
<entry key="node-bundle-symbolic-name" type="xstring" value="org.knime.base.treeensembles2"/>
<entry key="node-bundle-vendor" type="xstring" value="KNIME AG, Zurich, Switzerland"/>
<entry key="node-bundle-version" type="xstring" value="4.1.0.v201912011158"/>
<entry key="node-feature-name" type="xstring" value="KNIME Core"/>
<entry key="node-feature-symbolic-name" type="xstring" value="org.knime.features.base.feature.group"/>
<entry key="node-feature-vendor" type="xstring" value="KNIME AG, Zurich, Switzerland"/>
<entry key="node-feature-version" type="xstring" value="4.1.2.v202003050920"/>
<config key="factory_settings"/>
<entry key="name" type="xstring" value="Gradient Boosted Trees Predictor (Regression)"/>
<entry key="hasContent" type="xboolean" value="true"/>
<entry key="isInactive" type="xboolean" value="false"/>
<config key="ports">
<config key="port_1">
<entry key="index" type="xint" value="1"/>
<entry key="port_spec_class" type="xstring" value="org.knime.core.data.DataTableSpec"/>
<entry key="port_object_class" type="xstring" value="org.knime.core.node.BufferedDataTable"/>
<entry key="port_object_summary" type="xstring" value="Rows: 5, Cols: 46"/>
<entry key="port_dir_location" type="xstring" value="port_1"/>
</config>
</config>
<config key="filestores">
<entry key="file_store_location" type="xstring" isnull="true" value=""/>
<entry key="file_store_id" type="xstring" isnull="true" value=""/>
</config>
</config>
